# Supplementary material for: Metabolic and Immune Markers for Precise Monitoring of COVID-19 Severity and Treatment
Source: Front Immunol. 2022 Jan 12;12:809937. doi: 10.3389/fimmu.2021.809937 (PMC8790058; doi:10.3389/fimmu.2021.809937)
Supplement: Supplementary file 6 [file Table_1.xlsx]

## Sheet: Sheet1
sample_id	patient_code	accession	IP	group	race	age	sex	hospitalized	intubated	alive	patient_group	WHO_score_patient	WHO_score_sample	days_symptoms_before_admission	days_since_hospitalization	days_since_symptoms	sample_under_intubation	days_since_intubation_start	days_since_tosilizumab_start	obesity	bmi	underlying_pulm_disease	CKD	HLD	Smoking	DM	HTN	hematological_malignancy	bone_marrow_transplant	XRAY	ARDS	thromboembolic_complications	CAD_MI	total_bilirubin	ALT	AST	creatinine	CRP	hemoglobin	hematocrit	LDH	RDWCV	MCV	HCQ	remdesivir	tosilizumab	steroids	informed_sample_type
IP17007	16	P020-075	IP17007	covid	asian	75	F	1	1	dead	severe	8	7	5	8	13	0	1	6	overweight	28.9	0	no	yes	no	no	yes	no	no	b/l pna	yes	no	no	0.4	80	59	0.6	1.08	12.1	35.3	765	12.5	97.2	yes	no	yes	yes	EDTA plasma
IP17008	61	P020-076	IP17008	covid	white	38	M	1	0	alive	severe	5	3	10	14	24	0		11	obese	46.4	1	no	no	no	no	no	no	no	b/l pna	no	no	no				0.7	0.11	14.2	41.9	380	13.6	91.9	yes	no	yes	no	EDTA plasma
IP17011	62	P020-077	IP17011	covid	black or aa	38	F	1	0	alive	moderate	3	3	14	3	17	0			obese	51.3	0	no	no	no	no	no	no	no	no pna	no	no	no				0.8	7.46	10.9	32.2		18.1	68	yes	no	no	no	EDTA plasma
IP17012	63	P020-079	IP17012	covid	asian	65	F	1	0	alive	severe	5	5	7	3	10	0		1	nonobese	21	0	no	yes	yes	yes	yes	no	no	b/l pna	no	no	no	0.6	24	49	0.7	21.62	11.3	33.6	595	13.5	89.3	yes	no	yes	no	EDTA plasma
IP17015	205		IP17015	covid	white	69	M	1	0	alive	mild	3	3	10	6	16	0			nonobese		0	no	yes	former	no	no	yes	no	bl pna	no	no	no	0.6	129	35	0.55	1.4	9.7	29.5	160	12.5	91.7	yes	no	no	yes	EDTA plasma
IP17019	26	P020-082	IP17019	covid	white	66	M	1	0	alive	moderate	4	2	7	11	18	0			obese	32.23	0	no	no	no	no	yes	yes	yes	left PNA	no	no	no	0.6	43	23	1.26		10.7	32.3	187	18.2	84.9	yes	no	no	no	EDTA plasma
IP17020	27	P020-083	IP17020	covid	asian	49	M	1	1	alive	severe	7	4	7	17	24	1	16		nonobese	21.5	0	yes	no	UNKN	no	yes	no	no	b/l pna	yes	no	no				5.7	16	5.6	17.3	256	17.2	84.7	yes	no	no	yes	EDTA plasma
IP17022	24	P020-084	IP17022	covid	white	57	M	1	1	dead	severe	8	5	7	2	9	0	-7	0	overweight	29.9	0	no	no	no	yes	yes	no	no	b/l pna	yes	no	no	1.3	106	73	0.64	23.2	13	38.2	488	13.9	89.1	yes	no	yes	yes	EDTA plasma
IP17028	45	P020-078	IP17028	covid	white	50	F	0	0	alive	low	2	2			16	0			nonobese	20.48	0	no	no	no	no	no	no	no	no x ray	no	no	no											no	no	no	no	EDTA plasma
IP17032	64	P020-085	IP17032	covid	white	67	M	1	0	alive	moderate	4	4	7	5	12	0			obese	30.5	0	no	no	no	no	no	no	no	b/l pna	no	no	no	0.4	67	77	0.6	11.75	12.1	37.1	428	16.4	79.8	yes	no	no	no	EDTA plasma
IP17036	23	P020-086	IP17036	covid	white	73	F	1	1	alive	severe	7	5	6	9	15	0	-4	-4	nonobese	21.9	0	no	yes	former	no	no	yes	no	b/l pna	yes	yes	no				0.45		7.8	23.9	414	19.1	85.6	yes	no	yes	yes	EDTA plasma
IP17037	65	P020-087	IP17037	covid	white	65	F	1	0	alive	moderate	4	4	4	8	12	0			overweight	29	0	no	no	no	no	no	yes	no	b/l pna	no	no	no	0.5	34	36	0.52	30.4	8.1	24.1	266	13.5	88.8	yes	yes	no	no	EDTA plasma
IP17038	66	P020-088	IP17038	non-covid	white	43	M	1	0	alive							0			obese	35.9	1	no	yes	no	yes	yes	yes	yes	negative	no	no	no	0.4	13	9	1.21		9.8	29.3		14.5	93				yes	EDTA plasma
IP17039	67	P020-089	IP17039	covid	black or aa	85	M	1	0	alive	moderate	3	3	2	17	19	0			nonobese	21.3	0	no	no	no	no	yes	yes	no	b/l pna	no	no	yes	0.4	39	33	0.93	0	10.3	31.8	349	16.1	88.4	no	no	no	no	EDTA plasma
IP17040	59	P020-090	IP17040	covid	white	64	M	1	0	dead	severe	5	5	6	9	15	0			obese	31.6	1	no	yes	yes	yes	yes	no	no	b/l pna	no	no	no				0.9	16.55	13.6	40.2	315	13	92.7	no	no	no	yes	EDTA plasma
IP17041	16	P020-091	IP17041	covid	asian	75	F	1	1	dead	severe	8	7	5	14	19	0	7	12	overweight	28.9	0	no	yes	no	no	yes	no	no	b/l pna	yes	no	no	0.4	55	48	0.7	1.12	12.4	38.2	542	14	100.7	yes	no	yes	yes	EDTA plasma
IP17042	68	P020-092	IP17042	non-covid	white	74	M	1	0	alive							0			nonobese	20.5	0	no	no	former	no	yes	yes	no	b/l pna	no	no	no	0.7	9	18	1.23	10.8	6.2	19.5	239	19	87.8				no	EDTA plasma
IP17047	70	P020-095	IP17047	non-covid	white	30	F	1	0	alive							0			nonobese		0	no	no	no	no	no	yes	yes	pna	no	no	no														no	EDTA plasma
IP17048	21	P020-096	IP17048	covid	white	70	F	1	0	alive	moderate	3	3	14	5	19	0			overweight	26.7	0	no	no	no	no	yes	yes	no	bl pna	no	no	no	1.1	43	35	0.51	7.2	11.6	33.5		15.5	88.7	no	no	no	no	EDTA plasma
IP17049	63	P020-097	IP17049	covid	asian	65	F	1	0	alive	severe	5	5	7	11	18	0		9	nonobese	21	0	no	yes	yes	yes	yes	no	no	b/l pna	no	no	no	0.5	30	41	0.74		11.2	33.9		13.5	88.8	yes	no	yes	no	EDTA plasma
IP17054	25	P020-099	IP17054	covid	asian	72	F	1	0	alive	severe	5	5	14	2	16	0		1	nonobese		1	no	yes	no	no	no	no	no	b/l pna	yes	no	no				0.3	5.74	13.1	39.2	566	13.4	84.1	yes	no	yes	yes	EDTA plasma
IP17057	1	P020-100	IP17057	convalescent	white	57	M	0	0	alive	low	1	0			90	0			nonobese	27.17								no	no	no	no	no															EDTA plasma
IP17058	2	P020-101	IP17058	convalescent	white	55	F	0	0	alive	low	1	0			90	0			nonobese	23.89								no	no	no	no	no															EDTA plasma
IP17059	3	P020-102	IP17059	convalescent	white	26	F	0	0	alive	low	1	0			90	0			nonobese	23.29								no	no	no	no	no															EDTA plasma
IP17061	4	P020-103	IP17061	covid	asian	65	M	1	0	alive	severe	5	5	4	4	8	0		1	overweight	28.7	0	no	no	no	no	no	no	no	b/l pna	no	no	no	0.9	35	38	0.9	18.14	12	36.7	368	14.7	90.8	yes	no	yes	yes	EDTA plasma
IP17063	5	P020-104	IP17063	convalescent	white	44	M	0	0	alive	low	1	0			90	0			nonobese	26.11								no	no	no	no	no															EDTA plasma
IP17064	6	P020-105	IP17064	convalescent	white	39	M	0	0	alive	low	1	0			90	0			nonobese	26.17								no	no	no	no	no															EDTA plasma
IP17065	7	P020-106	IP17065	convalescent	white	53	M	0	0	alive	low	1	0			90	0			nonobese	26.58								no	no	no	no	no															EDTA plasma
IP17066	8	P020-107	IP17066	covid	asian	38	M	0	0	alive	low	2	1	6		26	0			obese	36.25	0	no	no	no	yes	yes	yes	no	no x ray	no	no	no	1	59	139	0.94		16.9	50.2		13.6	89.3	no	no	no	no	EDTA plasma
IP17067	9	P020-108	IP17067	covid	asian	29	F	0	0	alive	low	1	1	26		28	0			overweight	25.3	0	no	no	no	no	no	no	no	no PNA	no	no	no	0.2	12	20	0.6		10.5	31.6		13.4	95.2	no	no	no	no	EDTA plasma
IP17068	10	P020-109	IP17068	covid	white	47	M	1	0	alive	low	1	1	0	7	7	0			nonobese	24.7	0	no	no	yes	no	no	no	no	no PNA	no	no	no												no	no	no	EDTA plasma
IP17069	11	P020-110	IP17069	covid	white	76	M	1	0	alive	moderate	4	4	14	15	29	0			overweight	28.4	0	no	no	former	no	yes	no	no	b/l pna	no	no	no				0.8	1.08	11.1	34.4		82.3	15.1	yes	no	no	no	EDTA plasma
IP17070	12	P020-111	IP17070	covid	white	76	F	1	0	alive	moderate	5	4	3	7	10	0			overweight	29.5	0	no	yes	no	yes	yes	no	no	b/l pna	no	no	no				0.6		11.6	37.4		79.3	17.5	no	no	no	no	EDTA plasma
IP17071	13	P020-112	IP17071	covid	white	66	M	0	0	alive	low	2	1	2		42	0			overweight	27.8	0	no	no	no	no	no	yes	no	no x ray	no	no	no	1.6	14	19	0.9		9.8	31.4		16.8	79.9	no	no	no	no	EDTA plasma
IP17072	14	P020-113	IP17072	covid	white	42	M	0	0	alive	low	1	1	2		16	0			overweight	29.99	0	no	no	no	no	no	yes	no	no PNA	no	no	no											no	no	no	no	EDTA plasma
IP17076	15	P020-114	IP17076	covid	asian	48	M	1	1	dead	severe	8	7	17	12	29	0	12	5	nonobese	23.5	0	no	no	no	no	no	no	yes	b/l PNA	yes	no	no	0.6	21	33	5.84	2.9	7.9	22.7	907	20.7	100.9	yes	no	yes	yes	EDTA plasma
IP17077	16	P020-115	IP17077	covid	asian	75	F	1	1	dead	severe	8	7	5	21	26	0	14	19	overweight	28.9	0	no	yes	no	no	yes	no	no	b/l pna	yes	no	no	0.9	286	139	1.7	6.1	6.9	21.5		14.8	97.8	yes	no	yes	yes	EDTA plasma
IP17078	17	P020-116	IP17078	covid	black or aa	59	M	1	0	alive	moderate	4	4	14	2	16	0			overweight	28.7	0	yes	yes	no	no	yes	no	no	b/l pna	no	yes	no	0.6	35	30	1.1	7.43	11.8	36.8	237	14.7	81.8	no	no	no	no	EDTA plasma
IP17080	18	P020-117	IP17080	covid	white	82	M	1	0	alive	severe	5	4	10	3	13	0		1	obese	30.9	1	yes	yes	former	yes	yes	no	no	b/l pna	no	no	no	0.8	29	27	7	32	11.8	35.9		13.7	96.1	no	no	yes	yes	EDTA plasma
IP17081	19	P020-118	IP17081	covid	asian	68	F	1	0	alive	moderate	4	4	7	1	8	0			obese	30.8	0	no	yes	no	no	yes	no	no	b/l pna	no	no	no	0.5	22	26	0.6	3.2	11.6	35	354	12.9	91.1	no	no	no	no	EDTA plasma
IP17082	21	P020-120	IP17082	covid	white	70	F	1	0	alive	moderate	3	2	14	11	25	0			overweight	26.7	0	no	no	no	no	yes	yes	no	bl pna	no	no	no	0.9	52	40	0.67	7.2	13.7	39.3	334	15.8	88	no	no	no	no	EDTA plasma
IP17084	22	P020-121	IP17084	covid	black or aa	44	M	0	0	alive	low	2	1	7		35	0			obese	32.72	0	no	no	no	no	yes	yes	no	no x ray	no	no	no	0.4	27	22	0.58		11.7	37.1		21.8	84.3	no	no	no	no	EDTA plasma
IP17089	15	P020-122	IP17089	covid	asian	48	M	1	1	dead	severe	8	7	17	16	33	0	16	9	nonobese	23.5	0	no	no	no	no	no	no	yes	b/l PNA	yes	no	no	1.6	37	267	3.32	11.1	8.2	24		20.5	104	yes	no	yes	yes	EDTA plasma
IP17090	23	P020-123	IP17090	covid	white	73	F	1	1	alive	severe	7	7	6	20	26	1	7	7	nonobese	21.9	0	no	yes	former	no	no	yes	no	b/l pna	yes	yes	no	0.8	20	31	0.42		8.4	86.2		26	92.7	yes	no	yes	yes	EDTA plasma
IP17091	24	P020-124	IP17091	covid	white	57	M	1	1	dead	severe	8	7	7	16	23	0	7	14	overweight	29.9	0	no	no	no	yes	yes	no	no	b/l pna	yes	no	no				0.79		11.2	33.8		14.4	88.7	no	no	yes	yes	EDTA plasma
IP17092	25	P020-125	IP17092	covid	asian	72	F	1	0	alive	severe	5	5	14	9	23	0		8	nonobese		1	no	yes	no	no	no	no	no	b/l pna	yes	no	no	0.4	35	22	0.7		14.3	42.1		13.6	84.4	no	no	yes	yes	EDTA plasma
IP17093	26	P020-126	IP17093	covid	white	66	M	1	0	alive	moderate	4	1	7	26	33	0			obese	32.23	0	no	no	no	no	yes	yes	yes	bl pna	no	no	no	0.6	22	19	1.2		10.2	31.3	173	22.5	87	no	no	no	no	EDTA plasma
IP17094	4	P020-127	IP17094	covid	asian	65	M	1	0	alive	severe	5	4	4	11	15	0		8	overweight	28.7	0	no	no	no	no	no	no	no	b/l pna	no	no	no				0.8		13.8	41.6		14.6	90.9	yes	no	yes	no	EDTA plasma
IP17096	27	P020-128	IP17096	covid	asian	49	M	1	1	alive	severe	7	3	7	33	40	1	32		nonobese	21.5	0	yes	no	UNKN	no	yes	no	no	b/l pna	yes	no	no				4.23		8.3	24.7		20.5	87	yes	no	no	yes	EDTA plasma
IP17100	32	P020-139	IP17100	covid	white	49	M	1	1	dead	severe	8	7	3	4	7	0	3		nonobese	22.6	0	no	no	no	no	no	no	no	b/l pna	yes	no	no	1	57	110	2.2	29.5	8.4	24.8		15.4	87.1	yes	no	no	no	EDTA plasma
IP17101	33	P020-140	IP17101	convalescent	white	33	M	0	0	alive	low	1	0			90	0			overweight	27.3	0	no	no	no	no	no	no	no	no x ray	no	no	no											no	no	no	no	EDTA plasma
IP17102	17	P020-141	IP17102	covid	black or aa	59	M	1	0	alive	moderate	4	4	21	9	30	0			overweight	28.7	0	yes	yes	no	no	yes	no	no	b/l pna	no	yes	no				1.4		12.5	38		15.1	80.3	no	no	no	no	EDTA plasma
IP17103	18	P020-142	IP17103	covid	white	82	M	1	0	alive	severe	5	5	10	9	19	0		7	obese	30.9	1	yes	yes	former	yes	yes	no	no	b/l pna	no	no	no	0.8	30	37	7.5	6.52	12.6	38.2	813	13.5	95.6	no	no	yes	yes	EDTA plasma
IP17104	16	P020-143	IP17104	covid	asian	75	F	1	1	dead	severe	8	7	5	28	33	0	21	26	overweight	28.9	0	no	yes	no	no	yes	no	no	b/l pna	yes	no	no	0.9	152	61	1.3	10.14	6.4	20.3	765	20.5	97.5	yes	no	yes	yes	EDTA plasma
IP17109	34	P020-144	IP17109	covid	white	36	F	1	0	dead	severe	3	1	21	35	56	0			nonobese	21.14	0	no	no	no	no	no	yes	yes	b/l pna	no	no	no	0.7	15	20	0.64		11	32.9	148	15.3	92.4	no	no	no	yes	EDTA plasma
IP17115	24	P020-147	IP17115	covid	white	57	M	1	1	dead	severe	8	7	7	23	30	0	14	21	overweight	29.9	0	no	no	no	yes	yes	no	no	b/l pna	yes	no	no	0.3	20	14	0.36		7.8	23.5		15.5	90.4	no	no	yes	yes	EDTA plasma
IP17116	37		IP17116	covid		73	M	1	0	alive	moderate	5	5	2	5	7	0		4	obese	29.1	1	no	yes	former	no	yes	no	no	b/l pna	no	no	no											no	yes	yes	yes	EDTA plasma
IP17117	25	P020-154	IP17117	covid	asian	72	F	1	0	alive	severe	5	4	14	16	30	0		15	nonobese		1	no	yes	no	no	no	no	no	b/l pna	yes	no	no											no	no	yes	yes	EDTA plasma
IP17118	38	P020-158	IP17118	covid	white	53	F	1	0	alive	mild	1	3	30	1	31	0			obese	25.7	1	no	no	no	no	no	no	no	negative	no	no	no	1.2	18	86	1		13.9	40.9		14.5	82.6	no	no	no	no	EDTA plasma
IP17121	40	P020-182	IP17121	covid	white	79	F	1	0	alive	severe	7	4	14	54	68	0			nonobese	22.5	1	no	yes	no	no	no	no	no	b/l pna	yes	no	no	0.5	23	17	0.62		8.5	25.8		16.6	91.2	yes	no	no	no	EDTA plasma
IP17124	41	P020-183	IP17124	covid	white	68	M	0	0	alive	mild	1	1	0		14	0			obese	30.94	0	no	no	former	no	no	yes	yes		no	no	no	0.3	9	12	0.68		8.8	26.9	254	17.7	107.5	no	no	no	yes	EDTA plasma
IP17126	206		IP17126	covid	asian	29	F	1	0	alive	mild	1	1	0	4	4	0			nonobese		0	no	no	no	no	no	yes	yes	no pna	no	no	no	0.6	22	18	0.92		8.2	24.1	286	18.4	107.4	no	no	no	no	EDTA plasma
IP17129	16	P020-186	IP17129	covid	asian	75	F	1	1	dead	severe	8	7	5	35	40	0	28	33	overweight	28.9	0	no	yes	no	no	yes	no	no	b/l pna	yes	no	no	0.6	90	29	2.4	10.5	7.1	21.9		22.5	98.5	yes	no	yes	yes	EDTA plasma
IP17130	18	P020-187	IP17130	covid	white	82	M	1	0	alive	severe	5	4	10	16	26	0		14	obese	30.9	1	yes	yes	former	yes	yes	no	no	b/l pna	no	no	no	0.7	39	41	7.1	4.22	11.5	34.8	548	14.3	96	no	no	yes	yes	EDTA plasma
IP17133	32	P020-188	IP17133	covid	white	92	M	1	1	dead	severe	8	7	3	11	14	0	10		nonobese	22.6	0	no	no	no	no	no	no	no	b/l pna	yes	no	no				2.98	10.3	10	29.5		15.7	91.2	yes	no	no	no	EDTA plasma
IP17147	37	P020-189	IP17147	covid		73	M	1	0	alive	moderate	5	5	2	13	15	0		12	obese	29.1	1	no	yes	former	no	yes	no	no	b/l pna	no	no	no	0.6	57	24	0.6	0.06	14.3	42.7	505	14.7	85.9	no	yes	yes	yes	EDTA plasma
IP17148	39	P020-190	IP17148	covid	white	67	F	1	1	alive	severe	7	7	6	39	45	0	28		obese	33	0	yes	no	no	no	yes	no	no	b/l pna	yes	yes	no	0.5	20	23	1.14	22.6	7.9	24.7	480	20.2	92.1	yes	no	no	yes	EDTA plasma
IP17151	24	P020-191	IP17151	covid	white	57	M	1	1	dead	severe	8	7	7	31	38	0	22	29	overweight	29.9	0	no	no	no	yes	yes	no	no	b/l pna	yes	no	no	0.3	14	23	0.8		8.2	24.5		17.1	93.1	no	no	yes	yes	EDTA plasma
IP17152	23	P020-192	IP17152	covid	white	73	F	1	1	alive	severe	7	3	6	36	42	0	23	23	nonobese	21.9	0	no	yes	former	no	no	yes	no	b/l pna	yes	yes	no	0.5	45	37	0.35		9.2	28.3	264	22.3	97.3	yes	no	yes	yes	EDTA plasma
IP17153	44	P020-193	IP17153	covid	white	53	M	1	0	alive	mild	3	3	20	2	22	0			nonobese	26.5	0	no	no	yes	no	no	no	no	negative	no	no	no				0.9	1.17			239			yes	no	no	yes	EDTA plasma
IP17163	45	P020-195	IP17163	covid	white	50	F	0	0	alive	low	1	1			45	0			nonobese	20.48	0	no	no	no	no	no	no	no	no x ray	no	no	no											no	no	no	no	EDTA plasma
IP17167	18	P020-196	IP17167	covid	white	82	M	1	0	alive	severe	5	4	10	23	33	0		21	obese	30.9	1	yes	yes	former	yes	yes	no	no	b/l pna	no	no	no				5.6		10.5	31.6		15.1	97.7	no	no	yes	yes	EDTA plasma
IP17168	16	P020-197	IP17168	covid	asian	75	F	1	1	dead	severe	8	7	5	42	47	0	35	40	overweight	28.9	0	no	yes	no	no	yes	no	no	b/l pna	yes	no	no	0.4	42	28	2		8.2	25.3		20.2	95.9	yes	no	yes	yes	EDTA plasma
IP17169	46	P020-198	IP17169	control	white	25	F	0	0	alive	uninfected	0	0				0			nonobese									no	no	no																	EDTA plasma
IP17170	47	P020-199	IP17170	control	white	29	F	0	0	alive	uninfected	0	0				0			nonobese									no	no	no																	EDTA plasma
IP17179	48	P020-205	IP17179	covid	white	62	F	1	0	alive	mild	3	3	1	5	6	0			nonobese	22.1	0	no	no	former	no	no	yes	yes	b/l pna	no	no	no	0.7	24	28	0.69	5.6	8.5	25.8		16.6	91.6	no	yes	no	no	EDTA plasma
IP17180	37	P020-206	IP17180	covid		73	M	1	0	alive	moderate	5	4	2	20	22	0		19	obese	29.1	1	no	yes	former	no	yes	no	no	b/l pna	no	no	no	0.7	50	23	0.6		13.1	39.5		16.4	87.5	no	yes	yes	yes	EDTA plasma
IP17191	18	P020-209	IP17191	covid	white	82	M	1	0	alive	severe	5	4	10	30	40	0		28	obese	30.9	1	yes	yes	former	yes	yes	no	no	b/l pna	no	no	no				5		10.6	32.6		15	96.9	no	no	yes	yes	EDTA plasma
IP17192	16	P020-210	IP17192	covid	asian	75	F	1	1	dead	severe	8	7	5	49	54	0	42	47	overweight	28.9	0	no	yes	no	no	yes	no	no	b/l pna	yes	no	no	0.5	12	22	1.8		8.8	27.6		19.2	97.7	yes	no	yes	yes	EDTA plasma
IP17193	49	P020-211	IP17193	covid	white	64	M	1	0	alive	mild	3	3	14	4	18	0			obese	32.5	0	no	yes	no	no	no	yes	yes	b/l pna	no	no	no	0.6	72	52	0.98	1.5	12.1	35.4	354	12.8	94.4	no	yes	no	no	EDTA plasma
IP17213	52	P020-214	IP17213	convalescent	white	42	F	0	0	alive	low	2	0			90	0			nonobese	26.6	0	no	no	no	no	no	no	no	no x ray	no																	EDTA plasma
IP17214	53	P020-215	IP17214	convalescent	white	27	F	0	0	alive	low	2	0			90	0			nonobese		1	no	no	no	no	no	no	no	no x ray	no																	EDTA plasma
IP17215	54	P020-216	IP17215	convalescent	white	55	M		0	alive			0			90	0														no																	EDTA plasma
IP17216	55	P020-217	IP17216	convalescent	asian	43	F	0	0	alive	low	2	0			90	0			nonobese		1	no	no	no	no	no	no	no	no x ray	no																	EDTA plasma
IP17217	56	P020-218	IP17217	convalescent	white	48	F		0	alive			0			90	0														no																	EDTA plasma
IP17218	57	P020-219	IP17218	convalescent	asian		M		0	alive			0			90	0														no																	EDTA plasma
IP17219	58	P020-220	IP17219	convalescent	white	44	M	0	0	alive	low	2	0			90	0			obese	30	1	no	yes	no	no	no	no	no	no x ray	no																	EDTA plasma
IP17227	72	P020-224	IP17227	convalescent	white	33	M		0	alive			0			90	0														no																	EDTA plasma
IP17236	73	P020-225	IP17236	covid	black or aa	71	M	1	1	alive	severe	7	6	4	64	68	0	63		nonobese	26.9	0	no	yes	no	yes	yes	no	no	b/l pna	yes	yes	yes	0.3	12	9	0.34		8.5	25.9		16.9	91.7	yes	no	no	yes	EDTA plasma
IP17237	39	P020-226	IP17237	covid	white	67	F	1	1	alive	severe	7	7	6	55	61	0	44		obese	33	0	yes	no	no	no	yes	no	no	b/l pna	yes	yes	no	0.4	9	26	2.3		7.7	23.9		20.7	99.1	yes	no	no	yes	EDTA plasma
IP17238	74	P020-227	IP17238	covid	other	74	M	1	1	alive	severe	7	7	7	70	77	0	65		overweight	26.3	0	no	no	former	no	no	no	no	b/l pna	yes	no	no	0.2	44	40	0.21		8.2	26.6		19.4	85.5	yes	no	no	yes	EDTA plasma
IP17239	75	P020-228	IP17239	convalescent	white	41	M		0	alive			0			90	0			nonobese	22.5										no																	EDTA plasma
IP17241	94	P020-252	IP17241	covid	white	85	M	1	1	dead	severe	8	7	2	10	12	0	31		overweight	26.5	0	no	yes	no	yes	yes	no	no	b/l pna	yes	yes	no	0.9	59	74	1.78		12.5	40.2		15.2	88.5	no	yes	no	yes	EDTA plasma
IP17246	76	P020-229	IP17246	convalescent	white	56	M		0	alive	low		0			90	0			overweight	29.99	0	no	yes	no	no	no	no	no	no x ray	no																	EDTA plasma
IP17246b			IP17246b														0																															EDTA plasma
IP17247	77	P020-230	IP17247	convalescent	white	35	F		0	alive			0			90	0														no																	EDTA plasma
IP17248	78	P020-231	IP17248	convalescent		30	F	0	0	alive	low	2	0			90	0			overweight	28.72	0	no	no	no	no	no	no	no	no x ray	no	no	no															EDTA plasma
IP17249	79	P020-232	IP17249	convalescent	white	47	F	0	0	alive	low	2	0			90	0			nonobese		0	no	no	no	no	no	no	no	no x ray	no	no	no															EDTA plasma
IP17251	49	P020-234	IP17251	covid	white	64	M	1	0	alive	mild	3	3	14	15	29	0			obese	32.5	0	no	yes	no	no	no	yes	yes	b/l pna	no	no	no	0.8	32	95	1		12.4	35.9	427	13.7	94.5	no	yes	no	no	EDTA plasma
IP17252	48	P020-235	IP17252	covid	white	62	F	1	0	alive	mild	3	0	1	18	19	0			nonobese	22.1	0	no	no	former	no	no	yes	yes	b/l pna	no	no	no	0.6	16	20	0.88		9.7	29.5		17.2	94	no	yes	no	no	EDTA plasma
IP17257	81	P020-236	IP17257	convalescent	black or aa	43	F	0	0	alive	low	2	0			90	0			obese	30.45	0	no	no	quit	no	no	no	no		no		no															EDTA plasma
IP17258	82	P020-237	IP17258	convalescent	white	42	F		0	alive			0			90	0			nonobese											no		no															EDTA plasma
IP17263	26	P020-240	IP17263	covid	white	66	M	1	0	alive	moderate	4	1	7	61	68	0			obese	32.23	0	no	no	no	no	yes	yes	yes	bl pna	no	no	no	0.5	28	24	1.25		11.6	34.9	177	20.5	89.7	no	no	no	no	EDTA plasma
IP17266	85	P020-241	IP17266	convalescent	white	32	M	0	0	alive	low	2	0			90	0			nonobese		0	no	no	no	no	no	no	no	no x ray	no	no	no															EDTA plasma
IP17267	86	P020-242	IP17267	convalescent	white	30	F	0	0	alive	low	2	0			90	0			nonobese		0	no	no	no	no	no	no	no	no x ray	no	no	no															EDTA plasma
IP17281	88	P020-244	IP17281	convalescent	white	35	M		0	alive			0			90	0														no		no															EDTA plasma
IP17282	89	P020-245	IP17282	convalescent	white	28	F		0	alive			0			90	0														no		no															EDTA plasma
IP17284	91	P020-247	IP17284	convalescent	white	37	M	0	0	alive	low	2	0			90	0			obese	37.97	0	no	no	no	yes	yes	no	no		no		no															EDTA plasma
IP17295	66	P020-251	IP17295	non-covid	white	43	M	1	0	alive							0			obese	35.9	1	no	yes	no	yes	yes	yes	yes	negative	no	no	no	0.4	33	21	1.1		10.7	31.8	305	18.5	87.9				yes	EDTA plasma
IP17390	33	P020-263	IP17390	convalescent	white	33	M	0	0	alive	low	1	0			90	0			overweight	27.3	0	no	no	no	no	no	no	no	no x ray	no	no	no											no	no	no	no	EDTA plasma
IP17393	97	P020-265	IP17393	convalescent	other	66	M	1	0	alive	moderate	4	0			90	0			overweight	27.47	0	no	no	no	no	no	no	no	b/l pna	no	no	no															EDTA plasma
IP17394	100	P020-265	IP17394	convalescent	white	59	F	0	0	alive	low	2	0			90	0			nonobese	24.8	0	no	no	no	no	no	no	no	no x ray	no	no	no											no	no	no	no	EDTA plasma
IP17395	74	P020-268	IP17395	covid	other	74	M	1	1	alive	severe	7	6	7	97	104	0	92		overweight	26.3	0	no	no	former	no	no	no	no	b/l pna	yes	no	no	0.4	27	33	0.32		8.2	27.4		16.2	94.8	yes	no	no	yes	EDTA plasma
IP17396	94	P020-267	IP17396	covid	white	85	M	1	1	dead	severe	8	7	2	37	39	0	58		overweight	26.5	0	no	yes	no	yes	yes	no	no	b/l pna	yes	yes	no	0.5	9	22	3.08		7.5	24.8		18.4	93.6	no	yes	no	yes	EDTA plasma
IP17421	95	P020-272	IP17421	control	white	60	M	0	0	alive	uninfected	0	0				0			nonobese									no	no	no																	EDTA plasma
IP17422	96	P020-273	IP17422	control	white	60	F	0	0	alive	uninfected	0	0				0			nonobese									no	no	no																	EDTA plasma
IP17693	202	P020-283	IP17693	control	asian		M	0	0	alive	uninfected	0	0				0			nonobese									no	no	no																	EDTA plasma
IP17738	203	P020-287	IP17738	convalescent	white	51	F	1	0	alive	mild	4	0			90	0			overweight	26.5	0	no	no	no	yes	yes	yes	no	b/l pna	no	no	no											yes	no	no	no	EDTA plasma
IP17772	204	P020-288	IP17772	convalescent	white	27	M	0	0	alive	low	1	0			90	0			nonobese	23.8	0	no	no	no	no	no	no	no	no x ray	no	no	no											no	no	no	no	EDTA plasma
IP17781	201	P020-289	IP17781	control	white	70	F	0	0	alive	uninfected	0	0				0			nonobese									no	no	no																	EDTA plasma
