# Supplementary material for: Metabolic and Immune Markers for Precise Monitoring of COVID-19 Severity and Treatment
Source: Front Immunol. 2022 Jan 12;12:809937. doi: 10.3389/fimmu.2021.809937 (PMC8790058; doi:10.3389/fimmu.2021.809937)
Supplement: Supplementary file 7 [file Table_2.xlsx]

## Sheet: NMR_feature_annotation
feature	abbreviation	name	description	metagroup	group	subgroup	density	size	measurement_type	CV	R
Total_C	Total-C	Total-C	Total cholesterol	Lipid	Cholesterol	Cholesterol			absolute	2.97	0.9
non_HDL_C	non-HDL-C	non-HDL-C	Total cholesterol minus HDL-C	Lipid	Cholesterol	Cholesterol	HDL		absolute	3.29	0.92
Remnant_C	Remnant-C	Remnant-C	Remnant cholesterol (non-HDL, non-LDL -cholesterol)	Lipid	Cholesterol	Cholesterol			absolute	3.14	0.93
VLDL_C	VLDL-C	VLDL-C	VLDL cholesterol	Lipid	Cholesterol	Cholesterol	VLDL		absolute	3.68	0.95
Clinical_LDL_C	Clinical LDL-C	Clinical LDL-C	Clinical LDL cholesterol	Lipid	Cholesterol	Cholesterol	LDL		absolute	4.05	0.91
LDL_C	LDL-C	LDL-C	LDL cholesterol	Lipid	Cholesterol	Cholesterol	LDL		absolute	3.96	0.89
HDL_C	HDL-C	HDL-C	HDL cholesterol	Lipid	Cholesterol	Cholesterol	HDL		absolute	2.89	0.93
Total_TG	Total-TG	Total triglycerides	Total triglycerides	Lipid	Triglycerides	Triglycerides			absolute	3.3	0.96
VLDL_TG	VLDL-TG	VLDL-TG	Triglycerides in VLDL	Lipid	Triglycerides	Triglycerides	VLDL		absolute	3.82	0.96
LDL_TG	LDL-TG	LDL-TG	Triglycerides in LDL	Lipid	Triglycerides	Triglycerides	LDL		absolute	3.23	0.92
HDL_TG	HDL-TG	HDL-TG	Triglycerides in HDL	Lipid	Triglycerides	Triglycerides	HDL		absolute	3.33	0.94
Total_PL	Total-PL	Total-PL	Total phospholipids in lipoprotein particles	Lipid	Phospholipids	Phospholipids			absolute	2.4	0.89
VLDL_PL	VLDL-PL	VLDL-PL	Phospholipids in VLDL	Lipid	Phospholipids	Phospholipids	VLDL		absolute	3.66	0.95
LDL_PL	LDL-PL	LDL-PL	Phospholipids in LDL	Lipid	Phospholipids	Phospholipids	LDL		absolute	3.32	0.9
HDL_PL	HDL-PL	HDL-PL	Phospholipids in HDL	Lipid	Phospholipids	Phospholipids	HDL		absolute	2.45	0.92
Total_CE	Total-CE	Total-CE	Total esterified cholesterol	Lipid	Cholesteryl esters	Cholesteryl esters			absolute	3.04	0.89
VLDL_CE	VLDL-CE	VLDL-CE	Cholesteryl esters in VLDL	Lipid	Cholesteryl esters	Cholesteryl esters	VLDL		absolute	3.6	0.94
LDL_CE	LDL-CE	LDL-CE	Cholesteryl esters in LDL	Lipid	Cholesteryl esters	Cholesteryl esters	LDL		absolute	4.03	0.89
HDL_CE	HDL-CE	HDL-CE	Cholesteryl esters in HDL	Lipid	Cholesteryl esters	Cholesteryl esters	HDL		absolute	2.97	0.93
Total_FC	Total-FC	Total-FC	Total free cholesterol	Lipid	Free cholesterol	Free cholesterol			absolute	2.84	0.91
VLDL_FC	VLDL-FC	VLDL-FC	Free cholesterol in VLDL	Lipid	Free cholesterol	Free cholesterol	VLDL		absolute	3.87	0.95
LDL_FC	LDL-FC	LDL-FC	Free cholesterol in LDL	Lipid	Free cholesterol	Free cholesterol	LDL		absolute	3.86	0.9
HDL_FC	HDL-FC	HDL-FC	Free cholesterol in HDL	Lipid	Free cholesterol	Free cholesterol	HDL		absolute	2.71	0.94
Total_L	Total-L	Total-L	Total lipids in lipoprotein particles	Lipid	Total lipids	Total lipids			absolute	2.7	0.89
VLDL_L	VLDL-L	VLDL-L	Total lipids in VLDL	Lipid	Total lipids	Total lipids	VLDL		absolute	3.64	0.96
LDL_L	LDL-L	LDL-L	Total lipids in LDL	Lipid	Total lipids	Total lipids	LDL		absolute	3.71	0.89
HDL_L	HDL-L	HDL-L	Total lipids in HDL	Lipid	Total lipids	Total lipids	HDL		absolute	2.58	0.92
Total_P	Total-P	Total-P	Total concentration of lipoprotein particles	Lipid	Lipoprotein particle concentrations	Lipoprotein particle concentrations			absolute	2.95	0.82
VLDL_P	VLDL-P	VLDL-P	Concentration of VLDL particles	Lipid	Lipoprotein particle concentrations	Lipoprotein particle concentrations	VLDL		absolute	3.1	0.95
LDL_P	LDL-P	LDL-P	Concentration of LDL particles	Lipid	Lipoprotein particle concentrations	Lipoprotein particle concentrations	LDL		absolute	2.67	0.93
HDL_P	HDL-P	HDL-P	Concentration of HDL particles	Lipid	Lipoprotein particle concentrations	Lipoprotein particle concentrations	HDL		absolute	3.08	0.82
VLDL_size	VLDL size	VLDL particle size	Average diameter for VLDL particles	Lipid	Lipoprotein particle sizes	Lipoprotein particle sizes	VLDL		absolute	0.24	0.97
LDL_size	LDL size	LDL particle size	Average diameter for LDL particles	Lipid	Lipoprotein particle sizes	Lipoprotein particle sizes	LDL		absolute	0.11	0.69
HDL_size	HDL size	HDL particle size	Average diameter for HDL particles	Lipid	Lipoprotein particle sizes	Lipoprotein particle sizes	HDL		absolute	0.14	0.98
Phosphoglyc	Phosphoglyc	Phosphoglycerides	Phosphoglycerides	Lipid	Other lipids	Other lipids			absolute	2.8	0.87
Cholines	Cholines	Total cholines	Total cholines	Lipid	Other lipids	Other lipids			absolute	2.67	0.87
Phosphatidylc	Phosphatidylc	Phosphatidylcholines	Phosphatidylcholines	Lipid	Other lipids	Other lipids			absolute	2.66	0.89
Sphingomyelins	Sphingomyelins	Sphingomyelins	Sphingomyelins	Lipid	Other lipids	Other lipids			absolute	3.19	0.83
ApoB	ApoB	ApoB	Apolipoprotein B	Lipid	Apolipoproteins	Apolipoproteins			absolute	2.51	0.94
ApoA1	ApoA1	ApoA1	Apolipoprotein A1	Lipid	Apolipoproteins	Apolipoproteins			absolute	2.49	0.89
Total_FA	Total-FA	Total fatty acids	Total fatty acids	Fatty acids	Fatty acids	Fatty acids			absolute	2.75	0.9
Unsaturation	Unsaturation	Unsaturation	Degree of unsaturation	Fatty acids	Fatty acids	Fatty acids			absolute	0.77	0.93
Omega_3	Omega-3	Omega-3	Omega-3 fatty acids	Fatty acids	Fatty acids	Fatty acids			absolute	6.01	0.92
Omega_6	Omega-6	Omega-6	Omega-6 fatty acids	Fatty acids	Fatty acids	Fatty acids			absolute	2.39	0.88
PUFA	PUFA	PUFA	Polyunsaturated fatty acids	Fatty acids	Fatty acids	Fatty acids			absolute	2.49	0.88
MUFA	MUFA	MUFA	Monounsaturated fatty acids	Fatty acids	Fatty acids	Fatty acids			absolute	3.51	0.93
SFA	SFA	SFA	Saturated fatty acids	Fatty acids	Fatty acids	Fatty acids			absolute	2.93	0.91
LA	LA	LA	Linoleic acid	Fatty acids	Fatty acids	Fatty acids			absolute	3.09	0.89
DHA	DHA	DHA	Docosahexaenoic acid	Fatty acids	Fatty acids	Fatty acids			absolute	7.15	0.86
Ala	Ala	Alanine	Alanine	Amino acids	Amino acids	Amino acids			absolute	8.8	0.61
Gln	Gln	Glutamine	Glutamine	Amino acids	Amino acids	Amino acids			absolute	4.8	0.66
Gly	Gly	Glycine	Glycine	Amino acids	Amino acids	Amino acids			absolute	10.24	0.76
His	His	Histidine	Histidine	Amino acids	Amino acids	Amino acids			absolute	8.62	0.22
Total_BCAA	Total BCAA	Total BCAA	Total concentration of branched-chain amino acids (leucine + isoleucine + valine)	Amino acids	Amino acids	Branched-chain amino acids			absolute	4.75	0.85
Ile	Ile	Isoleucine	Isoleucine	Amino acids	Amino acids	Branched-chain amino acids			absolute	9.08	0.78
Leu	Leu	Leucine	Leucine	Amino acids	Amino acids	Branched-chain amino acids			absolute	5.61	0.85
Val	Val	Valine	Valine	Amino acids	Amino acids	Branched-chain amino acids			absolute	4.49	0.83
Phe	Phe	Phenylalanine	Phenylalanine	Amino acids	Amino acids	Aromatic amino acids			absolute	10.17	0.44
Tyr	Tyr	Tyrosine	Tyrosine	Amino acids	Amino acids	Aromatic amino acids			absolute	6.43	0.76
Glucose	Glucose	Glucose	Glucose	Glycolysis related metabolites	Glycolysis related metabolites	Glycolysis related metabolites			absolute	3.9	0.89
Lactate	Lactate	Lactate	Lactate	Glycolysis related metabolites	Glycolysis related metabolites	Glycolysis related metabolites			absolute	5.36	0.88
Pyruvate	Pyruvate	Pyruvate	Pyruvate	Glycolysis related metabolites	Glycolysis related metabolites	Glycolysis related metabolites			absolute	6.91	0.87
Citrate	Citrate	Citrate	Citrate	Glycolysis related metabolites	Glycolysis related metabolites	Glycolysis related metabolites			absolute	6.13	0.69
bOHbutyrate	bOHbutyrate	3-Hydroxybutyrate	3-Hydroxybutyrate	Ketone bodies	Ketone bodies	Ketone bodies			absolute	13.29	0.91
Acetate	Acetate	Acetate	Acetate	Ketone bodies	Ketone bodies	Ketone bodies			absolute	22.62	0.47
Acetoacetate	Acetoacetate	Acetoacetate	Acetoacetate	Ketone bodies	Ketone bodies	Ketone bodies			absolute	26.67	0.8
Acetone	Acetone	Acetone	Acetone	Ketone bodies	Ketone bodies	Ketone bodies			absolute	11.21	0.53
Creatinine	Creatinine	Creatinine	Creatinine	Fluid balance	Fluid balance	Fluid balance			absolute	5.1	0.78
Albumin	Albumin	Albumin	Albumin	Fluid balance	Fluid balance	Fluid balance			absolute	2.88	0.57
GlycA	GlycA	Glycoprotein acetyls	Glycoprotein acetyls	Inflammation	Inflammation	Inflammation			absolute	3.06	0.82
XXL_VLDL_P	XXL-VLDL-P	XXL-VLDL-P	Concentration of chylomicrons and extremely large VLDL particles	Lipid	Lipoprotein subclasses	Chylomicrons and extremely large VLDL	VLDL	XXL	absolute	14.77	0.94
XXL_VLDL_L	XXL-VLDL-L	XXL-VLDL-L	Total lipids in chylomicrons and extremely large VLDL	Lipid	Lipoprotein subclasses	Chylomicrons and extremely large VLDL	VLDL	XXL	absolute	13.99	0.94
XXL_VLDL_PL	XXL-VLDL-PL	XXL-VLDL-PL	Phospholipids in chylomicrons and extremely large VLDL	Lipid	Lipoprotein subclasses	Chylomicrons and extremely large VLDL	VLDL	XXL	absolute	18.46	0.94
XXL_VLDL_C	XXL-VLDL-C	XXL-VLDL-C	Cholesterol in chylomicrons and extremely large VLDL	Lipid	Lipoprotein subclasses	Chylomicrons and extremely large VLDL	VLDL	XXL	absolute	10.08	0.95
XXL_VLDL_CE	XXL-VLDL-CE	XXL-VLDL-CE	Cholesteryl esters in chylomicrons and extremely large VLDL	Lipid	Lipoprotein subclasses	Chylomicrons and extremely large VLDL	VLDL	XXL	absolute	10.47	0.95
XXL_VLDL_FC	XXL-VLDL-FC	XXL-VLDL-FC	Free cholesterol in chylomicrons and extremely large VLDL	Lipid	Lipoprotein subclasses	Chylomicrons and extremely large VLDL	VLDL	XXL	absolute	12.18	0.93
XXL_VLDL_TG	XXL-VLDL-TG	XXL-VLDL-TG	Triglycerides in chylomicrons and extremely large VLDL	Lipid	Lipoprotein subclasses	Chylomicrons and extremely large VLDL	VLDL	XXL	absolute	20.93	0.93
XL_VLDL_P	XL-VLDL-P	XL-VLDL-P	Concentration of very large VLDL particles	Lipid	Lipoprotein subclasses	Very large VLDL	VLDL	XL	absolute	5.75	0.96
XL_VLDL_L	XL-VLDL-L	XL-VLDL-L	Total lipids in very large VLDL	Lipid	Lipoprotein subclasses	Very large VLDL	VLDL	XL	absolute	5.66	0.96
XL_VLDL_PL	XL-VLDL-PL	XL-VLDL-PL	Phospholipids in very large VLDL	Lipid	Lipoprotein subclasses	Very large VLDL	VLDL	XL	absolute	8.54	0.96
XL_VLDL_C	XL-VLDL-C	XL-VLDL-C	Cholesterol in very large VLDL	Lipid	Lipoprotein subclasses	Very large VLDL	VLDL	XL	absolute	5.12	0.96
XL_VLDL_CE	XL-VLDL-CE	XL-VLDL-CE	Cholesteryl esters in very large VLDL	Lipid	Lipoprotein subclasses	Very large VLDL	VLDL	XL	absolute	4.8	0.96
XL_VLDL_FC	XL-VLDL-FC	XL-VLDL-FC	Free cholesterol in very large VLDL	Lipid	Lipoprotein subclasses	Very large VLDL	VLDL	XL	absolute	6.73	0.96
XL_VLDL_TG	XL-VLDL-TG	XL-VLDL-TG	Triglycerides in very large VLDL	Lipid	Lipoprotein subclasses	Very large VLDL	VLDL	XL	absolute	6.38	0.96
L_VLDL_P	L-VLDL-P	L-VLDL-P	Concentration of large VLDL particles	Lipid	Lipoprotein subclasses	Large VLDL	VLDL	L	absolute	4.58	0.96
L_VLDL_L	L-VLDL-L	L-VLDL-L	Total lipids in large VLDL	Lipid	Lipoprotein subclasses	Large VLDL	VLDL	L	absolute	4.7	0.95
L_VLDL_PL	L-VLDL-PL	L-VLDL-PL	Phospholipids in large VLDL	Lipid	Lipoprotein subclasses	Large VLDL	VLDL	L	absolute	5.8	0.96
L_VLDL_C	L-VLDL-C	L-VLDL-C	Cholesterol in large VLDL	Lipid	Lipoprotein subclasses	Large VLDL	VLDL	L	absolute	4.8	0.95
L_VLDL_CE	L-VLDL-CE	L-VLDL-CE	Cholesteryl esters in large VLDL	Lipid	Lipoprotein subclasses	Large VLDL	VLDL	L	absolute	4.89	0.95
L_VLDL_FC	L-VLDL-FC	L-VLDL-FC	Free cholesterol in large VLDL	Lipid	Lipoprotein subclasses	Large VLDL	VLDL	L	absolute	4.77	0.96
L_VLDL_TG	L-VLDL-TG	L-VLDL-TG	Triglycerides in large VLDL	Lipid	Lipoprotein subclasses	Large VLDL	VLDL	L	absolute	5.07	0.94
M_VLDL_P	M-VLDL-P	M-VLDL-P	Concentration of medium VLDL particles	Lipid	Lipoprotein subclasses	Medium VLDL	VLDL	M	absolute	4.07	0.94
M_VLDL_L	M-VLDL-L	M-VLDL-L	Total lipids in medium VLDL	Lipid	Lipoprotein subclasses	Medium VLDL	VLDL	M	absolute	4.01	0.94
M_VLDL_PL	M-VLDL-PL	M-VLDL-PL	Phospholipids in medium VLDL	Lipid	Lipoprotein subclasses	Medium VLDL	VLDL	M	absolute	4.11	0.94
M_VLDL_C	M-VLDL-C	M-VLDL-C	Cholesterol in medium VLDL	Lipid	Lipoprotein subclasses	Medium VLDL	VLDL	M	absolute	4.27	0.94
M_VLDL_CE	M-VLDL-CE	M-VLDL-CE	Cholesteryl esters in medium VLDL	Lipid	Lipoprotein subclasses	Medium VLDL	VLDL	M	absolute	4.81	0.95
M_VLDL_FC	M-VLDL-FC	M-VLDL-FC	Free cholesterol in medium VLDL	Lipid	Lipoprotein subclasses	Medium VLDL	VLDL	M	absolute	4.27	0.94
M_VLDL_TG	M-VLDL-TG	M-VLDL-TG	Triglycerides in medium VLDL	Lipid	Lipoprotein subclasses	Medium VLDL	VLDL	M	absolute	4.48	0.93
S_VLDL_P	S-VLDL-P	S-VLDL-P	Concentration of small VLDL particles	Lipid	Lipoprotein subclasses	Small VLDL	VLDL	S	absolute	3.25	0.94
S_VLDL_L	S-VLDL-L	S-VLDL-L	Total lipids in small VLDL	Lipid	Lipoprotein subclasses	Small VLDL	VLDL	S	absolute	3.21	0.94
S_VLDL_PL	S-VLDL-PL	S-VLDL-PL	Phospholipids in small VLDL	Lipid	Lipoprotein subclasses	Small VLDL	VLDL	S	absolute	3.33	0.94
S_VLDL_C	S-VLDL-C	S-VLDL-C	Cholesterol in small VLDL	Lipid	Lipoprotein subclasses	Small VLDL	VLDL	S	absolute	3.28	0.94
S_VLDL_CE	S-VLDL-CE	S-VLDL-CE	Cholesteryl esters in small VLDL	Lipid	Lipoprotein subclasses	Small VLDL	VLDL	S	absolute	3.3	0.95
S_VLDL_FC	S-VLDL-FC	S-VLDL-FC	Free cholesterol in small VLDL	Lipid	Lipoprotein subclasses	Small VLDL	VLDL	S	absolute	3.52	0.94
S_VLDL_TG	S-VLDL-TG	S-VLDL-TG	Triglycerides in small VLDL	Lipid	Lipoprotein subclasses	Small VLDL	VLDL	S	absolute	3.59	0.94
XS_VLDL_P	XS-VLDL-P	XS-VLDL-P	Concentration of very small VLDL particles	Lipid	Lipoprotein subclasses	Very small VLDL	VLDL	XS	absolute	2.79	0.94
XS_VLDL_L	XS-VLDL-L	XS-VLDL-L	Total lipids in very small VLDL	Lipid	Lipoprotein subclasses	Very small VLDL	VLDL	XS	absolute	2.83	0.94
XS_VLDL_PL	XS-VLDL-PL	XS-VLDL-PL	Phospholipids in very small VLDL	Lipid	Lipoprotein subclasses	Very small VLDL	VLDL	XS	absolute	3.03	0.93
XS_VLDL_C	XS-VLDL-C	XS-VLDL-C	Cholesterol in very small VLDL	Lipid	Lipoprotein subclasses	Very small VLDL	VLDL	XS	absolute	3.3	0.93
XS_VLDL_CE	XS-VLDL-CE	XS-VLDL-CE	Cholesteryl esters in very small VLDL	Lipid	Lipoprotein subclasses	Very small VLDL	VLDL	XS	absolute	3.45	0.93
XS_VLDL_FC	XS-VLDL-FC	XS-VLDL-FC	Free cholesterol in very small VLDL	Lipid	Lipoprotein subclasses	Very small VLDL	VLDL	XS	absolute	3.1	0.93
XS_VLDL_TG	XS-VLDL-TG	XS-VLDL-TG	Triglycerides in very small VLDL	Lipid	Lipoprotein subclasses	Very small VLDL	VLDL	XS	absolute	2.97	0.94
IDL_P	IDL-P	IDL-P	Concentration of IDL particles	Lipid	Lipoprotein subclasses	IDL	IDL		absolute	2.96	0.93
IDL_L	IDL-L	IDL-L	Total lipids in IDL	Lipid	Lipoprotein subclasses	IDL	IDL		absolute	2.72	0.93
IDL_PL	IDL-PL	IDL-PL	Phospholipids in IDL	Lipid	Lipoprotein subclasses	IDL	IDL		absolute	2.37	0.94
IDL_C	IDL-C	IDL-C	Cholesterol in IDL	Lipid	Lipoprotein subclasses	IDL	IDL		absolute	3.07	0.93
IDL_CE	IDL-CE	IDL-CE	Cholesteryl esters in IDL	Lipid	Lipoprotein subclasses	IDL	IDL		absolute	3.06	0.93
IDL_FC	IDL-FC	IDL-FC	Free cholesterol in IDL	Lipid	Lipoprotein subclasses	IDL	IDL		absolute	3.5	0.92
IDL_TG	IDL-TG	IDL-TG	Triglycerides in IDL	Lipid	Lipoprotein subclasses	IDL	IDL		absolute	2.75	0.94
L_LDL_P	L-LDL-P	L-LDL-P	Concentration of large LDL particles	Lipid	Lipoprotein subclasses	Large LDL	LDL	L	absolute	2.81	0.93
L_LDL_L	L-LDL-L	L-LDL-L	Total lipids in large LDL	Lipid	Lipoprotein subclasses	Large LDL	LDL	L	absolute	3.67	0.89
L_LDL_PL	L-LDL-PL	L-LDL-PL	Phospholipids in large LDL	Lipid	Lipoprotein subclasses	Large LDL	LDL	L	absolute	3.36	0.9
L_LDL_C	L-LDL-C	L-LDL-C	Cholesterol in large LDL	Lipid	Lipoprotein subclasses	Large LDL	LDL	L	absolute	3.94	0.89
L_LDL_CE	L-LDL-CE	L-LDL-CE	Cholesteryl esters in large LDL	Lipid	Lipoprotein subclasses	Large LDL	LDL	L	absolute	4.07	0.88
L_LDL_FC	L-LDL-FC	L-LDL-FC	Free cholesterol in large LDL	Lipid	Lipoprotein subclasses	Large LDL	LDL	L	absolute	3.74	0.91
L_LDL_TG	L-LDL-TG	L-LDL-TG	Triglycerides in large LDL	Lipid	Lipoprotein subclasses	Large LDL	LDL	L	absolute	3.18	0.92
M_LDL_P	M-LDL-P	M-LDL-P	Concentration of medium LDL particles	Lipid	Lipoprotein subclasses	Medium LDL	LDL	M	absolute	4.27	0.89
M_LDL_L	M-LDL-L	M-LDL-L	Total lipids in medium LDL	Lipid	Lipoprotein subclasses	Medium LDL	LDL	M	absolute	4.29	0.89
M_LDL_PL	M-LDL-PL	M-LDL-PL	Phospholipids in medium LDL	Lipid	Lipoprotein subclasses	Medium LDL	LDL	M	absolute	4.15	0.89
M_LDL_C	M-LDL-C	M-LDL-C	Cholesterol in medium LDL	Lipid	Lipoprotein subclasses	Medium LDL	LDL	M	absolute	4.5	0.89
M_LDL_CE	M-LDL-CE	M-LDL-CE	Cholesteryl esters in medium LDL	Lipid	Lipoprotein subclasses	Medium LDL	LDL	M	absolute	4.59	0.89
M_LDL_FC	M-LDL-FC	M-LDL-FC	Free cholesterol in medium LDL	Lipid	Lipoprotein subclasses	Medium LDL	LDL	M	absolute	4.51	0.88
M_LDL_TG	M-LDL-TG	M-LDL-TG	Triglycerides in medium LDL	Lipid	Lipoprotein subclasses	Medium LDL	LDL	M	absolute	3.67	0.92
S_LDL_P	S-LDL-P	S-LDL-P	Concentration of small LDL particles	Lipid	Lipoprotein subclasses	Small LDL	LDL	S	absolute	2.73	0.93
S_LDL_L	S-LDL-L	S-LDL-L	Total lipids in small LDL	Lipid	Lipoprotein subclasses	Small LDL	LDL	S	absolute	2.91	0.92
S_LDL_PL	S-LDL-PL	S-LDL-PL	Phospholipids in small LDL	Lipid	Lipoprotein subclasses	Small LDL	LDL	S	absolute	2.33	0.94
S_LDL_C	S-LDL-C	S-LDL-C	Cholesterol in small LDL	Lipid	Lipoprotein subclasses	Small LDL	LDL	S	absolute	3.39	0.91
S_LDL_CE	S-LDL-CE	S-LDL-CE	Cholesteryl esters in small LDL	Lipid	Lipoprotein subclasses	Small LDL	LDL	S	absolute	3.46	0.91
S_LDL_FC	S-LDL-FC	S-LDL-FC	Free cholesterol in small LDL	Lipid	Lipoprotein subclasses	Small LDL	LDL	S	absolute	3.54	0.92
S_LDL_TG	S-LDL-TG	S-LDL-TG	Triglycerides in small LDL	Lipid	Lipoprotein subclasses	Small LDL	LDL	S	absolute	3.08	0.95
XL_HDL_P	XL-HDL-P	XL-HDL-P	Concentration of very large HDL particles	Lipid	Lipoprotein subclasses	Very large HDL	HDL	XL	absolute	2.93	0.97
XL_HDL_L	XL-HDL-L	XL-HDL-L	Total lipids in very large HDL	Lipid	Lipoprotein subclasses	Very large HDL	HDL	XL	absolute	4.19	0.97
XL_HDL_PL	XL-HDL-PL	XL-HDL-PL	Phospholipids in very large HDL	Lipid	Lipoprotein subclasses	Very large HDL	HDL	XL	absolute	6.79	0.97
XL_HDL_C	XL-HDL-C	XL-HDL-C	Cholesterol in very large HDL	Lipid	Lipoprotein subclasses	Very large HDL	HDL	XL	absolute	3.13	0.98
XL_HDL_CE	XL-HDL-CE	XL-HDL-CE	Cholesteryl esters in very large HDL	Lipid	Lipoprotein subclasses	Very large HDL	HDL	XL	absolute	3.24	0.98
XL_HDL_FC	XL-HDL-FC	XL-HDL-FC	Free cholesterol in very large HDL	Lipid	Lipoprotein subclasses	Very large HDL	HDL	XL	absolute	3.81	0.94
XL_HDL_TG	XL-HDL-TG	XL-HDL-TG	Triglycerides in very large HDL	Lipid	Lipoprotein subclasses	Very large HDL	HDL	XL	absolute	3.88	0.94
L_HDL_P	L-HDL-P	L-HDL-P	Concentration of large HDL particles	Lipid	Lipoprotein subclasses	Large HDL	HDL	L	absolute	3.66	0.98
L_HDL_L	L-HDL-L	L-HDL-L	Total lipids in large HDL	Lipid	Lipoprotein subclasses	Large HDL	HDL	L	absolute	3.15	0.98
L_HDL_PL	L-HDL-PL	L-HDL-PL	Phospholipids in large HDL	Lipid	Lipoprotein subclasses	Large HDL	HDL	L	absolute	3.23	0.97
L_HDL_C	L-HDL-C	L-HDL-C	Cholesterol in large HDL	Lipid	Lipoprotein subclasses	Large HDL	HDL	L	absolute	3.55	0.98
L_HDL_CE	L-HDL-CE	L-HDL-CE	Cholesteryl esters in large HDL	Lipid	Lipoprotein subclasses	Large HDL	HDL	L	absolute	3.62	0.98
L_HDL_FC	L-HDL-FC	L-HDL-FC	Free cholesterol in large HDL	Lipid	Lipoprotein subclasses	Large HDL	HDL	L	absolute	3.77	0.98
L_HDL_TG	L-HDL-TG	L-HDL-TG	Triglycerides in large HDL	Lipid	Lipoprotein subclasses	Large HDL	HDL	L	absolute	4.81	0.94
M_HDL_P	M-HDL-P	M-HDL-P	Concentration of medium HDL particles	Lipid	Lipoprotein subclasses	Medium HDL	HDL	M	absolute	3.58	0.89
M_HDL_L	M-HDL-L	M-HDL-L	Total lipids in medium HDL	Lipid	Lipoprotein subclasses	Medium HDL	HDL	M	absolute	3.24	0.89
M_HDL_PL	M-HDL-PL	M-HDL-PL	Phospholipids in medium HDL	Lipid	Lipoprotein subclasses	Medium HDL	HDL	M	absolute	2.95	0.9
M_HDL_C	M-HDL-C	M-HDL-C	Cholesterol in medium HDL	Lipid	Lipoprotein subclasses	Medium HDL	HDL	M	absolute	3.75	0.89
M_HDL_CE	M-HDL-CE	M-HDL-CE	Cholesteryl esters in medium HDL	Lipid	Lipoprotein subclasses	Medium HDL	HDL	M	absolute	3.68	0.89
M_HDL_FC	M-HDL-FC	M-HDL-FC	Free cholesterol in medium HDL	Lipid	Lipoprotein subclasses	Medium HDL	HDL	M	absolute	4.15	0.9
M_HDL_TG	M-HDL-TG	M-HDL-TG	Triglycerides in medium HDL	Lipid	Lipoprotein subclasses	Medium HDL	HDL	M	absolute	3.7	0.94
S_HDL_P	S-HDL-P	S-HDL-P	Concentration of small HDL particles	Lipid	Lipoprotein subclasses	Small HDL	HDL	S	absolute	3.22	0.74
S_HDL_L	S-HDL-L	S-HDL-L	Total lipids in small HDL	Lipid	Lipoprotein subclasses	Small HDL	HDL	S	absolute	2.93	0.79
S_HDL_PL	S-HDL-PL	S-HDL-PL	Phospholipids in small HDL	Lipid	Lipoprotein subclasses	Small HDL	HDL	S	absolute	2.72	0.82
S_HDL_C	S-HDL-C	S-HDL-C	Cholesterol in small HDL	Lipid	Lipoprotein subclasses	Small HDL	HDL	S	absolute	3.43	0.73
S_HDL_CE	S-HDL-CE	S-HDL-CE	Cholesteryl esters in small HDL	Lipid	Lipoprotein subclasses	Small HDL	HDL	S	absolute	3.5	0.74
S_HDL_FC	S-HDL-FC	S-HDL-FC	Free cholesterol in small HDL	Lipid	Lipoprotein subclasses	Small HDL	HDL	S	absolute	3.29	0.75
S_HDL_TG	S-HDL-TG	S-HDL-TG	Triglycerides in small HDL	Lipid	Lipoprotein subclasses	Small HDL	HDL	S	absolute	2.65	0.96
