# Supplementary material for: Metabolic and Immune Markers for Precise Monitoring of COVID-19 Severity and Treatment
Source: Front Immunol. 2022 Jan 12;12:809937. doi: 10.3389/fimmu.2021.809937 (PMC8790058; doi:10.3389/fimmu.2021.809937)
Supplement: Supplementary file 8 [file Table_3.xlsx]

## Sheet: Sheet1
Sample_id	Total_C	non_HDL_C	Remnant_C	VLDL_C	Clinical_LDL_C	LDL_C	HDL_C	Total_TG	VLDL_TG	LDL_TG	HDL_TG	Total_PL	VLDL_PL	LDL_PL	HDL_PL	Total_CE	VLDL_CE	LDL_CE	HDL_CE	Total_FC	VLDL_FC	LDL_FC	HDL_FC	Total_L	VLDL_L	LDL_L	HDL_L	Total_P	VLDL_P	LDL_P	HDL_P	VLDL_size	LDL_size	HDL_size	Phosphoglyc	TG_by_PG	Cholines	Phosphatidylc	Sphingomyelins	ApoB	ApoA1	ApoB_by_ApoA1	Total_FA	Unsaturation	Omega_3	Omega_6	PUFA	MUFA	SFA
IP17007	3.59742	2.75631	1.34291	0.733731	2.15682	1.4134	0.841113	1.51371	0.917855	0.248392	0.173616	2.37763	0.528994	0.504291	1.10531	2.51518	0.437679	1.05311	0.633859	1.08225	0.296052	0.360292	0.207254	7.48876	2.18058	2.16609	2.12004	0.0130315	0.000174895	0.00129376	0.0112601	37.5678	24.2725	9.46289	1.96315	0.771059	2.15206	1.69747	0.381514	0.908743	1.0744	0.845815	13.5083	1.29795	0.428918	4.87187	5.30079	3.72235	4.48517
IP17008	4.2263	3.48592	1.642	0.579379	3.35145	1.84393	0.740376	1.24702	1.05676	0.0604164	0.0737903	2.33403	0.404594	0.571488	1.04096	3.05937	0.340063	1.30068	0.560349	1.16693	0.239315	0.54325	0.180026	7.80735	2.04073	2.47583	1.85513	0.0120563	0.00013036	0.00128701	0.0101875	38.3678	24.4101	9.33838	1.6375	0.761539	1.85269	1.3825	0.396701	0.958698	0.881867	1.08712	11.382	1.14459	0.1379	3.88024	4.01814	3.3978	3.96605
IP17011	3.61416	2.51445	1.11489	0.41996	2.25233	1.39956	1.09971	1.28524	0.989602	0.0992649	0.119506	2.40257	0.322141	0.467559	1.39709	2.65655	0.234802	1.01212	0.865934	0.957608	0.185158	0.38744	0.233781	7.30197	1.7317	1.96638	2.61631	0.0155015	0.000109057	0.000958535	0.0141616	38.7994	24.2597	9.44726	1.95099	0.658764	2.19062	1.59125	0.452448	0.687343	1.27562	0.53883	12.224	1.30259	0.379447	4.43436	4.8138	3.22113	4.18909
IP17012	3.17898	2.86508	1.71072	1.09347	1.89442	1.15435	0.313909	2.70681	1.93028	0.311603	0.235462	2.28813	0.881794	0.453883	0.681749	2.07073	0.60894	0.885087	0.169982	1.10826	0.484528	0.269263	0.143927	8.17393	3.90554	1.91984	1.23112	0.00708959	0.000256367	0.00139904	0.00506045	39.0149	24.2789	9.53613	1.82381	1.48415	1.9816	1.54501	0.383388	1.04095	0.585665	1.77738	16.2654	1.21728	0.341087	5.39984	5.74093	5.15714	5.36736
IP17015	3.52327	2.6429	1.36396	0.538111	2.39989	1.27894	0.880367	0.831627	0.499706	0.122672	0.0967841	2.13721	0.328873	0.409005	1.1397	2.49223	0.345657	0.897928	0.660347	1.03104	0.192454	0.381017	0.220019	6.49211	1.36669	1.81062	2.11685	0.0112398	0.000122419	0.00112549	0.00959457	35.7936	24.5525	9.72829	1.61854	0.513812	1.87922	1.27449	0.454324	0.84401	0.962139	0.877222	10.8675	1.1835	0.138994	3.72983	3.86882	3.21721	3.78146
IP17019	5.27788	4.45724	2.16731	0.918006	3.82164	2.28993	0.820636	1.37186	0.959903	0.163187	0.119365	2.79847	0.583682	0.789757	1.00404	3.78445	0.570535	1.62817	0.602649	1.49343	0.347472	0.661766	0.217986	9.4482	2.46159	3.24288	1.94404	0.0125695	0.000194013	0.00165833	0.0101814	37.6804	24.2617	9.49484	1.94915	0.703824	2.27954	1.74529	0.501345	1.22509	0.908679	1.3482	12.898	1.32423	0.476005	5.02603	5.50204	3.28373	4.11226
IP17020	3.63969	3.02689	1.61476	0.700587	2.53945	1.41213	0.612793	0.9512	0.445268	0.213923	0.12274	2.20488	0.436196	0.510919	0.92312	2.50733	0.447524	1.00008	0.418582	1.13235	0.253064	0.412045	0.194211	6.79577	1.58205	2.13697	1.65865	0.00870851	0.000157225	0.00130983	0.00680455	35.8257	24.4351	9.69036	1.59546	0.596192	1.85146	1.32166	0.43418	0.976733	0.757508	1.2894	10.7215	1.16704	0.241946	3.43298	3.67493	3.25234	3.79426
IP17022	3.14748	2.80393	1.58925	0.752707	2.29604	1.21468	0.34355	1.08554	0.605949	0.177798	0.142456	1.84183	0.471134	0.404932	0.66206	2.1022	0.479978	0.867588	0.208959	1.04528	0.272729	0.347095	0.134591	6.07485	1.82979	1.79741	1.14807	0.00634779	0.000167126	0.00133334	0.00442634	36.056	24.5799	9.62991	1.2924	0.839938	1.52584	1.02026	0.385515	0.985702	0.553053	1.78229	10.6379	1.16887	0.136255	3.63755	3.7738	3.25778	3.60635
IP17028	4.71012	3.74544	1.80471	0.652836	3.35113	1.94074	0.964675	0.871447	0.603255	0.0805829	0.109632	2.62579	0.379743	0.593013	1.31151	3.38826	0.420635	1.3848	0.725851	1.32186	0.232201	0.555936	0.238824	8.20735	1.63583	2.61433	2.38581	0.0137515	0.000132474	0.00138626	0.0117772	36.7653	24.4667	9.56738	2.00369	0.434921	2.27209	1.78054	0.435367	1.01279	1.12755	0.898224	11.0008	1.25802	0.244753	4.1787	4.42345	2.80458	3.77276
IP17032	3.14122	2.2365	1.16821	0.463899	1.79574	1.06829	0.904721	0.988542	0.672059	0.0967304	0.129867	2.10331	0.30245	0.345338	1.22091	2.2437	0.29102	0.762976	0.682033	0.897519	0.172879	0.305318	0.222688	6.23308	1.43841	1.51036	2.2555	0.0113889	0.000113856	0.000947429	0.0100105	36.4056	24.4886	9.772	1.66985	0.591994	1.89844	1.3672	0.415503	0.707162	1.03529	0.683056	10.5076	1.2354	0.204425	3.77105	3.97548	2.95287	3.57927
IP17036	3.19455	2.5822	1.4217	0.636287	2.20478	1.1605	0.612349	1.09013	0.579732	0.209955	0.131961	2.04423	0.423551	0.441461	0.881624	2.19375	0.400255	0.811976	0.428076	1.00081	0.236032	0.348525	0.184274	6.32891	1.63957	1.81192	1.62594	0.00848494	0.000153062	0.00117289	0.00674918	36.0139	24.4845	9.72479	1.4775	0.737819	1.71918	1.18478	0.454023	0.890446	0.733123	1.21459	11.2176	1.15405	0.328149	3.40347	3.73162	3.5159	3.97011
IP17037	1.68683	1.58723	1.36961	1.09568	0.543561	0.217623	0.0995992	1.0398	0.710293	0.105594	0.131824	1.38921	0.643708	0.204436	0.33724	1.01001	0.669059	0.142079	0.0521746	0.676821	0.426621	0.075543	0.0474246	4.11584	2.44968	0.527653	0.568664	0.00350451	0.000191077	0.00081599	0.00228828	38.9058	23.7032	9.25916	0.823956	1.26196	0.954865	0.613127	0.304101	0.623929	0.396398	1.574	8.50919	1.24787	0.368905	2.42154	2.79044	2.87544	2.84331
IP17038	3.34786	3.07071	1.7044	0.985341	2.22626	1.3663	0.277158	2.88287	2.22567	0.250933	0.216211	2.37619	0.832906	0.453734	0.825289	2.19854	0.530704	1.05056	0.128218	1.14932	0.454637	0.315738	0.14894	8.60692	4.04391	2.07097	1.31866	0.00748515	0.000239035	0.00137991	0.00547144	39.838	24.3071	9.35526	1.81191	1.59107	1.94275	1.62153	0.354992	1.03303	0.630186	1.63925	15.1853	1.16111	0.456268	4.39287	4.84913	5.04744	5.28872
IP17039	3.78536	2.88388	1.4132	0.52616	2.49228	1.47069	0.901479	0.858582	0.613348	0.0766626	0.0977395	2.22948	0.323958	0.457456	1.18097	2.71402	0.329568	1.04314	0.68007	1.07135	0.196592	0.427546	0.221409	6.87342	1.46347	2.00481	2.18019	0.0118786	0.000112613	0.00111927	0.0102819	36.8894	24.4317	9.66827	1.64529	0.521842	1.89566	1.4443	0.414738	0.819064	1.03209	0.793601	9.7153	1.23493	0.263134	3.47757	3.74071	2.47496	3.49964
IP17040	2.57045	2.00791	0.997173	0.454634	1.70423	1.01074	0.562541	0.910837	0.624943	0.107199	0.0857319	1.61749	0.29843	0.314816	0.820976	1.78026	0.281972	0.738488	0.429455	0.790193	0.172662	0.272249	0.133086	5.09877	1.37801	1.43275	1.46925	0.00893854	0.000105364	0.00103586	0.00751516	36.6222	24.5268	9.33827	1.24685	0.730512	1.40429	0.88612	0.353783	0.73019	0.76278	0.957274	9.93855	1.19474	0.271365	3.14059	3.41196	3.17981	3.34678
IP17041	3.67098	2.70674	1.39423	0.533696	2.27394	1.31251	0.964244	0.80885	0.374973	0.165409	0.134401	2.28965	0.322427	0.442289	1.23895	2.59888	0.34568	0.928211	0.715207	1.0721	0.188016	0.3843	0.249036	6.76949	1.2311	1.92021	2.3376	0.0118248	0.000121367	0.00111717	0.0102103	35.4558	24.4467	9.83828	1.85212	0.436716	2.05991	1.58075	0.423573	0.82824	1.07971	0.767097	11.3925	1.28985	0.447425	3.9676	4.41503	3.16747	3.80998
IP17042	2.26274	1.7289	0.927927	0.34189	1.52672	0.800971	0.533841	0.47145	0.223539	0.0976377	0.0585605	1.48288	0.206597	0.299363	0.764035	1.58426	0.227768	0.542776	0.394871	0.678483	0.114122	0.258194	0.13897	4.21707	0.772026	1.19797	1.35644	0.0070332	8.13011e-05	0.000829732	0.00580823	34.6131	24.5592	9.55204	0.979522	0.481307	1.20848	0.827578	0.318493	0.628406	0.645717	0.973191	6.70541	1.10896	0.0731714	2.42753	2.50071	1.79705	2.40766
IP17047	4.94554	4.65049	2.52372	1.38175	3.71442	2.12678	0.295049	2.34783	1.59299	0.289905	0.238093	2.81662	0.950083	0.70186	0.750503	3.33274	0.837669	1.58171	0.152681	1.6128	0.54408	0.545064	0.142368	10.11	3.92482	3.11854	1.28364	0.00948241	0.00029492	0.00197265	0.00661993	38.0938	24.3957	9.21058	1.97852	1.18666	2.23686	1.70371	0.424286	1.46845	0.649325	2.26151	16.0411	1.23101	0.462376	5.37258	5.83496	4.90262	5.30348
IP17048	3.99477	3.05911	1.44635	0.514814	2.97167	1.61277	0.935659	0.66162	0.385079	0.125406	0.053438	2.21861	0.300404	0.519476	1.11116	2.84689	0.332622	1.1291	0.706594	1.14788	0.182192	0.483664	0.229065	6.875	1.2003	2.25765	2.10026	0.011888	0.000111084	0.00127202	0.0100814	35.7612	24.4441	9.65384	1.56458	0.422875	1.82999	1.22386	0.45931	0.926812	0.967749	0.957698	10.5323	1.20553	0.254811	3.43798	3.69279	3.09096	3.74855
IP17049	5.7033	4.76349	2.36805	1.214	3.6957	2.39545	0.939805	1.94806	1.20194	0.341213	0.178787	3.2938	0.816752	0.882717	1.14068	3.98662	0.729529	1.76412	0.656305	1.71668	0.484467	0.631323	0.2835	10.9452	3.23269	3.61938	2.25927	0.0131294	0.000261753	0.00194559	0.010454	37.9753	23.9902	9.73817	2.54178	0.766415	2.85004	2.33232	0.581016	1.37244	1.05439	1.30165	15.874	1.33065	0.9752	4.88044	5.85564	4.38164	5.63671
IP17054	4.1116	2.88922	1.32113	0.48433	2.6674	1.56808	1.22238	0.963097	0.614429	0.143804	0.0937189	2.53465	0.320786	0.525342	1.42102	2.98021	0.299926	1.12322	0.947282	1.13139	0.184404	0.444868	0.275102	7.60935	1.41955	2.23723	2.73712	0.0152048	0.000117496	0.00119167	0.0135439	36.6031	24.3634	9.65936	1.96635	0.489788	2.2067	1.65604	0.469584	0.852035	1.26636	0.672824	12.1545	1.23145	0.344986	4.143	4.48799	3.56939	4.09714
IP17057	5.30285	3.84191	1.71142	0.738232	3.25004	2.13049	1.46093	0.942302	0.637211	0.133989	0.0876599	3.02947	0.434246	0.731188	1.53643	3.88013	0.455021	1.53554	1.1566	1.42271	0.283211	0.594947	0.30433	9.27461	1.80969	2.99567	3.08502	0.0182819	0.000134567	0.00140225	0.0164116	38.4891	23.9383	9.61432	2.29186	0.411153	2.65567	2.00287	0.504721	0.95947	1.49929	0.639948	11.5021	1.43432	0.434359	4.83485	5.26921	2.35328	3.87961
IP17058	6.72491	4.99815	2.2755	1.03111	4.26311	2.72265	1.72676	1.06897	0.789792	0.120905	0.0893164	3.59595	0.582351	0.905736	1.69594	4.90461	0.637329	1.95432	1.36874	1.8203	0.393779	0.768334	0.358023	11.3898	2.40325	3.7493	3.51202	0.0207312	0.000175022	0.00176133	0.0183656	38.9847	23.9185	9.73868	2.76023	0.387275	3.1994	2.40884	0.612818	1.21354	1.66557	0.728607	14.5979	1.43214	0.448039	6.21506	6.6631	3.34207	4.59277
IP17059	4.65613	3.22504	1.66963	0.773479	2.43071	1.55541	1.4311	0.749208	0.454371	0.112226	0.102329	2.81379	0.428831	0.548054	1.50514	3.3513	0.484056	1.10723	1.10585	1.30484	0.289424	0.448179	0.32525	8.21914	1.65668	2.21569	3.03857	0.0143526	0.000134294	0.00121224	0.0126679	37.5722	23.8786	10.1199	2.12793	0.352084	2.48369	1.8627	0.453228	0.864243	1.35075	0.639824	10.5825	1.55707	0.653733	4.52557	5.1793	2.07029	3.33293
IP17061	3.9361	3.4538	1.97818	1.13658	2.58	1.47562	0.482296	1.86764	1.11912	0.301458	0.212629	2.46131	0.772429	0.548675	0.797525	2.64438	0.693995	1.09071	0.310097	1.29171	0.442583	0.384911	0.1722	8.26505	3.02813	2.32575	1.49245	0.00888301	0.000248124	0.00157615	0.00659838	37.4009	24.3749	9.58357	1.90293	0.981454	2.11393	1.57319	0.439168	1.17202	0.706191	1.65963	14.6445	1.35095	0.916173	4.72017	5.63634	4.26163	4.74656
IP17063	5.2684	4.37761	2.09827	1.06123	3.60137	2.27934	0.890789	1.08339	0.752674	0.141243	0.0950635	2.70505	0.617333	0.793983	0.918887	3.76165	0.657043	1.64395	0.697348	1.50676	0.404188	0.635391	0.193442	9.05684	2.43124	3.21457	1.90474	0.0136069	0.000186938	0.00169311	0.011324	38.4959	23.9857	9.40371	1.92025	0.564193	2.29589	1.63371	0.50023	1.1711	1.01653	1.15205	11.5557	1.48969	0.74221	4.50874	5.25095	2.59522	3.70951
IP17064	4.59282	3.78212	1.89569	1.00041	3.02296	1.88643	0.810706	1.07614	0.793686	0.116765	0.0871527	2.43335	0.595169	0.67088	0.835223	3.2603	0.611505	1.35402	0.637584	1.33252	0.38891	0.532406	0.173122	8.10231	2.38927	2.67407	1.73308	0.011828	0.000174767	0.00149893	0.00979049	38.8523	23.8988	9.48475	1.67658	0.641865	2.03173	1.42253	0.403043	1.04526	0.920188	1.13592	10.3194	1.42962	0.357585	4.38518	4.74276	2.28921	3.28744
IP17065	5.86663	4.9636	2.41505	1.3207	3.86353	2.54855	0.903028	2.30642	1.73612	0.235117	0.185613	3.23141	0.89359	0.890876	1.0538	4.15441	0.773256	1.89066	0.680462	1.71222	0.547446	0.657894	0.222566	11.4045	3.95041	3.67454	2.14244	0.0153084	0.000254762	0.00191573	0.0127154	39.719	23.902	9.40047	2.34419	0.983888	2.68124	2.05468	0.525374	1.33023	1.13806	1.16886	15.7049	1.26129	0.551653	5.22358	5.77523	4.26343	5.66622
IP17066	3.8929	2.93612	1.31466	0.605054	2.36804	1.62146	0.95678	1.14844	0.810526	0.130777	0.120488	2.37369	0.402611	0.572526	1.15525	2.83311	0.355895	1.1781	0.752797	1.05979	0.249159	0.443361	0.203983	7.41503	1.81819	2.32476	2.23252	0.0144613	0.00012338	0.00110408	0.0129691	39.0118	23.9612	9.36434	1.90937	0.601475	2.19196	1.69127	0.393675	0.765515	1.18382	0.64665	10.2473	1.28203	0.222905	3.99496	4.21786	2.5274	3.50206
IP17067	8.21116	6.30587	3.44119	1.64498	4.71794	2.86468	1.90529	3.05335	1.54264	0.572612	0.529464	5.24611	1.11819	1.00416	2.4776	5.70499	1.02068	2.12299	1.30626	2.50617	0.624304	0.74169	0.599037	16.5106	4.30581	4.44145	4.91236	0.0216279	0.000382422	0.0022841	0.0182755	37.0265	24.2128	10.3595	4.18368	0.729824	4.47229	3.92385	0.791124	1.71975	2.06954	0.830986	24.8046	1.21859	0.973771	7.88233	8.8561	7.07795	8.87056
IP17068	5.12517	4.39588	2.25372	0.964291	3.82236	2.14216	0.729293	1.08673	0.645174	0.160244	0.142585	2.71285	0.559302	0.709764	1.02347	3.62327	0.622348	1.52442	0.523964	1.5019	0.341943	0.617734	0.205329	8.92475	2.16877	3.01217	1.89535	0.0118964	0.000189251	0.00163904	0.00948504	36.6982	24.4112	9.50398	1.92349	0.564977	2.23242	1.59383	0.523682	1.23704	0.903507	1.36915	12.4329	1.19568	0.256401	4.12984	4.38624	3.58587	4.46083
IP17069	4.60083	3.87732	1.99949	0.933646	3.29563	1.87782	0.723516	1.22978	0.701008	0.202089	0.159819	2.57855	0.559648	0.621392	1.03686	3.21572	0.598232	1.35229	0.515453	1.38511	0.335414	0.52553	0.208064	8.40917	2.1943	2.70131	1.92019	0.0116287	0.000193495	0.00155865	0.00937064	36.6051	24.4221	9.52478	1.97806	0.621709	2.24073	1.57779	0.514686	1.15838	0.916312	1.26418	13.0917	1.23652	0.358617	4.1973	4.55592	3.82461	4.71117
IP17070	4.54602	3.87468	1.90205	0.850657	3.36263	1.97263	0.671341	1.29037	0.738735	0.245576	0.126653	2.46912	0.547771	0.674927	0.886833	3.15416	0.529253	1.42077	0.461555	1.39186	0.321403	0.551863	0.209786	8.30551	2.13716	2.89313	1.68483	0.0104265	0.000188377	0.00163885	0.00812179	36.8179	24.3094	9.54405	1.84845	0.698082	2.12936	1.59057	0.493958	1.1823	0.809119	1.46122	12.8017	1.19753	0.308252	4.28509	4.59334	3.78501	4.42338
IP17071	3.91764	2.54304	1.17733	0.480235	1.93275	1.36572	1.3746	0.878508	0.56606	0.113243	0.119725	2.56302	0.313081	0.482526	1.52587	2.87056	0.287755	0.988984	1.07466	1.04708	0.19248	0.376733	0.299939	7.35917	1.35938	1.96149	3.02019	0.0155775	0.000102925	0.000953294	0.014277	38.008	23.9712	9.82314	2.09361	0.419614	2.41893	1.87885	0.422615	0.667149	1.42032	0.469718	10.1816	1.40445	0.319192	4.30268	4.62187	2.20389	3.35587
IP17072	4.4354	3.23568	1.31369	0.545855	2.78967	1.922	1.19971	0.912669	0.655412	0.102263	0.0936512	2.55862	0.338808	0.650176	1.31867	3.28561	0.328804	1.39384	0.962643	1.14979	0.217052	0.528159	0.237071	7.90669	1.54007	2.67444	2.61204	0.0171532	0.000107973	0.00118326	0.0156103	39.0024	23.9711	9.38368	2.01459	0.45303	2.32448	1.77894	0.427897	0.791492	1.36444	0.580086	10.2266	1.41274	0.414383	4.26302	4.6774	2.07683	3.47242
IP17076	3.59221	3.47989	2.08683	1.6444	2.00649	1.39306	0.11232	4.68343	3.88724	0.294128	0.311954	2.76891	1.49979	0.4793	0.601599	2.31928	0.807113	1.15378	0.0359126	1.27293	0.837286	0.239273	0.0764077	11.0445	7.03143	2.16648	1.02587	0.00806761	0.000346546	0.00159689	0.00573741	42.1449	24.0293	9.12544	2.43448	1.92379	2.6246	2.13103	0.3514	1.19539	0.570517	2.09528	24.9326	1.43425	0.460672	10.9329	11.3935	6.43258	7.10651
IP17077	2.73541	2.55442	1.86877	1.42787	1.18304	0.685643	0.180991	1.54652	0.955087	0.217868	0.197363	1.99237	0.880547	0.369209	0.457668	1.73984	0.868484	0.51289	0.103115	0.995562	0.559383	0.172753	0.0778763	6.2743	3.2635	1.27272	0.836023	0.00538227	0.000264784	0.00121786	0.00362212	38.7147	23.9319	9.32249	1.51353	1.0218	1.5807	1.32229	0.378927	0.902956	0.523407	1.72515	12.3165	1.40575	0.921879	3.54647	4.46835	3.80933	4.03884
IP17078	2.49532	2.10798	1.0289	0.336058	2.07177	1.07908	0.387332	0.349349	0.21577	0.0427251	0.0394651	1.32372	0.17243	0.311158	0.633044	1.73695	0.230918	0.745487	0.282168	0.758367	0.10514	0.333593	0.105164	4.16839	0.724258	1.43296	1.05984	0.00671333	7.2359e-05	0.00100213	0.00530774	34.2212	24.6855	9.194	0.800038	0.436665	1.03559	0.506147	0.340913	0.721068	0.563872	1.27878	6.85314	1.03853	0.000774129	2.34592	2.34669	2.14458	2.36187
IP17080	3.91886	3.0844	1.66121	0.982035	2.28951	1.42319	0.834459	2.06533	1.42929	0.264888	0.181803	2.6717	0.73083	0.536308	1.12431	2.71431	0.56419	1.06441	0.614189	1.20454	0.417846	0.35878	0.22027	8.65589	3.14215	2.22438	2.14057	0.0123405	0.000218918	0.00139078	0.0103789	38.5771	24.2292	9.58166	2.18943	0.943318	2.39768	1.75387	0.484987	1.0063	1.00827	0.998053	16.1371	1.3156	0.493715	5.62778	6.12149	4.83159	5.18399
IP17081	3.18379	2.60507	1.31469	0.434027	2.53236	1.29038	0.578715	0.518703	0.320796	0.0509224	0.0822432	1.74384	0.233308	0.363848	0.888716	2.23385	0.294184	0.894963	0.422859	0.94994	0.139843	0.395414	0.155856	5.44633	0.988132	1.70515	1.54967	0.00894958	9.59627e-05	0.00113125	0.00733233	34.7249	24.7304	9.50365	1.16361	0.445771	1.38088	0.912788	0.366255	0.829647	0.753194	1.10151	8.32542	1.08603	0.0147517	2.9141	2.92885	2.45128	2.9453
IP17082	4.56094	3.15729	1.44524	0.63428	2.54771	1.71205	1.40365	1.07431	0.71972	0.158352	0.0957123	2.77278	0.407228	0.62226	1.47122	3.34541	0.384215	1.2388	1.10389	1.21553	0.250064	0.473252	0.299761	8.40802	1.76123	2.49266	2.97058	0.0167463	0.000129483	0.00119337	0.0151076	38.4732	23.8514	9.70493	2.22644	0.482524	2.53275	1.90603	0.500099	0.840653	1.42295	0.590783	12.5593	1.36877	0.482309	4.73277	5.21508	3.11757	4.22663
IP17084	4.50624	3.51514	1.53517	0.720352	2.89354	1.97997	0.9911	1.02376	0.703204	0.138349	0.0937505	2.49878	0.444401	0.689044	1.07293	3.27503	0.438588	1.44016	0.780601	1.23122	0.281764	0.539814	0.210499	8.02878	1.86796	2.80737	2.15778	0.0145236	0.000138786	0.00138112	0.0127147	38.5668	23.943	9.38293	1.90171	0.538336	2.24385	1.63285	0.471325	0.92798	1.13289	0.81913	11.5892	1.45205	0.596558	4.75143	5.34799	2.66043	3.58074
IP17089	2.92832	2.20921	1.32257	0.912152	1.12755	0.886636	0.719108	2.28037	1.58315	0.277923	0.240692	2.26935	0.750896	0.397509	0.919852	1.98564	0.498028	0.698652	0.532243	0.942677	0.414124	0.187984	0.186865	7.47804	3.24619	1.56207	1.87965	0.010135	0.000196016	0.00105095	0.00862115	39.9779	23.936	9.81263	1.88327	1.21086	2.06043	1.51447	0.349467	0.776595	0.964968	0.804789	16.2619	1.35573	0.267893	6.28083	6.54873	4.94771	4.76547
IP17090	5.09704	3.97929	2.10151	1.372	2.54456	1.87778	1.11774	3.43062	2.51411	0.385937	0.280795	3.62408	1.1236	0.714794	1.47574	3.545	0.740325	1.47167	0.81742	1.55204	0.63168	0.406113	0.300325	12.1517	5.00971	2.97851	2.87428	0.0164169	0.000307776	0.00169526	0.0140489	40.0217	23.9913	9.65439	3.15465	1.08748	3.26693	2.895	0.501138	1.21475	1.36665	0.888853	21.4408	1.2952	1.15538	6.27551	7.43089	6.90864	7.1013
IP17091	5.33504	4.39492	2.26037	1.2461	3.40383	2.13455	0.940123	1.79738	0.95515	0.395249	0.187672	3.17277	0.816096	0.844304	1.07838	3.70217	0.761423	1.56509	0.671156	1.63287	0.484673	0.569457	0.268967	10.3052	3.01734	3.3741	2.20618	0.0131301	0.000265301	0.00189876	0.0105163	37.4568	24.0683	9.7128	2.66244	0.675088	2.89123	2.27698	0.563929	1.34091	1.05079	1.27609	16.9836	1.40444	1.10279	5.47297	6.57577	4.70832	5.69954
IP17092	5.66336	3.98038	1.90622	0.907261	3.08051	2.07415	1.68298	1.39205	0.874078	0.201742	0.174575	3.60368	0.556711	0.718907	1.95539	4.13224	0.561905	1.53585	1.30066	1.53111	0.345356	0.538303	0.382317	10.6591	2.33805	2.9948	3.81294	0.0203271	0.000179051	0.0014535	0.0183592	37.9695	24.0514	9.76522	3.02338	0.460429	3.2162	2.68702	0.59192	1.00953	1.7518	0.576281	16.0226	1.44323	1.27565	5.09935	6.375	4.06823	5.57934
IP17093	5.03517	3.66943	1.77967	0.805662	2.82931	1.88976	1.36574	1.20458	0.777383	0.163431	0.147828	3.03967	0.500928	0.654513	1.53264	3.63776	0.488925	1.37166	1.03729	1.39742	0.316736	0.518101	0.328449	9.27942	2.08397	2.70771	3.04621	0.0156582	0.000162192	0.00135782	0.0137929	37.9759	23.9363	9.91347	2.42875	0.495967	2.74998	2.24025	0.506098	0.956902	1.39442	0.686238	13.1467	1.42986	0.58251	5.38182	5.96433	3.02825	4.15408
IP17094	5.37726	4.34261	2.18259	1.29282	3.13017	2.16002	1.03465	3.14019	2.4985	0.268033	0.211138	3.44534	1.0147	0.774642	1.33986	3.79	0.702097	1.64291	0.765228	1.58727	0.590727	0.517113	0.269421	11.9628	4.80602	3.20269	2.58565	0.015654	0.000261322	0.00169473	0.0133148	41.0634	23.928	9.55816	2.79763	1.12245	2.95898	2.36245	0.543835	1.20001	1.25582	0.955557	20.2693	1.36509	1.40421	6.21888	7.62309	6.07789	6.56829
IP17096	4.18861	2.86408	1.43099	0.527691	2.28618	1.43309	1.32453	0.568476	0.252349	0.135284	0.0835836	2.6127	0.2832	0.536548	1.47	3.02724	0.341133	1.00116	1.00648	1.16137	0.186558	0.431932	0.318054	7.36979	1.06324	2.10492	2.87812	0.0133397	0.000106383	0.00108664	0.0118257	35.9283	24.0387	10.0594	1.92701	0.295003	2.25065	1.73737	0.486452	0.776716	1.27113	0.611043	9.92008	1.32667	0.301145	3.91157	4.21271	2.15529	3.55208
IP17100	1.60693	1.36317	1.08757	0.872604	0.275606	0.275606	0.243758	2.40808	1.73769	0.277819	0.202671	1.6212	0.761444	0.256158	0.48595	0.976335	0.459105	0.246535	0.148264	0.630595	0.413499	0.0290712	0.0954936	5.63621	3.37174	0.809583	0.932379	0.00516512	0.000208889	0.000921552	0.00383519	39.9366	23.9769	9.50041	1.38256	1.74176	1.49045	1.29068	0.239755	0.682255	0.525332	1.29871	12.9552	1.19153	0.224452	4.32716	4.55161	4.60213	3.8015
IP17101	4.82529	2.91322	1.34101	0.456224	2.29725	1.57221	1.91207	0.745465	0.456802	0.109698	0.102859	3.11498	0.268462	0.540186	2.01972	3.57347	0.280898	1.11685	1.4858	1.25182	0.175326	0.455361	0.426268	8.68574	1.18149	2.2221	4.03465	0.0186639	9.7484e-05	0.00100956	0.0172649	37.1727	23.9894	10.0901	2.51572	0.296323	2.85032	2.32407	0.49202	0.717684	1.76067	0.40762	10.9479	1.48484	0.450335	4.76407	5.21441	2.10631	3.62722
IP17102	2.18785	1.46718	0.724449	0.359262	0.984828	0.742726	0.720678	0.720418	0.396361	0.1262	0.105036	1.62636	0.235849	0.303326	0.919971	1.57221	0.220729	0.532781	0.558612	0.615646	0.138534	0.209945	0.162066	4.53464	0.991472	1.17225	1.74569	0.00960193	8.61504e-05	0.000700197	0.0086469	36.89	23.9355	9.50034	1.32231	0.544819	1.5528	1.05685	0.336251	0.489932	0.902452	0.54289	7.99642	1.36771	0.351414	3.09162	3.44303	2.04	2.51339
IP17103	3.99712	2.87525	1.48619	0.808368	2.09816	1.38906	1.12186	1.36483	0.7822	0.255706	0.154937	2.69669	0.543261	0.552997	1.30608	2.84158	0.488185	1.01873	0.853782	1.15554	0.320183	0.370325	0.268083	8.05863	2.13383	2.19776	2.58288	0.0138682	0.000174077	0.00125411	0.0121451	37.6018	24.0957	9.7512	2.19457	0.621911	2.44942	1.79	0.487373	0.883931	1.21451	0.727807	13.8714	1.27989	0.269805	4.86563	5.13544	4.18163	4.5543
IP17104	5.57894	3.95029	1.85516	0.662706	3.38059	2.09513	1.62865	0.807015	0.271973	0.259931	0.106543	3.33154	0.372604	0.780437	1.73224	3.982	0.430192	1.47303	1.1991	1.59693	0.232513	0.622103	0.429549	9.71749	1.30728	3.1355	3.46743	0.0153286	0.000144592	0.00148004	0.0132699	35.5934	23.9849	10.2739	2.6113	0.309048	2.9632	2.39141	0.612914	1.05608	1.44498	0.73086	13.4798	1.37129	0.790765	4.70104	5.49181	3.42531	4.56266
IP17109	4.28203	3.46991	1.6648	0.729925	2.94069	1.80511	0.812111	1.18315	0.877004	0.101171	0.118591	2.4163	0.465733	0.597071	1.04623	3.0765	0.449482	1.30373	0.623558	1.20553	0.280443	0.501383	0.188552	7.88148	2.07266	2.50335	1.97693	0.0127727	0.00015315	0.00133622	0.0108815	38.0411	24.3173	9.40258	1.78866	0.661473	2.07181	1.59496	0.407344	0.970151	0.992277	0.977702	11.1772	1.33316	0.427155	4.45751	4.88467	2.92359	3.36891
IP17115	5.28562	4.59945	2.61987	1.53865	3.25513	1.97958	0.686176	2.23942	1.16838	0.461721	0.290786	3.2265	1.02781	0.803901	0.911398	3.57144	0.936737	1.46235	0.444052	1.71418	0.601912	0.517225	0.242124	10.7515	3.73484	3.2452	1.88836	0.010931	0.000326616	0.00200547	0.00809656	37.551	24.1233	9.91353	2.7456	0.815637	2.93425	2.36622	0.52968	1.45406	0.911353	1.5955	19.3099	1.52381	1.84169	6.58278	8.42447	5.08505	5.80042
IP17116	2.60605	1.84883	0.871493	0.508001	1.37881	0.977336	0.757222	1.16507	0.899394	0.121323	0.0683611	1.77733	0.377759	0.387868	0.856618	1.87405	0.279022	0.716204	0.606219	0.732006	0.228979	0.261132	0.151004	5.54845	1.78515	1.48653	1.6822	0.0107217	0.000106873	0.000864328	0.00955969	40.0788	23.7158	9.35402	1.29676	0.898448	1.49719	0.96666	0.359503	0.596091	0.904097	0.659321	9.64969	1.26282	0.277832	3.1651	3.44293	2.79504	3.41173
IP17117	7.29833	5.42434	2.6863	1.1123	4.49657	2.73804	1.87399	0.955867	0.473122	0.181924	0.166671	4.12183	0.578143	0.954122	2.08688	5.3082	0.725855	1.95526	1.45085	1.99013	0.386449	0.782779	0.423138	12.376	2.16357	3.87408	4.12754	0.0227632	0.000194939	0.00175508	0.0202354	37.0568	24.001	9.79281	3.3547	0.284933	3.6543	2.97021	0.687694	1.29674	1.90099	0.682139	16.5208	1.47281	1.11512	5.80519	6.9203	3.85086	5.7496
IP17118	4.78215	2.93009	1.24818	0.396382	2.4537	1.68191	1.85206	0.58528	0.295465	0.129904	0.0748676	2.98506	0.216807	0.58825	1.90167	3.56555	0.25589	1.1901	1.4513	1.2166	0.140492	0.491811	0.400756	8.35249	0.908654	2.40006	3.8286	0.0189037	8.69155e-05	0.0010574	0.0174792	36.3326	23.8507	9.95127	2.38678	0.245218	2.75994	2.22041	0.479828	0.730792	1.71156	0.426974	10.7072	1.40965	0.277542	4.75999	5.03753	2.28475	3.38495
IP17121	4.06482	2.83111	1.42966	0.701926	2.03987	1.40145	1.23371	1.11922	0.630015	0.198389	0.150148	2.684	0.435694	0.523463	1.4377	2.92879	0.439683	1.024	0.940268	1.13603	0.262243	0.377457	0.293443	7.86804	1.76764	2.1233	2.82156	0.0142332	0.000147819	0.00115972	0.0126389	37.1443	24.1121	9.85684	2.22252	0.503583	2.48021	1.92071	0.501616	0.817919	1.3004	0.628973	12.5044	1.30307	0.482101	4.14649	4.62859	3.46943	4.40638
IP17124	5.50611	4.03359	1.97805	1.08043	2.78279	2.05554	1.47252	3.74287	2.97624	0.300845	0.287028	3.96452	0.956405	0.727816	1.95097	3.92283	0.561848	1.58528	1.09136	1.58328	0.518579	0.470259	0.381163	13.2135	5.01307	3.0842	3.71052	0.0188508	0.00023193	0.00147714	0.0167965	41.8447	23.6708	9.84353	3.34457	1.11909	3.4318	3.00662	0.477064	1.05389	1.67135	0.630559	23.5007	1.0952	0.806013	5.6153	6.42131	7.14674	9.93264
IP17126	4.4842	3.52056	1.6969	0.876383	2.86931	1.82367	0.963633	1.10409	0.750143	0.133967	0.130577	2.60961	0.532548	0.652694	1.12835	3.23895	0.534783	1.32401	0.772808	1.24525	0.3416	0.49966	0.190825	8.1979	2.15907	2.61033	2.22256	0.015292	0.000160841	0.00131431	0.0134681	38.8394	23.8828	9.33161	2.00381	0.550996	2.32156	1.77514	0.392209	0.935677	1.20481	0.776616	10.8312	1.42958	0.375258	4.70024	5.07549	2.3999	3.35575
IP17129	4.34668	2.9127	1.43298	0.527224	2.43845	1.47973	1.43397	0.749204	0.247892	0.245158	0.0953789	2.76444	0.307746	0.597534	1.50754	3.08116	0.340956	1.02221	1.06318	1.26552	0.186267	0.457513	0.370788	7.86032	1.08286	2.32242	3.03689	0.0128588	0.000122941	0.00117886	0.0111885	35.3536	24.0026	10.3485	2.20094	0.340402	2.53288	1.93693	0.524254	0.856855	1.26682	0.676383	11.9074	1.31024	0.49769	4.18473	4.68242	3.25965	3.96537
IP17130	2.90188	1.71792	0.823399	0.402359	1.20577	0.894518	1.18396	0.825744	0.417113	0.173702	0.116771	2.15071	0.271357	0.375569	1.32059	2.1229	0.248473	0.65272	0.937571	0.778972	0.153885	0.241798	0.246387	5.87833	1.09083	1.44379	2.62132	0.0140327	9.46649e-05	0.000792699	0.0129578	36.7847	24.0226	9.6815	1.83591	0.449773	2.07726	1.49598	0.406683	0.551398	1.27739	0.431659	11.0351	1.24155	0.218629	3.86775	4.08638	3.53258	3.4161
IP17133	1.95342	1.44453	0.923626	0.578217	0.862325	0.520903	0.508889	0.977463	0.371127	0.274208	0.137202	1.57511	0.40398	0.292586	0.672985	1.27875	0.356186	0.366968	0.362978	0.67467	0.222031	0.153935	0.145911	4.50599	1.35332	1.0877	1.31908	0.00652488	0.000143111	0.000900876	0.00524971	36.0681	24.1556	9.83937	1.44021	0.678693	1.65348	1.28618	0.313288	0.65416	0.665787	0.982538	9.09382	1.16759	0.313523	2.78266	3.09619	2.78066	3.21697
IP17147	3.15879	2.21196	1.04342	0.485598	1.85674	1.16854	0.946826	0.926563	0.656108	0.118566	0.0658501	2.02239	0.318446	0.413981	1.09067	2.26246	0.291587	0.841161	0.742177	0.896333	0.194011	0.327379	0.204649	6.10774	1.46015	1.70109	2.10334	0.0118623	0.000101919	0.000984581	0.0105052	37.8267	24.2108	9.59478	1.57087	0.589842	1.78162	1.23892	0.395329	0.696217	1.02167	0.681453	9.96998	1.24632	0.259394	3.2072	3.46659	2.76619	3.7372
IP17148	5.39155	5.39155	3.33552	2.0581	3.84217	2.05603	0	1.42058	0.734788	0.241742	0.245598	2.87127	1.15926	0.783489	0.36766	3.58287	1.30135	1.48054	0	1.80868	0.756746	0.575484	1.26019e-12	9.6834	3.95215	3.08126	0.613258	0.00641389	0.000334128	0.00213829	0.00329973	37.8665	23.7877	9.19162	1.94414	0.730699	2.18747	1.57829	0.542021	1.59756	0.408279	3.91292	14.2051	1.63334	1.51447	4.94064	6.45512	3.14676	4.60322
IP17151	5.49055	4.82184	2.59512	1.49696	3.61822	2.22672	0.668717	1.92163	0.999786	0.41276	0.230779	3.16059	0.961957	0.865323	0.849866	3.76013	0.919729	1.63869	0.451836	1.73043	0.577236	0.588027	0.21688	10.5728	3.45871	3.5048	1.74936	0.0112464	0.000304127	0.00207559	0.00837821	37.5822	24.0703	9.65767	2.6143	0.735048	2.93797	2.1738	0.550732	1.47136	0.879193	1.67354	18.071	1.42279	0.757612	6.72317	7.48078	4.96523	5.62504
IP17152	4.78238	2.78766	1.34488	0.489056	2.17341	1.44278	1.99472	0.853493	0.386139	0.207405	0.122136	3.23331	0.296361	0.554959	2.08996	3.50231	0.311396	1.02516	1.53722	1.28007	0.177661	0.417623	0.457502	8.86919	1.17156	2.20515	4.20682	0.0189379	0.000111979	0.00103649	0.0174788	36.1608	24.0157	10.1456	2.633	0.324153	2.92582	2.37289	0.550713	0.748472	1.8125	0.412951	12.6585	1.35827	0.530251	4.4666	4.99685	3.05004	4.61159
IP17153	3.43077	2.54062	1.25143	0.583531	1.95665	1.2892	0.890143	0.917976	0.630174	0.102003	0.103105	2.13502	0.361536	0.433152	1.10259	2.45374	0.362139	0.926713	0.687707	0.977022	0.221392	0.362484	0.202436	6.48376	1.57524	1.82435	2.09584	0.0116484	0.000117591	0.00105658	0.0101819	37.6281	24.2363	9.62904	1.63067	0.562946	1.88663	1.42559	0.365071	0.752347	1.03072	0.729921	9.31468	1.29664	0.20658	3.60292	3.8095	2.37625	3.12892
IP17163	4.48197	2.99772	1.39282	0.642365	2.26723	1.6049	1.48425	1.00978	0.621603	0.139754	0.145344	2.93116	0.399663	0.546064	1.6965	3.25406	0.395349	1.18141	1.1618	1.22791	0.247016	0.423491	0.322442	8.42292	1.66363	2.29072	3.32609	0.0174731	0.000131418	0.00112291	0.015954	37.8068	24.0163	9.77934	2.39067	0.422385	2.7006	2.18889	0.422621	0.779288	1.56118	0.499165	11.3783	1.40455	0.437775	4.7034	5.14118	2.60582	3.63127
IP17167	2.86359	1.81493	0.984481	0.55883	1.10189	0.830449	1.04866	1.31254	0.797499	0.219214	0.145106	2.26519	0.427308	0.365309	1.26948	2.02865	0.31989	0.617904	0.798516	0.834946	0.23894	0.212545	0.250147	6.44132	1.78364	1.41497	2.46325	0.0120587	0.000136269	0.000882806	0.0108261	37.8347	24.0635	9.84712	1.90002	0.690802	2.1266	1.62541	0.390793	0.63236	1.14913	0.550292	11.9897	1.29781	0.243414	4.48922	4.73264	3.46464	3.79246
IP17168	4.70551	3.45407	1.89431	1.09513	2.24135	1.55976	1.25144	2.08317	1.21349	0.365729	0.251166	3.20812	0.792311	0.622765	1.4536	3.27626	0.644929	1.16759	0.912476	1.42925	0.450206	0.392172	0.338966	9.9968	3.10093	2.54825	2.9562	0.0142922	0.000251003	0.00149029	0.0121682	37.8555	24.0914	10.1054	2.74907	0.757773	3.01779	2.55452	0.50859	1.08959	1.32161	0.824438	16.8516	1.34238	0.773678	5.95878	6.73246	4.66942	5.44973
IP17169	4.18086	2.77511	1.38578	0.604692	2.02951	1.38933	1.40574	1.19363	0.891557	0.0988187	0.130418	2.84418	0.403879	0.493557	1.68433	3.02235	0.357235	1.02023	1.0961	1.1585	0.247457	0.369097	0.309646	8.21867	1.90013	1.9817	3.22049	0.0163956	0.000119234	0.00100874	0.0150055	39.0088	23.9245	9.7894	2.35993	0.50579	2.63398	2.15774	0.396696	0.713115	1.48995	0.478616	11.8245	1.37595	0.332362	4.90898	5.24135	2.79436	3.78875
IP17170	4.80657	3.20586	1.48535	0.744899	2.27079	1.72051	1.60071	2.30497	1.71628	0.189037	0.271643	3.63393	0.611286	0.571362	2.19959	3.53383	0.395889	1.31155	1.24067	1.27274	0.34901	0.408968	0.360035	10.7455	3.07246	2.48091	4.07194	0.0226378	0.000164859	0.00100683	0.021221	40.8821	23.8323	9.55332	3.32914	0.692362	3.49848	3.07652	0.43653	0.72684	1.98962	0.365316	17.0487	1.30714	0.526224	6.11562	6.64185	4.60991	5.7969
IP17179	2.08379	1.15151	0.62449	0.284029	0.617032	0.527023	0.932274	0.86013	0.553842	0.0934354	0.138919	1.83591	0.218966	0.218749	1.25313	1.52039	0.162038	0.386002	0.726196	0.563396	0.121991	0.141021	0.206078	4.77983	1.05684	0.839206	2.32432	0.0113938	6.95924e-05	0.000501053	0.0106797	38.0535	23.8104	9.68403	1.56406	0.549936	1.75379	1.38534	0.303849	0.366359	1.14206	0.320788	8.49927	1.25493	0.226231	3.14041	3.36664	2.26052	2.87211
IP17180	4.70496	3.34503	1.64657	0.908509	2.32671	1.69847	1.35992	2.75165	2.22769	0.203453	0.198835	3.28014	0.760189	0.610993	1.67432	3.40092	0.478605	1.29866	1.05066	1.30404	0.429903	0.399807	0.309265	10.7367	3.89639	2.51291	3.23307	0.0179631	0.000189328	0.00126393	0.0162331	41.7329	23.8459	9.6438	2.7824	0.98895	2.91132	2.34708	0.485734	0.887517	1.52834	0.580705	18.889	1.22391	0.683918	5.36585	6.04977	5.82145	7.0178
IP17191	2.76897	1.60298	0.780253	0.370104	1.11844	0.822724	1.166	0.750403	0.412447	0.147683	0.0886302	2.03856	0.247969	0.342062	1.27376	2.02132	0.225938	0.589368	0.92008	0.74765	0.144165	0.233356	0.245916	5.55793	1.03052	1.31247	2.52839	0.0127696	8.55756e-05	0.00075383	0.0117407	37.0176	24.0408	9.80331	1.63649	0.458545	1.89843	1.31642	0.392967	0.527831	1.19735	0.440835	9.78416	1.26749	0.207386	3.54222	3.74961	2.91868	3.11587
IP17192	4.696	3.29211	1.66423	0.674706	2.60351	1.62788	1.40389	0.940939	0.343772	0.281825	0.125403	2.94335	0.409645	0.639875	1.51182	3.31364	0.435068	1.15186	1.02956	1.38237	0.239638	0.476022	0.37433	8.58029	1.42812	2.54958	3.04111	0.0129274	0.000155246	0.00134905	0.0110268	35.8505	23.9893	10.3759	2.34802	0.400737	2.68043	2.15959	0.530938	0.975011	1.26636	0.769934	12.9098	1.28913	0.499988	4.53614	5.03613	3.64849	4.22521
IP17193	3.4367	2.57733	1.21175	0.582606	2.00001	1.36558	0.859376	1.06465	0.763366	0.118093	0.1025	2.14567	0.384194	0.493641	1.04074	2.48427	0.343182	0.99211	0.671325	0.952437	0.239424	0.373469	0.188051	6.64703	1.73017	1.97731	2.00262	0.0123083	0.000119017	0.00102533	0.0109088	38.9715	23.8629	9.4276	1.62015	0.657132	1.88343	1.3951	0.378918	0.717954	1.04225	0.688849	9.59889	1.3954	0.504011	3.67077	4.17478	2.22248	3.20162
IP17213	3.02527	2.89873	1.57718	0.67309	2.66568	1.32155	0.126549	1.03508	0.6732	0.119978	0.118259	1.63601	0.424934	0.392915	0.521389	2.00524	0.432632	0.937216	0.046693	1.02004	0.240458	0.384335	0.0798563	5.69636	1.77122	1.83444	0.766197	0.00523401	0.00015459	0.00139338	0.00322609	35.9394	24.7305	9.04606	0.981443	1.05465	1.1638	0.742683	0.346999	1.03006	0.374849	2.74794	10.0968	0.976167	0.000515894	3.12469	3.1252	3.60091	3.37065
IP17214	4.91708	3.37883	1.56781	0.660583	2.65204	1.81102	1.53825	0.991628	0.504491	0.172521	0.192598	3.14128	0.38584	0.625865	1.80569	3.62215	0.419807	1.3079	1.19131	1.29493	0.240776	0.50312	0.346938	9.04998	1.55091	2.60941	3.53654	0.0189441	0.000134266	0.00114837	0.0173343	37.1574	23.9359	9.74393	2.66699	0.371815	2.9697	2.4096	0.488804	0.825851	1.68816	0.489201	13.0829	1.40217	0.518438	5.11758	5.63602	3.0762	4.37065
IP17215	4.42277	3.246	1.37748	0.561317	2.74858	1.86852	1.17677	0.770866	0.451941	0.130324	0.101847	2.55509	0.328922	0.651355	1.29102	3.24611	0.354368	1.35333	0.931253	1.17667	0.20695	0.515185	0.245521	7.74873	1.34218	2.6502	2.56964	0.0160605	0.000111709	0.00121792	0.0144414	37.6013	23.975	9.4711	1.96935	0.391432	2.30617	1.80605	0.424815	0.83058	1.30985	0.634105	9.79249	1.36906	0.382151	4.11133	4.49348	2.18308	3.11593
IP17216	4.9311	2.90081	1.28694	0.443234	2.40453	1.61386	2.03029	0.58194	0.268217	0.120242	0.112832	3.20941	0.222158	0.555806	2.14847	3.68109	0.287392	1.1494	1.60349	1.25	0.155841	0.464463	0.4268	8.72244	0.933608	2.28991	4.2916	0.0212995	8.75314e-05	0.00098273	0.0199552	36.5418	23.9587	9.91575	2.70222	0.215356	3.03151	2.36817	0.549356	0.689619	1.94503	0.354554	11.7963	1.32636	0.270015	4.47606	4.74607	2.7569	4.29331
IP17217	4.83106	3.50405	1.59812	0.667954	2.92193	1.90593	1.32702	0.767513	0.436314	0.127508	0.118151	2.78607	0.367756	0.664981	1.44085	3.53797	0.426221	1.35405	1.04509	1.29309	0.241733	0.551875	0.281923	8.38464	1.47202	2.69842	2.88602	0.016991	0.00012329	0.00126574	0.0152836	37.5455	24.0756	9.61737	2.13462	0.359555	2.47912	1.81785	0.474019	0.875866	1.42199	0.615943	10.9486	1.40269	0.399342	4.59245	4.99179	2.42259	3.53424
IP17218	3.82388	2.69772	1.24526	0.575134	2.16359	1.45246	1.12616	0.803922	0.547111	0.0988305	0.0938324	2.31857	0.344912	0.521707	1.21495	2.79259	0.35307	1.04173	0.899445	1.0313	0.222064	0.410732	0.226718	6.94638	1.46716	2.073	2.43495	0.0144322	0.00010797	0.0010447	0.0130178	38.5899	23.9651	9.57429	1.81355	0.443286	2.12329	1.58418	0.357472	0.725604	1.22747	0.59114	9.54069	1.46149	0.405141	4.22301	4.62815	2.21034	2.7022
IP17219	3.05216	1.87513	0.72118	0.283533	1.57073	1.15395	1.17703	0.645592	0.414275	0.092311	0.0819463	2.0797	0.188457	0.423391	1.31043	2.28895	0.165754	0.835413	0.956468	0.763218	0.117779	0.31854	0.220563	5.77745	0.886266	1.66966	2.56941	0.0155113	6.56689e-05	0.000757327	0.0145299	38.2754	23.8414	9.44542	1.69626	0.380597	1.98529	1.48162	0.32554	0.503481	1.32417	0.380225	7.94526	1.4436	0.289203	3.57759	3.8668	1.57395	2.50452
IP17227	4.69984	3.62105	1.59248	0.721281	3.01043	2.02857	1.07879	0.983433	0.60748	0.151552	0.122588	2.65314	0.431927	0.706202	1.20371	3.41951	0.449236	1.47654	0.849224	1.28032	0.272045	0.552026	0.229566	8.33641	1.76069	2.88632	2.40509	0.0158234	0.000141008	0.00137206	0.0139849	38.0581	23.9564	9.41769	2.03715	0.482749	2.38821	1.8832	0.42439	0.943141	1.25778	0.749846	10.501	1.28998	0.179961	4.49125	4.67121	2.57276	3.257
IP17236	3.70482	2.62941	1.22618	0.53099	2.12121	1.40323	1.07541	0.640529	0.311569	0.156535	0.0638012	2.22908	0.301616	0.527782	1.12854	2.67293	0.342093	1.0015	0.832519	1.03189	0.188897	0.401725	0.242891	6.57443	1.14418	2.08754	2.26775	0.0121723	0.000109267	0.00112574	0.0106634	36.5254	23.9268	9.76851	1.76361	0.363193	2.05009	1.522	0.437522	0.774075	1.07527	0.719887	9.98621	1.38498	0.552811	3.71884	4.27165	2.53439	3.18018
IP17237	7.40523	5.93377	2.91515	1.26761	5.02084	3.01862	1.47146	1.17194	0.435301	0.352819	0.151958	3.96852	0.70475	1.09933	1.54726	5.22253	0.816145	2.14648	1.04733	2.1827	0.451466	0.872144	0.424123	12.5457	2.40766	4.47077	3.17067	0.0155543	0.000243272	0.00220576	0.012487	36.51	24.0369	10.2069	2.9857	0.392519	3.36849	2.49838	0.809658	1.57351	1.32936	1.18366	17.3188	1.46148	1.47148	5.31904	6.79052	4.42187	6.10645
IP17238	3.91613	3.25625	1.76228	1.04754	2.27377	1.49396	0.659883	1.75439	1.17396	0.245729	0.163953	2.48992	0.72632	0.569102	0.879409	2.71079	0.617957	1.11781	0.482206	1.20534	0.429587	0.376157	0.177676	8.16043	2.94782	2.30879	1.70324	0.0101882	0.000210266	0.00144194	0.00819887	38.7298	24.0676	9.57085	2.08015	0.843396	2.33018	1.83512	0.426525	1.02054	0.857608	1.18998	14.2772	1.33031	0.581822	4.96756	5.54938	4.28507	4.4428
IP17239	4.69592	3.01893	1.23778	0.396602	2.65923	1.78115	1.67699	0.431719	0.237958	0.0870504	0.0549078	2.79776	0.198686	0.609723	1.71266	3.50615	0.25658	1.25597	1.33194	1.18977	0.140023	0.525182	0.345053	7.9254	0.833246	2.47792	3.44456	0.0185063	7.68674e-05	0.00109665	0.0170761	36.9015	23.9669	9.77862	2.24755	0.192084	2.58255	1.98522	0.489252	0.73368	1.60813	0.456232	9.97166	1.5322	0.547737	4.32773	4.87547	1.8653	3.23089
IP17241	1.63366	1.04802	0.642071	0.504211	0.406001	0.405954	0.585638	1.78895	1.40539	0.170525	0.106297	1.51297	0.479942	0.22434	0.714298	1.10865	0.244544	0.323237	0.455384	0.525015	0.259667	0.0827168	0.130255	4.93559	2.38955	0.800819	1.40623	0.0076828	0.000114316	0.000663479	0.00674057	41.504	23.7679	9.59363	1.50958	1.18507	1.66349	1.28925	0.283523	0.483361	0.744841	0.648945	11.716	1.19266	0.343425	3.67294	4.01637	3.61459	4.08502
IP17246	5.61489	3.88268	1.7197	0.689742	3.30309	2.16298	1.73221	0.854272	0.506011	0.147789	0.109115	3.25651	0.387356	0.738485	1.7852	4.11274	0.429769	1.53894	1.35597	1.50216	0.259973	0.624042	0.376243	9.72568	1.58311	3.04926	3.62652	0.0195572	0.000130723	0.00139422	0.0177038	37.8362	23.9406	9.82844	2.59401	0.329325	2.95499	2.31327	0.538339	0.950752	1.68085	0.565637	12.622	1.40028	0.391416	5.11939	5.51081	2.72749	4.38373
IP17246b	5.51602	3.87231	1.76082	0.730992	3.25849	2.11149	1.64371	0.906565	0.525079	0.160238	0.121576	3.22228	0.415084	0.72888	1.72672	4.02634	0.454823	1.50187	1.28142	1.48968	0.276169	0.609614	0.362284	9.64486	1.67116	3.0006	3.492	0.0186924	0.000137553	0.00139622	0.0168215	37.8482	23.9679	9.83717	2.51006	0.361172	2.86142	2.2039	0.542431	0.959731	1.61812	0.593114	12.6714	1.37918	0.402902	4.93373	5.33663	2.86214	4.47265
IP17247	5.6403	3.67592	1.6452	0.664323	2.89728	2.03072	1.96438	1.17326	0.650666	0.189749	0.200038	3.68827	0.413507	0.687415	2.24166	4.16613	0.41309	1.4849	1.52703	1.47417	0.251232	0.545812	0.43735	10.5018	1.72849	2.90788	4.40608	0.02301	0.000145268	0.0012577	0.0212913	37.4555	24.0413	9.80806	3.08418	0.380412	3.41712	2.9124	0.576417	0.881648	2.03788	0.43263	14.0992	1.37436	0.639093	5.40912	6.04822	3.27445	4.77652
IP17248	3.83027	2.38299	0.995245	0.309016	2.03204	1.38775	1.44727	0.387501	0.185456	0.0872275	0.059027	2.40038	0.159769	0.492993	1.50994	2.8432	0.202141	0.977135	1.14594	0.987064	0.106875	0.410611	0.30134	6.61815	0.654241	1.96797	3.01625	0.0157376	6.47296e-05	0.000908157	0.0145416	36.1807	23.9829	9.79396	1.83557	0.211107	2.16367	1.69497	0.424145	0.613523	1.41893	0.432385	7.81684	1.39006	0.279485	3.44447	3.72396	1.43898	2.65389
IP17249	5.06399	3.48565	1.5786	0.585903	2.88238	1.90705	1.57835	0.731356	0.452133	0.105182	0.102671	2.99334	0.323254	0.652929	1.69992	3.72804	0.371748	1.35695	1.23607	1.33595	0.214155	0.550091	0.34228	8.78869	1.36129	2.66516	3.38094	0.0180817	0.000114363	0.0012164	0.0164282	37.464	24.0167	9.78902	2.36058	0.30982	2.71392	2.17092	0.497137	0.84827	1.57357	0.539074	11.0968	1.42842	0.36673	4.87853	5.24526	2.27644	3.57513
IP17251	4.70494	3.44678	1.61798	0.773411	2.66936	1.8288	1.25816	1.27018	0.798962	0.176111	0.174281	2.9357	0.481193	0.630268	1.51366	3.42231	0.470754	1.33843	0.972766	1.28263	0.302657	0.490367	0.285399	8.91083	2.05357	2.63518	2.9461	0.0169459	0.000156041	0.00123981	0.0152347	38.1625	23.843	9.60525	2.37882	0.533957	2.67859	2.08847	0.474053	0.877837	1.44891	0.605861	12.7181	1.4146	0.711864	4.67147	5.38333	3.01755	4.31721
IP17252	3.36178	2.23054	1.21346	0.609229	1.34425	1.01707	1.13125	1.20863	0.664349	0.188156	0.212337	2.53518	0.416978	0.380399	1.47689	2.40426	0.369874	0.758436	0.849334	0.957521	0.239355	0.258637	0.281911	7.10559	1.69056	1.58563	2.82048	0.0134937	0.000139545	0.000890589	0.0122268	37.179	24.0298	9.89623	2.09388	0.577219	2.33468	1.87267	0.408654	0.649927	1.32335	0.491124	11.6721	1.31247	0.40582	4.18815	4.59397	3.23511	3.84304
IP17257	4.22545	2.85597	1.32204	0.524173	2.28188	1.53393	1.36947	0.75644	0.412884	0.129479	0.121221	2.68298	0.301122	0.554015	1.55266	3.11276	0.333107	1.10466	1.07277	1.11269	0.191065	0.429263	0.296702	7.66487	1.23818	2.21742	3.04335	0.0165138	0.000111949	0.0010081	0.0150752	37.0336	23.8926	9.70402	2.1611	0.350025	2.46471	2.00734	0.413909	0.738021	1.45513	0.507185	10.0263	1.44184	0.44572	4.34803	4.79375	1.98255	3.25002
IP17258	3.38449	1.97528	1.02699	0.42412	1.18084	0.948287	1.40921	0.865607	0.3742	0.158628	0.207608	2.59202	0.28113	0.337591	1.72628	2.46179	0.26702	0.690692	1.06977	0.922692	0.1571	0.257596	0.339432	6.84211	1.07945	1.44451	3.3431	0.0146366	0.000107816	0.000740637	0.0135713	35.9996	24.0089	10.0952	2.26748	0.381749	2.52058	2.19873	0.379576	0.546458	1.51405	0.360925	9.90574	1.41269	0.40129	4.11048	4.51177	2.10169	3.29228
IP17263	4.58818	3.31564	1.55534	0.687288	2.6085	1.76029	1.27254	0.933914	0.528977	0.160599	0.130371	2.76838	0.406634	0.62008	1.41861	3.33358	0.430716	1.2751	0.978172	1.2546	0.256572	0.485191	0.294368	8.29047	1.6229	2.54097	2.82152	0.0152072	0.000142236	0.00125692	0.0134867	37.2371	23.9899	9.78371	2.18466	0.427487	2.50107	2.00114	0.46534	0.882644	1.33396	0.661674	11.3279	1.38679	0.389992	4.65244	5.04243	2.60033	3.68516
IP17266	4.92481	3.89506	2.01335	1.02256	2.93693	1.88172	1.02974	1.34421	0.826788	0.202708	0.17147	2.85864	0.626302	0.663989	1.1833	3.48218	0.629942	1.36513	0.765813	1.44263	0.392621	0.516589	0.26393	9.12766	2.47565	2.74841	2.38451	0.0127971	0.000192481	0.00150014	0.0107055	38.0309	23.9491	9.90009	2.20029	0.610925	2.53006	1.93978	0.462151	1.07302	1.13554	0.944942	12.7554	1.40726	0.524548	4.90889	5.43344	3.04971	4.27226
IP17267	5.72424	3.89033	1.72773	0.634213	3.29344	2.1626	1.8339	0.589683	0.345171	0.108202	0.0668117	3.27501	0.327752	0.725065	1.85213	4.21056	0.409974	1.53849	1.43424	1.51367	0.224239	0.624116	0.399661	9.58893	1.30714	2.99587	3.75284	0.0190661	0.000114198	0.00138234	0.017209	37.1168	23.9533	9.95756	2.48444	0.23735	2.87813	2.28037	0.558999	0.95267	1.67693	0.568104	11.5112	1.46467	0.506437	4.95043	5.45687	2.35987	3.69446
IP17281	4.81702	3.76327	1.56051	0.676962	3.19581	2.20276	1.05375	0.823822	0.474793	0.148287	0.106498	2.56934	0.388397	0.751107	1.11484	3.51773	0.431669	1.60609	0.835518	1.29929	0.245293	0.596665	0.218236	8.21018	1.54015	3.10215	2.27509	0.0158422	0.0001277	0.0014394	0.0139705	37.7785	23.9075	9.34029	1.92687	0.427544	2.30332	1.74127	0.464218	0.960179	1.21953	0.787337	10.1576	1.37365	0.4442	4.16497	4.60917	2.2976	3.25082
IP17282	3.94152	2.49778	0.94707	0.295908	2.1897	1.55071	1.44374	0.414734	0.231137	0.0869729	0.0440879	2.38902	0.157004	0.537884	1.46738	2.94978	0.196022	1.1168	1.15676	0.991741	0.0998858	0.433904	0.286977	6.74527	0.684049	2.17556	2.95521	0.0166202	6.13613e-05	0.00096782	0.01538	36.7067	23.7772	9.66068	1.87689	0.220969	2.24228	1.76902	0.423018	0.636212	1.4327	0.444066	8.52223	1.37432	0.31423	3.83074	4.14497	1.85475	2.52251
IP17284	4.19761	2.88604	1.23956	0.551071	2.27405	1.64648	1.31157	1.07855	0.706645	0.141006	0.136114	2.72165	0.359205	0.572307	1.54286	3.09036	0.331639	1.21363	1.03604	1.10724	0.219432	0.432849	0.27553	7.99781	1.61692	2.35979	2.99054	0.0175957	0.000118482	0.00106289	0.0161614	38.479	23.8958	9.52366	2.30166	0.468596	2.56081	2.1292	0.413339	0.735783	1.49304	0.492809	11.0793	1.32925	0.319757	4.5366	4.85636	2.56301	3.65998
IP17295	3.84908	2.80724	1.56761	1.12798	1.38902	1.23964	1.04184	4.1517	3.36623	0.289152	0.303124	3.30939	1.05779	0.454389	1.60196	2.6509	0.542694	1.02287	0.750643	1.19818	0.585284	0.216771	0.291194	11.3102	5.552	1.98318	2.94692	0.0153663	0.000268858	0.00113462	0.0137344	41.6997	23.6959	9.67688	2.88162	1.44075	2.95312	2.63152	0.426511	0.83718	1.39767	0.598981	20.2693	1.18686	1.04162	4.94189	5.98351	6.05579	8.23003
IP17390	5.19592	3.3437	1.60014	0.641694	2.532	1.74356	1.85223	1.20654	0.86973	0.119248	0.136619	3.31374	0.421072	0.592093	1.99559	3.8037	0.379933	1.25806	1.43257	1.39222	0.261761	0.485501	0.419656	9.71621	1.9325	2.4549	3.98443	0.0188987	0.00013204	0.00115347	0.017292	38.5929	23.9706	10.0541	2.69156	0.44827	3.02326	2.49513	0.494853	0.824231	1.74833	0.471439	13.2363	1.46829	0.594014	5.48343	6.07744	2.85364	4.30517
IP17393	4.14831	3.19665	1.53688	0.737963	2.44356	1.65977	0.951659	1.36293	0.90391	0.181698	0.151305	2.60963	0.498408	0.594615	1.21557	2.96785	0.439984	1.22102	0.719548	1.18046	0.297979	0.43875	0.232111	8.12088	2.14028	2.43608	2.31853	0.0135428	0.000158768	0.00121113	0.0118297	38.4609	23.9054	9.54079	2.08882	0.652487	2.35853	1.94164	0.395421	0.878789	1.15658	0.759815	11.3989	1.39904	0.53757	4.4695	5.00707	2.68328	3.70858
IP17394	5.73775	4.30764	1.89239	0.849681	3.59089	2.41525	1.43011	1.51315	1.2134	0.120712	0.110228	3.25912	0.566894	0.792746	1.56832	4.19666	0.489214	1.76675	1.1236	1.54109	0.360467	0.648496	0.30651	10.51	2.62997	3.32871	3.10866	0.0189676	0.000162826	0.00151289	0.0169341	40.2036	23.9332	9.57271	2.57762	0.587034	2.92623	2.33651	0.511256	1.04319	1.52236	0.685245	13.9862	1.38153	0.327302	5.84971	6.17701	3.30401	4.50523
IP17395	2.56684	1.82613	1.06196	0.633375	1.04084	0.76417	0.740702	1.30166	0.81242	0.202501	0.13718	2.01276	0.468122	0.345817	0.986351	1.77671	0.371785	0.575715	0.549969	0.79013	0.26159	0.188455	0.190733	5.88126	1.91392	1.31249	1.86423	0.00895721	0.000145956	0.000940216	0.007648	37.9892	24.1476	9.79583	1.6991	0.76609	1.91946	1.57834	0.335739	0.671622	0.87059	0.771456	11.0183	1.30666	0.350545	4.12805	4.4786	3.13633	3.40341
IP17396	3.25388	2.09084	1.17414	0.641238	1.29357	0.916701	1.16304	1.22456	0.663377	0.243323	0.14856	2.3661	0.444863	0.40511	1.2778	2.29171	0.38918	0.663925	0.874756	0.962169	0.252058	0.252776	0.288282	6.84454	1.74948	1.56513	2.5894	0.011528	0.000147395	0.000981442	0.010127	37.1365	24.0909	10.1877	1.95585	0.6261	2.23403	1.60381	0.45673	0.718699	1.15128	0.624261	12.1707	1.27022	0.161642	4.33188	4.49352	3.80119	3.87601
IP17421	3.3074	2.22904	1.07326	0.658204	1.38761	1.15578	1.07836	2.17785	1.63248	0.194165	0.226938	2.69995	0.589326	0.414948	1.51472	2.3822	0.333374	0.901908	0.834987	0.925198	0.32483	0.253875	0.243373	8.18519	2.88001	1.7649	2.82002	0.0159652	0.000151168	0.000875338	0.0147595	41.1221	23.8033	9.51047	2.39084	0.910912	2.53107	2.15796	0.347518	0.618502	1.4294	0.432701	15.0484	1.37562	0.827142	5.19761	6.02475	4.28638	4.73728
IP17422	6.61074	4.84474	2.29104	1.10425	3.83978	2.5537	1.766	2.15193	1.7064	0.155051	0.196401	4.0333	0.749956	0.844461	2.06276	4.79644	0.634582	1.89285	1.37356	1.8143	0.469664	0.66085	0.392434	12.796	3.5606	3.55321	4.02516	0.0228873	0.000211483	0.00163228	0.0206537	40.2884	23.8684	9.69237	3.29115	0.653853	3.61567	2.98834	0.578294	1.14584	1.90734	0.600756	17.6318	1.36538	0.576635	6.59125	7.16788	4.23037	6.23359
IP17693	5.7388	4.44391	1.91794	0.93213	3.69356	2.52597	1.29488	1.61663	1.21483	0.161096	0.141753	3.2428	0.610988	0.848353	1.45296	4.1823	0.5497	1.86706	1.02407	1.5565	0.38243	0.658907	0.270814	10.5982	2.75795	3.53542	2.8896	0.0195677	0.000183771	0.0016105	0.0174292	39.7278	23.8802	9.39341	2.54349	0.635593	2.89139	2.28785	0.525528	1.09708	1.49753	0.73259	14.1351	1.36989	0.510609	5.6091	6.11971	3.40933	4.60604
IP17738	6.09908	4.93425	2.47413	1.42582	3.42488	2.46012	1.16483	3.66819	2.89044	0.295419	0.288411	3.98537	1.13693	0.825792	1.64069	4.28838	0.765237	1.8915	0.841648	1.8107	0.66058	0.568619	0.323185	13.7526	5.45318	3.58133	3.09393	0.017962	0.000299534	0.00183872	0.0154283	40.9562	23.9279	9.62572	3.27381	1.12047	3.50376	3.09214	0.521424	1.29977	1.49189	0.871225	20.4824	1.27581	0.788319	6.74226	7.53058	5.51762	7.43417
IP17772	4.4726	2.68392	1.11389	0.355532	2.24827	1.57003	1.78868	0.559927	0.295066	0.106331	0.0869986	2.84231	0.195768	0.545605	1.85716	3.35742	0.226309	1.11864	1.42077	1.11518	0.129223	0.451387	0.367903	7.87484	0.846366	2.22196	3.73283	0.0196167	7.94281e-05	0.000953207	0.0183449	36.8336	23.9465	9.80152	2.28722	0.244807	2.61879	2.04721	0.478275	0.652426	1.73587	0.37585	9.95948	1.53952	0.761161	4.05113	4.81229	1.99954	3.14765
IP17781	4.97767	3.1559	1.36312	0.467298	2.60835	1.79277	1.82177	0.654252	0.311987	0.13594	0.113843	3.13228	0.253654	0.614481	1.95649	3.68433	0.299514	1.28159	1.42146	1.29334	0.167783	0.511184	0.40031	8.7642	1.03294	2.54319	3.89211	0.0195152	0.000100268	0.00109597	0.0180254	36.5901	23.8704	9.89732	2.54983	0.256587	2.88241	2.39968	0.495553	0.764296	1.76512	0.433	11.4382	1.41912	0.467014	4.82472	5.29173	2.50785	3.63857
[truncated: 200 more columns]
