# Supplementary material for: Metabolic and Immune Markers for Precise Monitoring of COVID-19 Severity and Treatment
Source: Front Immunol. 2022 Jan 12;12:809937. doi: 10.3389/fimmu.2021.809937 (PMC8790058; doi:10.3389/fimmu.2021.809937)
Supplement: Supplementary file 9 [file Table_4.xlsx]

## Sheet: Change with COVID-19 severity
feature	coefficient	p-value	low_confidence_interval	high_confidence_interval	q-value	significant
HDL_P	-0.2396	0	-0.3306	-0.1485	0	YES
Albumin	-0.2786	0	-0.3628	-0.1944	0	YES
S_HDL_P	-0.2508	0	-0.3283	-0.1734	0	YES
S_HDL_L	-0.2505	0	-0.3352	-0.1658	0	YES
S_HDL_PL	-0.2533	0	-0.3368	-0.1698	0	YES
S_HDL_C	-0.2588	0	-0.3446	-0.173	0	YES
S_HDL_CE	-0.2644	0	-0.3475	-0.1813	0	YES
XS_VLDL_PL_pct	0.2422	0	0.1623	0.3222	0	YES
IDL_C_pct	-0.2805	0	-0.3862	-0.1749	0	YES
IDL_CE_pct	-0.2756	0	-0.3793	-0.1719	0	YES
L_LDL_TG_pct	0.2699	0	0.1722	0.3676	0	YES
Total_P	-0.2306	0	-0.3228	-0.1385	0.0001	YES
M_HDL_L	-0.2461	0	-0.3442	-0.148	0.0001	YES
M_HDL_PL	-0.2506	0	-0.3482	-0.1529	0.0001	YES
M_HDL_C	-0.2426	0	-0.3393	-0.1458	0.0001	YES
M_HDL_CE	-0.2417	0	-0.3376	-0.1459	0.0001	YES
IDL_TG_pct	0.2488	0	0.1522	0.3454	0.0001	YES
S_HDL_TG_pct	0.2569	0	0.1559	0.358	0.0001	YES
M_HDL_P	-0.2326	0	-0.3281	-0.1371	0.0002	YES
M_LDL_FC_pct	-0.2786	0	-0.3972	-0.1601	0.0004	YES
XS_VLDL_CE_pct	-0.2413	0	-0.3466	-0.136	0.0006	YES
S_LDL_FC_pct	-0.2613	0	-0.3746	-0.148	0.0006	YES
ApoA1	-0.2254	0	-0.3268	-0.124	0.001	YES
M_HDL_FC	-0.2257	0	-0.3267	-0.1248	0.001	YES
M_HDL_TG_pct	0.2426	0	0.1335	0.3517	0.001	YES
HDL_PL	-0.2272	0	-0.3329	-0.1215	0.0018	YES
HDL_CE	-0.226	0	-0.3309	-0.1211	0.0018	YES
L_LDL_C_pct	-0.2946	0	-0.4343	-0.1549	0.0025	YES
HDL_C	-0.2218	0	-0.3284	-0.1152	0.003	YES
L_LDL_CE_pct	-0.2942	0.0001	-0.4366	-0.1517	0.0033	YES
HDL_L	-0.2183	0.0001	-0.3254	-0.1111	0.004	YES
XS_VLDL_C_pct	-0.2214	0.0001	-0.3303	-0.1126	0.004	YES
Phe	0.2321	0.0001	0.1142	0.3501	0.0066	YES
XS_VLDL_TG	0.2177	0.0001	0.1069	0.3284	0.0066	YES
GlycA	0.2119	0.0001	0.1038	0.32	0.0067	YES
M_LDL_C_pct	-0.2173	0.0001	-0.3284	-0.1062	0.0068	YES
S_LDL_C_pct	-0.1895	0.0001	-0.2874	-0.0917	0.0077	YES
MUFA_pct	0.209	0.0002	0.0989	0.3191	0.0102	YES
L_LDL_FC_pct	-0.2596	0.0002	-0.3971	-0.1221	0.0107	YES
SFA_pct	-0.2075	0.0003	-0.3189	-0.0961	0.0124	YES
Acetoacetate	0.2004	0.0003	0.0921	0.3087	0.0132	YES
S_HDL_FC	-0.1904	0.0004	-0.2961	-0.0848	0.0185	YES
IDL_TG	0.1983	0.0006	0.0857	0.311	0.0242	YES
ApoB_by_ApoA1	0.2041	0.0008	0.0854	0.3227	0.0317	YES
bOHbutyrate	0.1825	0.0008	0.0761	0.289	0.0321	YES
XS_VLDL_PL	0.191	0.0011	0.0762	0.3058	0.0443	YES
L_HDL_TG_pct	0.1835	0.0011	0.0733	0.2937	0.0443	YES
M_HDL_FC_pct	-0.2106	0.0015	-0.3403	-0.081	0.0565	NO
TG_by_PG	0.1841	0.0015	0.0703	0.298	0.0577	NO
S_VLDL_P	0.1871	0.0015	0.0713	0.3028	0.0577	NO
S_HDL_CE_pct	-0.1977	0.0017	-0.3209	-0.0745	0.061	NO
L_LDL_TG	0.1854	0.0018	0.0689	0.3019	0.0654	NO
M_LDL_TG_pct	0.1862	0.002	0.068	0.3045	0.0717	NO
LDL_TG	0.1843	0.0021	0.0669	0.3018	0.0717	NO
L_VLDL_TG_pct	-0.2129	0.0021	-0.3485	-0.0774	0.0717	NO
HDL_FC	-0.1746	0.0027	-0.2887	-0.0606	0.0906	NO
L_LDL_C	-0.1857	0.0035	-0.3103	-0.0612	0.1131	NO
M_HDL_CE_pct	-0.1632	0.0036	-0.2732	-0.0533	0.116	NO
M_LDL_TG	0.1791	0.0038	0.0579	0.3004	0.1195	NO
L_LDL_CE	-0.1824	0.0041	-0.3069	-0.0579	0.1264	NO
M_HDL_C_pct	-0.1795	0.0042	-0.3024	-0.0565	0.1288	NO
Total_CE	-0.1769	0.0044	-0.2986	-0.0553	0.131	NO
PUFA_by_MUFA	-0.1595	0.0049	-0.2705	-0.0484	0.1452	NO
MUFA	0.1668	0.0052	0.0498	0.2838	0.1501	NO
XL_HDL_CE_pct	-0.182	0.0052	-0.3097	-0.0543	0.1501	NO
L_VLDL_FC_pct	0.1692	0.0057	0.0491	0.2892	0.1608	NO
S_VLDL_CE	0.1753	0.0058	0.0506	0.2999	0.1614	NO
XS_VLDL_L	0.1637	0.0065	0.0458	0.2817	0.1749	NO
LDL_FC	-0.1689	0.0068	-0.2912	-0.0466	0.1796	NO
S_VLDL_L	0.1615	0.007	0.0442	0.2788	0.1818	NO
S_LDL_TG_pct	0.1661	0.0075	0.0444	0.2878	0.1901	NO
Ala	-0.1602	0.0076	-0.2778	-0.0427	0.1901	NO
S_LDL_TG	0.1666	0.0077	0.0441	0.2891	0.1908	NO
XXL_VLDL_CE	0.1629	0.0087	0.0411	0.2846	0.2111	NO
XS_VLDL_FC	0.1604	0.0087	0.0405	0.2802	0.2111	NO
S_HDL_C_pct	-0.1722	0.0088	-0.3011	-0.0433	0.2111	NO
VLDL_P	0.1609	0.009	0.0401	0.2817	0.214	NO
L_LDL_FC	-0.1633	0.0094	-0.2866	-0.0401	0.2165	NO
XS_VLDL_P	0.159	0.0104	0.0373	0.2808	0.2332	NO
M_LDL_FC	-0.154	0.0118	-0.2739	-0.0341	0.2484	NO
S_VLDL_FC_pct	-0.1515	0.012	-0.2696	-0.0333	0.2484	NO
LDL_C	-0.1607	0.0123	-0.2864	-0.0349	0.2513	NO
S_VLDL_TG	0.149	0.0125	0.0322	0.2659	0.2518	NO
L_VLDL_CE	0.1455	0.0135	0.03	0.2609	0.2613	NO
XXL_VLDL_C	0.1546	0.0139	0.0314	0.2778	0.2655	NO
Total_C	-0.1558	0.014	-0.28	-0.0315	0.2655	NO
S_HDL_TG	0.1483	0.0142	0.0298	0.2669	0.2662	NO
XL_HDL_C_pct	-0.1622	0.0145	-0.2922	-0.0322	0.2671	NO
Tyr	0.1647	0.0147	0.0325	0.297	0.2671	NO
S_VLDL_PL	0.1523	0.0148	0.0299	0.2747	0.2671	NO
VLDL_PL	0.1478	0.0149	0.0288	0.2668	0.2671	NO
L_VLDL_PL_pct	0.1427	0.0149	0.0278	0.2575	0.2671	NO
S_VLDL_C	0.1546	0.0166	0.0282	0.2811	0.2812	NO
L_HDL_C_pct	-0.155	0.0174	-0.2828	-0.0272	0.2884	NO
S_LDL_FC	-0.1468	0.0207	-0.2712	-0.0224	0.3074	NO
L_HDL_PL_pct	-0.1611	0.0208	-0.2977	-0.0246	0.3074	NO
L_LDL_L	-0.1514	0.021	-0.2799	-0.0228	0.3074	NO
LDL_CE	-0.1471	0.0224	-0.2734	-0.0208	0.3228	NO
XXL_VLDL_FC	0.1456	0.0232	0.0199	0.2714	0.3294	NO
L_HDL_PL	-0.1386	0.0232	-0.2582	-0.0189	0.3294	NO
XL_HDL_TG	0.1433	0.0241	0.0188	0.2679	0.3333	NO
Omega_6_pct	-0.1249	0.0243	-0.2335	-0.0162	0.3333	NO
Clinical_LDL_C	-0.1466	0.0244	-0.2743	-0.019	0.3333	NO
XL_VLDL_C	0.1387	0.0248	0.0176	0.2599	0.3333	NO
XXL_VLDL_PL	0.1445	0.0251	0.018	0.271	0.3333	NO
XL_VLDL_CE	0.1395	0.0265	0.0163	0.2627	0.3404	NO
VLDL_FC	0.1378	0.0266	0.016	0.2595	0.3404	NO
IDL_CE	-0.1417	0.027	-0.2673	-0.0161	0.3418	NO
XL_HDL_TG_pct	0.1207	0.0284	0.0127	0.2287	0.343	NO
XL_VLDL_FC	0.1336	0.03	0.0129	0.2543	0.3484	NO
L_VLDL_C	0.1286	0.0315	0.0114	0.2457	0.3541	NO
S_VLDL_PL_pct	-0.1293	0.0345	-0.2491	-0.0094	0.3629	NO
L_HDL_L	-0.1278	0.0361	-0.2473	-0.0083	0.3744	NO
Glucose	0.1167	0.0362	0.0075	0.2258	0.3744	NO
XS_VLDL_TG_pct	0.1315	0.0367	0.0081	0.2548	0.3756	NO
XL_HDL_PL_pct	0.1135	0.0378	0.0064	0.2207	0.3778	NO
L_HDL_CE	-0.1241	0.0439	-0.2449	-0.0034	0.4072	NO
L_VLDL_C_pct	0.1268	0.0464	0.002	0.2516	0.416	NO
IDL_C	-0.1291	0.0468	-0.2563	-0.0018	0.416	NO
XL_VLDL_PL	0.1221	0.0473	0.0015	0.2428	0.416	NO
VLDL_C	0.1268	0.0477	0.0013	0.2524	0.416	NO
L_HDL_C	-0.1207	0.0502	-0.2414	0.0001	0.4317	NO
IDL_PL_pct	0.1185	0.0506	-0.0003	0.2373	0.432	NO
VLDL_CE	0.1226	0.0611	-0.0057	0.2509	0.4496	NO
Total_PL	-0.1167	0.0616	-0.239	0.0057	0.4496	NO
LDL_L	-0.1236	0.0624	-0.2535	0.0064	0.4501	NO
XXL_VLDL_P	0.1212	0.063	-0.0065	0.2489	0.4501	NO
L_VLDL_PL	0.1116	0.0642	-0.0066	0.2297	0.4521	NO
VLDL_L	0.1105	0.0651	-0.0069	0.2279	0.4521	NO
L_VLDL_FC	0.1118	0.067	-0.0078	0.2314	0.4571	NO
Total_TG	0.1098	0.0678	-0.008	0.2276	0.4571	NO
L_LDL_PL	-0.1163	0.0713	-0.2428	0.0101	0.4708	NO
S_VLDL_FC	0.1166	0.0772	-0.0127	0.246	0.4916	NO
XL_HDL_FC_pct	-0.1109	0.089	-0.2387	0.0169	0.5327	NO
XXL_VLDL_L	0.1074	0.0936	-0.0182	0.233	0.5447	NO
L_HDL_FC_pct	-0.1189	0.0947	-0.2584	0.0206	0.5447	NO
L_HDL_P	-0.1035	0.0999	-0.2268	0.0198	0.5563	NO
XL_VLDL_P	0.1	0.1048	-0.0208	0.2208	0.5674	NO
M_LDL_C	-0.1031	0.1068	-0.2283	0.0222	0.5698	NO
HDL_TG	0.102	0.107	-0.022	0.2261	0.5698	NO
L_LDL_PL_pct	0.1099	0.1103	-0.025	0.2448	0.5708	NO
M_VLDL_CE_pct	-0.1057	0.1127	-0.2364	0.0249	0.5767	NO
Cholines	-0.0957	0.1224	-0.2171	0.0257	0.5958	NO
L_VLDL_CE_pct	0.0972	0.1331	-0.0297	0.2241	0.6166	NO
L_HDL_FC	-0.0937	0.1368	-0.2171	0.0297	0.6187	NO
Omega_3	0.0995	0.1377	-0.0319	0.2308	0.6187	NO
Phosphatidylc	-0.0893	0.1407	-0.208	0.0295	0.6218	NO
PUFA_pct	-0.0865	0.1435	-0.2024	0.0294	0.629	NO
L_VLDL_P	0.0885	0.1442	-0.0303	0.2074	0.629	NO
XL_VLDL_L	0.089	0.1462	-0.031	0.209	0.629	NO
LDL_PL	-0.0947	0.1528	-0.2246	0.0351	0.6395	NO
Total_FA	0.0885	0.1561	-0.0338	0.2109	0.6461	NO
M_VLDL_P	0.0888	0.1601	-0.0351	0.2127	0.6501	NO
M_LDL_CE_pct	-0.0708	0.1702	-0.172	0.0304	0.6501	NO
Creatinine	0.0968	0.1745	-0.0429	0.2366	0.6566	NO
M_VLDL_PL	0.0864	0.1766	-0.0389	0.2117	0.6571	NO
XS_VLDL_C	0.0868	0.1811	-0.0404	0.214	0.6638	NO
Sphingomyelins	-0.0885	0.1886	-0.2204	0.0434	0.6727	NO
M_HDL_PL_pct	-0.0874	0.2088	-0.2236	0.0489	0.683	NO
S_VLDL_C_pct	-0.0802	0.21	-0.2057	0.0452	0.6841	NO
XL_VLDL_FC_pct	0.0654	0.2135	-0.0377	0.1685	0.6884	NO
M_VLDL_FC	0.0812	0.2152	-0.0472	0.2095	0.6891	NO
Phosphoglyc	-0.076	0.216	-0.1965	0.0444	0.6891	NO
non_HDL_C	-0.081	0.2203	-0.2106	0.0485	0.6933	NO
M_VLDL_C_pct	-0.083	0.2215	-0.2161	0.0501	0.6933	NO
XXL_VLDL_TG	0.0809	0.2222	-0.049	0.2107	0.6933	NO
XL_VLDL_TG_pct	-0.0767	0.2259	-0.2008	0.0474	0.6949	NO
M_LDL_CE	-0.0778	0.2286	-0.2044	0.0488	0.6992	NO
Citrate	-0.067	0.2424	-0.1793	0.0453	0.7098	NO
VLDL_TG	0.0714	0.2435	-0.0486	0.1914	0.7098	NO
IDL_L	-0.0775	0.2462	-0.2086	0.0535	0.7098	NO
Total_FC	-0.0766	0.2472	-0.2062	0.0531	0.7098	NO
Total_L	-0.0743	0.2479	-0.2002	0.0517	0.7098	NO
Lactate	-0.0728	0.2499	-0.1967	0.0512	0.7098	NO
M_LDL_L	-0.0747	0.2569	-0.2038	0.0544	0.712	NO
M_LDL_PL	-0.0727	0.2716	-0.2024	0.0569	0.717	NO
L_LDL_P	0.0736	0.2739	-0.0583	0.2055	0.717	NO
L_HDL_CE_pct	-0.1174	0.2769	-0.329	0.0942	0.717	NO
DHA	0.0733	0.2808	-0.0599	0.2064	0.718	NO
LA_pct	-0.062	0.2826	-0.1752	0.0511	0.719	NO
M_HDL_TG	0.0628	0.3192	-0.0607	0.1862	0.7301	NO
His	-0.0567	0.327	-0.17	0.0566	0.7349	NO
IDL_FC	-0.0619	0.3515	-0.1921	0.0683	0.7493	NO
M_VLDL_L	0.0556	0.3619	-0.0639	0.175	0.7511	NO
XL_VLDL_TG	0.0556	0.3731	-0.0667	0.1778	0.7538	NO
Ile	0.0551	0.3746	-0.0665	0.1766	0.7538	NO
S_VLDL_TG_pct	0.0561	0.3788	-0.0688	0.1809	0.7595	NO
LDL_size	0.0525	0.3804	-0.0648	0.1699	0.7599	NO
PUFA	0.0565	0.385	-0.071	0.1841	0.7628	NO
IDL_FC_pct	-0.0493	0.3906	-0.1618	0.0632	0.7628	NO
ApoB	0.0579	0.3912	-0.0744	0.1902	0.7628	NO
L_VLDL_L	0.0508	0.3979	-0.067	0.1687	0.7668	NO
LDL_P	0.0572	0.4048	-0.0773	0.1917	0.7689	NO
Omega_6_by_Omega_3	-0.0592	0.4186	-0.2025	0.0842	0.7832	NO
XL_HDL_PL	0.05	0.4293	-0.074	0.1741	0.792	NO
S_LDL_C	-0.0518	0.4413	-0.1838	0.0801	0.7971	NO
IDL_P	0.048	0.4737	-0.0834	0.1795	0.8079	NO
S_LDL_PL_pct	0.036	0.4778	-0.0634	0.1354	0.8079	NO
XS_VLDL_CE	0.0464	0.4836	-0.0835	0.1763	0.8079	NO
M_VLDL_C	0.0475	0.4854	-0.086	0.1811	0.8079	NO
SFA	0.0417	0.5115	-0.0828	0.1662	0.8256	NO
Acetone	0.0373	0.5163	-0.0754	0.15	0.8269	NO
XL_HDL_P	0.0412	0.5302	-0.0875	0.17	0.8315	NO
XL_HDL_FC	0.0375	0.536	-0.0814	0.1565	0.8362	NO
Total_BCAA	0.0388	0.5421	-0.0859	0.1635	0.8409	NO
Omega_3_pct	0.042	0.5597	-0.0991	0.1831	0.8497	NO
L_HDL_TG	0.0385	0.5623	-0.0918	0.1688	0.8497	NO
XL_HDL_L	0.0355	0.5657	-0.0856	0.1566	0.8517	NO
Omega_6	0.0373	0.5682	-0.0907	0.1652	0.8534	NO
LA	0.0338	0.5978	-0.0918	0.1593	0.871	NO
IDL_PL	-0.0344	0.6101	-0.1665	0.0978	0.8798	NO
M_VLDL_PL_pct	0.0351	0.6134	-0.1009	0.1711	0.8801	NO
Acetate	0.0322	0.6152	-0.0933	0.1577	0.8801	NO
XL_VLDL_C_pct	0.0296	0.6256	-0.0892	0.1483	0.8847	NO
Leu	0.0316	0.6262	-0.0954	0.1585	0.885	NO
XXL_VLDL_PL_pct	-0.0314	0.6388	-0.1627	0.0998	0.892	NO
Gln	-0.031	0.647	-0.1636	0.1017	0.8978	NO
M_VLDL_TG	0.0275	0.6518	-0.0918	0.1468	0.901	NO
Val	0.0266	0.6752	-0.0977	0.1508	0.9127	NO
S_LDL_P	0.0265	0.7069	-0.1118	0.1649	0.9259	NO
XL_VLDL_PL_pct	0.0162	0.7233	-0.0733	0.1056	0.9345	NO
XS_VLDL_FC_pct	-0.0233	0.7267	-0.1537	0.1072	0.9361	NO
M_VLDL_TG_pct	-0.0248	0.7316	-0.1663	0.1167	0.9385	NO
L_VLDL_TG	-0.0203	0.7389	-0.1394	0.0989	0.941	NO
Remnant_C	0.0222	0.7393	-0.1087	0.1532	0.941	NO
M_VLDL_CE	0.0218	0.7491	-0.1116	0.1552	0.9433	NO
S_VLDL_CE_pct	-0.0198	0.7628	-0.1481	0.1085	0.9514	NO
S_HDL_FC_pct	-0.0198	0.7729	-0.1542	0.1147	0.9573	NO
XXL_VLDL_FC_pct	-0.0183	0.7794	-0.146	0.1095	0.9573	NO
XL_HDL_CE	-0.0175	0.7804	-0.1405	0.1055	0.9573	NO
M_VLDL_FC_pct	-0.0183	0.7967	-0.1579	0.1212	0.962	NO
Gly	0.0177	0.7986	-0.1184	0.1539	0.9629	NO
S_LDL_L	-0.0164	0.8113	-0.1512	0.1184	0.9644	NO
S_HDL_PL_pct	-0.0157	0.8319	-0.1602	0.1289	0.9688	NO
HDL_size	-0.0128	0.8366	-0.1342	0.1086	0.9697	NO
DHA_pct	-0.01	0.8825	-0.1427	0.1226	0.9846	NO
S_LDL_CE	-0.0094	0.89	-0.1432	0.1243	0.987	NO
XXL_VLDL_C_pct	-0.0089	0.9006	-0.1483	0.1305	0.9915	NO
M_LDL_P	-0.0074	0.9148	-0.1426	0.1279	0.9949	NO
XXL_VLDL_TG_pct	0.0064	0.92	-0.1194	0.1323	0.9949	NO
XL_VLDL_CE_pct	0.0041	0.9451	-0.1138	0.1221	1	NO
XL_HDL_C	-0.0041	0.9478	-0.1253	0.1172	1	NO
S_LDL_CE_pct	0.0028	0.9602	-0.1066	0.1122	1	NO
Unsaturation	0.0019	0.9778	-0.1332	0.137	1	NO
S_LDL_PL	-0.0017	0.9802	-0.1361	0.1327	1	NO
Pyruvate	-0.001	0.9859	-0.1129	0.1109	1	NO
VLDL_size	-0.0011	0.986	-0.12	0.1179	1	NO
M_LDL_PL_pct	0.0001	0.9942	-0.0234	0.0236	1	NO
XXL_VLDL_CE_pct	-0.0003	0.9968	-0.1406	0.14	1	NO

## Sheet: Full model fits
model	contrast	feature	coefficient	p-value	low_confidence_interval	high_confidence_interval	q-value
mlm	Intercept	Total_C	0.709029	0.421969	-1.02155	2.43961	0.785804
mlm	race[T.black or aa]	Total_C	-0.861098	0.103882	-1.89885	0.176658	0.566611
mlm	race[T.other]	Total_C	-0.634911	0.387185	-2.07397	0.804146	0.762847
mlm	race[T.white]	Total_C	-0.37976	0.304814	-1.1051	0.345577	0.730058
mlm	age	Total_C	-0.00259431	0.792462	-0.0219195	0.0167309	0.961653
mlm	bmi	Total_C	0.00742488	0.757861	-0.039779	0.0546288	0.948894
mlm	WHO_score_sample	Total_C	-0.155765	0.0140299	-0.280046	-0.0314849	0.2655
mlm	Group Var	Total_C	0.767881	0.0762019	-0.080896	1.61666	0.487612
mlm	Intercept	non_HDL_C	0.816596	0.377248	-0.996019	2.62921	0.75793
mlm	race[T.black or aa]	non_HDL_C	-0.957954	0.0845744	-2.04656	0.130648	0.517075
mlm	race[T.other]	non_HDL_C	-0.582074	0.452999	-2.10234	0.938192	0.80655
mlm	race[T.white]	non_HDL_C	-0.431324	0.271017	-1.19935	0.336697	0.71697
mlm	age	non_HDL_C	-0.00674983	0.50667	-0.0266727	0.0131731	0.822511
mlm	bmi	non_HDL_C	0.00808433	0.748171	-0.0412691	0.0574377	0.943303
mlm	WHO_score_sample	non_HDL_C	-0.0810274	0.220264	-0.210581	0.0485266	0.69331
mlm	Group Var	non_HDL_C	1.07603	0.042793	0.0349308	2.11713	0.407175
mlm	Intercept	Remnant_C	1.15656	0.218233	-0.684524	2.99764	0.692699
mlm	race[T.black or aa]	Remnant_C	-1.14022	0.0431869	-2.24552	-0.0349267	0.407175
mlm	race[T.other]	Remnant_C	-0.527528	0.504243	-2.07573	1.02068	0.819911
mlm	race[T.white]	Remnant_C	-0.426067	0.285552	-1.20802	0.35589	0.722324
mlm	age	Remnant_C	-0.0102995	0.314503	-0.0303694	0.0097704	0.730058
mlm	bmi	Remnant_C	-0.00595706	0.815653	-0.056037	0.0441229	0.964441
mlm	WHO_score_sample	Remnant_C	0.0222378	0.739267	-0.108718	0.153194	0.941015
mlm	Group Var	Remnant_C	1.24295	0.0434278	0.0366858	2.44922	0.407175
mlm	Intercept	VLDL_C	1.02925	0.247549	-0.715327	2.77383	0.709786
mlm	race[T.black or aa]	VLDL_C	-1.15382	0.0291467	-2.19046	-0.117171	0.346793
mlm	race[T.other]	VLDL_C	-0.149158	0.83856	-1.58407	1.28576	0.970424
mlm	race[T.white]	VLDL_C	-0.28981	0.431127	-1.01132	0.431697	0.793193
mlm	age	VLDL_C	-0.0122621	0.219432	-0.0318326	0.00730837	0.69331
mlm	bmi	VLDL_C	-0.012062	0.618907	-0.0595914	0.0354674	0.880437
mlm	WHO_score_sample	VLDL_C	0.126843	0.0477202	0.00127412	0.252412	0.415976
mlm	Group Var	VLDL_C	0.570623	0.167117	-0.238916	1.38016	0.650077
mlm	Intercept	Clinical_LDL_C	0.183405	0.84067	-1.60466	1.97147	0.970628
mlm	race[T.black or aa]	Clinical_LDL_C	-0.713651	0.191693	-1.78499	0.357692	0.672716
mlm	race[T.other]	Clinical_LDL_C	-0.767117	0.314981	-2.26342	0.729184	0.730058
mlm	race[T.white]	Clinical_LDL_C	-0.445914	0.247034	-1.20091	0.309086	0.709786
mlm	age	Clinical_LDL_C	-0.000142108	0.988805	-0.019993	0.0197088	1
mlm	bmi	Clinical_LDL_C	0.0238425	0.336181	-0.0247471	0.0724321	0.741202
mlm	WHO_score_sample	Clinical_LDL_C	-0.146632	0.0243667	-0.274289	-0.0189752	0.333298
mlm	Group Var	Clinical_LDL_C	0.976895	0.042497	0.033062	1.92073	0.407175
mlm	Intercept	LDL_C	0.405397	0.649463	-1.34279	2.15358	0.899478
mlm	race[T.black or aa]	LDL_C	-0.688733	0.197626	-1.73651	0.35904	0.673231
mlm	race[T.other]	LDL_C	-0.566387	0.4458	-2.02237	0.889602	0.799742
mlm	race[T.white]	LDL_C	-0.379538	0.31113	-1.11398	0.354903	0.730058
mlm	age	LDL_C	-0.00236699	0.812043	-0.0218766	0.0171427	0.964441
mlm	bmi	LDL_C	0.0188518	0.438051	-0.028794	0.0664976	0.797073
mlm	WHO_score_sample	LDL_C	-0.160655	0.0122666	-0.286386	-0.0349241	0.251276
mlm	Group Var	LDL_C	0.799739	0.0714016	-0.0696641	1.66914	0.470842
mlm	Intercept	HDL_C	0.0627135	0.933453	-1.40932	1.53474	0.998239
mlm	race[T.black or aa]	HDL_C	-0.281486	0.544277	-1.19135	0.628376	0.842273
mlm	race[T.other]	HDL_C	-0.451034	0.460232	-1.64812	0.746058	0.807057
mlm	race[T.white]	HDL_C	-0.167811	0.5805	-0.762945	0.427323	0.862758
mlm	age	HDL_C	0.0105692	0.225064	-0.0065061	0.0276445	0.694414
mlm	bmi	HDL_C	0.00106159	0.959424	-0.0398346	0.0419578	1
mlm	WHO_score_sample	HDL_C	-0.221828	4.52418e-05	-0.328419	-0.115238	0.00299652
mlm	Group Var	HDL_C	0.0632232	0.679164	-0.236375	0.362822	0.914241
mlm	Intercept	Total_TG	0.466664	0.57085	-1.14704	2.08036	0.854126
mlm	race[T.black or aa]	Total_TG	-1.15957	0.0178941	-2.11941	-0.199729	0.289585
mlm	race[T.other]	Total_TG	-0.0766037	0.909871	-1.40292	1.24972	0.994893
mlm	race[T.white]	Total_TG	-0.441002	0.194627	-1.10742	0.225412	0.673231
mlm	age	Total_TG	-0.00833335	0.374491	-0.0267245	0.0100578	0.753785
mlm	bmi	Total_TG	0.004439	0.842565	-0.039366	0.048244	0.972038
mlm	WHO_score_sample	Total_TG	0.109763	0.0678291	-0.0080437	0.22757	0.457087
mlm	Group Var	Total_TG	0.486755	0.224456	-0.298601	1.27211	0.694414
mlm	Intercept	VLDL_TG	0.443404	0.593009	-1.18258	2.06939	0.869644
mlm	race[T.black or aa]	VLDL_TG	-0.952713	0.0539181	-1.92147	0.016049	0.435879
mlm	race[T.other]	VLDL_TG	0.0220666	0.974109	-1.31051	1.35465	1
mlm	race[T.white]	VLDL_TG	-0.344777	0.310853	-1.01157	0.322016	0.730058
mlm	age	VLDL_TG	-0.00932272	0.327058	-0.0279667	0.00932128	0.734897
mlm	bmi	VLDL_TG	0.00849325	0.707709	-0.035905	0.0528915	0.9259
mlm	WHO_score_sample	VLDL_TG	0.0714114	0.24353	-0.0486046	0.191427	0.709786
mlm	Group Var	VLDL_TG	0.366633	0.239126	-0.243801	0.977066	0.709786
mlm	Intercept	LDL_TG	0.795204	0.344407	-0.853217	2.44363	0.742178
mlm	race[T.black or aa]	LDL_TG	-1.26246	0.0117472	-2.24449	-0.280427	0.248418
mlm	race[T.other]	LDL_TG	-0.344671	0.622144	-1.71546	1.02611	0.883
mlm	race[T.white]	LDL_TG	-0.607776	0.0861634	-1.30196	0.0864106	0.521971
mlm	age	LDL_TG	-0.00403496	0.664268	-0.0222558	0.0141859	0.907079
mlm	bmi	LDL_TG	-0.0204411	0.369223	-0.0650592	0.0241769	0.753785
mlm	WHO_score_sample	LDL_TG	0.184345	0.00209153	0.0669192	0.301771	0.071653
mlm	Group Var	LDL_TG	0.895783	0.118711	-0.229519	2.02109	0.59413
mlm	Intercept	HDL_TG	1.2835	0.148075	-0.455768	3.02276	0.629042
mlm	race[T.black or aa]	HDL_TG	-1.35623	0.0102552	-2.3917	-0.320759	0.231557
mlm	race[T.other]	HDL_TG	-0.469037	0.524431	-1.91327	0.975194	0.828335
mlm	race[T.white]	HDL_TG	-0.746593	0.0459901	-1.4799	-0.0132897	0.415374
mlm	age	HDL_TG	-0.0108269	0.270896	-0.0301006	0.00844677	0.71697
mlm	bmi	HDL_TG	-0.0117093	0.625077	-0.0586731	0.0352546	0.884635
mlm	WHO_score_sample	HDL_TG	0.102027	0.107014	-0.0220417	0.226096	0.569762
mlm	Group Var	HDL_TG	0.878591	0.15582	-0.334713	2.09189	0.646105
mlm	Intercept	Total_PL	0.87526	0.310204	-0.815208	2.56573	0.730058
mlm	race[T.black or aa]	Total_PL	-1.11675	0.0308495	-2.13054	-0.102955	0.350536
mlm	race[T.other]	Total_PL	-0.554332	0.432967	-1.93992	0.831252	0.793897
mlm	race[T.white]	Total_PL	-0.429396	0.225512	-1.12378	0.264993	0.694716
mlm	age	Total_PL	-0.00372783	0.702032	-0.0228256	0.0153699	0.9259
mlm	bmi	Total_PL	8.85635e-05	0.997007	-0.0461785	0.0463556	1
mlm	WHO_score_sample	Total_PL	-0.116681	0.0615678	-0.239016	0.00565295	0.449593
mlm	Group Var	Total_PL	0.444692	0.248685	-0.310872	1.20025	0.709786
mlm	Intercept	VLDL_PL	0.929642	0.267543	-0.713724	2.57301	0.71697
mlm	race[T.black or aa]	VLDL_PL	-1.18773	0.0170816	-2.16381	-0.211646	0.28522
mlm	race[T.other]	VLDL_PL	-0.103102	0.880468	-1.44691	1.2407	0.984122
mlm	race[T.white]	VLDL_PL	-0.34432	0.317705	-1.01972	0.331085	0.730058
mlm	age	VLDL_PL	-0.0126447	0.183337	-0.0312709	0.00598155	0.669081
mlm	bmi	VLDL_PL	-0.00873582	0.702188	-0.0535144	0.0360427	0.9259
mlm	WHO_score_sample	VLDL_PL	0.147822	0.0149237	0.0288003	0.266844	0.267147
mlm	Group Var	VLDL_PL	0.375854	0.268549	-0.289958	1.04167	0.71697
mlm	Intercept	LDL_PL	0.550122	0.550706	-1.25684	2.35709	0.847601
mlm	race[T.black or aa]	LDL_PL	-0.779275	0.158077	-1.8613	0.302749	0.649888
mlm	race[T.other]	LDL_PL	-0.405158	0.596422	-1.90471	1.0944	0.87011
mlm	race[T.white]	LDL_PL	-0.277635	0.471591	-1.03352	0.478247	0.807912
mlm	age	LDL_PL	-0.00548272	0.594029	-0.0256437	0.0146782	0.869812
mlm	bmi	LDL_PL	0.0106984	0.67064	-0.0386077	0.0600045	0.910219
mlm	WHO_score_sample	LDL_PL	-0.0947379	0.152826	-0.224621	0.0351447	0.639507
mlm	Group Var	LDL_PL	0.742153	0.0873982	-0.108842	1.59315	0.526243
mlm	Intercept	HDL_PL	0.230241	0.75638	-1.22433	1.68482	0.948818
mlm	race[T.black or aa]	HDL_PL	-0.4759	0.293736	-1.36426	0.412464	0.728659
mlm	race[T.other]	HDL_PL	-0.540654	0.369911	-1.72247	0.641161	0.753785
mlm	race[T.white]	HDL_PL	-0.312381	0.294702	-0.896672	0.271909	0.728659
mlm	age	HDL_PL	0.00906078	0.291173	-0.0077634	0.025885	0.728659
mlm	bmi	HDL_PL	0.00212011	0.917505	-0.0379981	0.0422383	0.994893
mlm	WHO_score_sample	HDL_PL	-0.227205	2.52977e-05	-0.332927	-0.121483	0.00179523
mlm	Group Var	HDL_PL	0.121659	0.565791	-0.293566	0.536885	0.851686
mlm	Intercept	Total_CE	0.588998	0.494214	-1.09967	2.27767	0.81494
mlm	race[T.black or aa]	Total_CE	-0.75523	0.143738	-1.76769	0.257225	0.629042
mlm	race[T.other]	Total_CE	-0.596305	0.403786	-1.99619	0.803583	0.768942
mlm	race[T.white]	Total_CE	-0.333905	0.353239	-1.03887	0.371064	0.750154
mlm	age	Total_CE	-0.00167194	0.862685	-0.0206185	0.0172747	0.979938
mlm	bmi	Total_CE	0.0102112	0.664299	-0.0359048	0.0563273	0.907079
mlm	WHO_score_sample	Total_CE	-0.176947	0.00435109	-0.29857	-0.0553242	0.130994
mlm	Group Var	Total_CE	0.673634	0.0958445	-0.119175	1.46644	0.54725
mlm	Intercept	VLDL_CE	1.06252	0.244886	-0.728325	2.85337	0.709786
mlm	race[T.black or aa]	VLDL_CE	-1.09343	0.0444939	-2.15996	-0.0269052	0.407175
mlm	race[T.other]	VLDL_CE	-0.203559	0.787947	-1.68684	1.27972	0.959461
mlm	race[T.white]	VLDL_CE	-0.271298	0.476754	-1.01861	0.476009	0.807912
mlm	age	VLDL_CE	-0.0116205	0.252965	-0.0315438	0.00830273	0.709786
mlm	bmi	VLDL_CE	-0.0145166	0.559464	-0.0632662	0.0342329	0.849694
mlm	WHO_score_sample	VLDL_CE	0.122597	0.0611152	-0.00571544	0.250909	0.449593
mlm	Group Var	VLDL_CE	0.756841	0.104368	-0.156551	1.67023	0.566611
mlm	Intercept	LDL_CE	0.509256	0.568956	-1.2431	2.26161	0.853864
mlm	race[T.black or aa]	LDL_CE	-0.744792	0.164467	-1.79483	0.305245	0.650077
mlm	race[T.other]	LDL_CE	-0.522278	0.482454	-1.97971	0.935157	0.807912
mlm	race[T.white]	LDL_CE	-0.38478	0.304902	-1.11984	0.35028	0.730058
mlm	age	LDL_CE	-0.00389889	0.696152	-0.0234668	0.015669	0.924635
mlm	bmi	LDL_CE	0.0170729	0.483707	-0.0307062	0.064852	0.807912
mlm	WHO_score_sample	LDL_CE	-0.147111	0.0224157	-0.273393	-0.0208294	0.322754
mlm	Group Var	LDL_CE	0.764285	0.0830998	-0.100107	1.62868	0.50975
mlm	Intercept	HDL_CE	-0.00916824	0.990096	-1.45675	1.43842	1
mlm	race[T.black or aa]	HDL_CE	-0.155294	0.73256	-1.04599	0.7354	0.938792
mlm	race[T.other]	HDL_CE	-0.370631	0.537135	-1.54769	0.806428	0.836231
mlm	race[T.white]	HDL_CE	-0.084133	0.779273	-0.672492	0.504226	0.957328
mlm	age	HDL_CE	0.0100024	0.243497	-0.0068067	0.0268114	0.709786
mlm	bmi	HDL_CE	0.00238266	0.907206	-0.0376809	0.0424463	0.993726
mlm	WHO_score_sample	HDL_CE	-0.22601	2.39646e-05	-0.330872	-0.121148	0.00176361
mlm	Group Var	HDL_CE	0.0978947	0.564429	-0.235054	0.430843	0.851572
mlm	Intercept	Total_FC	1.03654	0.264423	-0.78388	2.85697	0.71697
mlm	race[T.black or aa]	Total_FC	-1.10004	0.0483812	-2.19226	-0.00782422	0.419625
mlm	race[T.other]	Total_FC	-0.71283	0.359569	-2.23776	0.8121	0.750605
mlm	race[T.white]	Total_FC	-0.455008	0.246558	-1.22463	0.314614	0.709786
mlm	age	Total_FC	-0.00557874	0.585234	-0.0256136	0.0144561	0.86458
mlm	bmi	Total_FC	-0.00249378	0.921436	-0.0520525	0.0470649	0.994893
mlm	WHO_score_sample	Total_FC	-0.0765521	0.247207	-0.206214	0.0531096	0.709786
mlm	Group Var	Total_FC	1.04296	0.0516967	-0.00767249	2.0936	0.435817
mlm	Intercept	VLDL_FC	0.987618	0.249297	-0.692589	2.66782	0.709786
mlm	race[T.black or aa]	VLDL_FC	-1.1507	0.0238112	-2.14857	-0.152838	0.333298
mlm	race[T.other]	VLDL_FC	-0.113344	0.871403	-1.48569	1.259	0.981163
mlm	race[T.white]	VLDL_FC	-0.291036	0.407344	-0.97947	0.397398	0.768942
mlm	age	VLDL_FC	-0.0139565	0.151659	-0.0330361	0.00512305	0.638447
mlm	bmi	VLDL_FC	-0.00845044	0.718217	-0.05435	0.0374491	0.931579
mlm	WHO_score_sample	VLDL_FC	0.137787	0.0265525	0.0160316	0.259541	0.340386
mlm	Group Var	VLDL_FC	0.346724	0.285314	-0.289301	0.98275	0.722324
mlm	Intercept	LDL_FC	0.216153	0.803597	-1.48735	1.91965	0.964441
mlm	race[T.black or aa]	LDL_FC	-0.519394	0.318433	-1.53975	0.500965	0.730058
mlm	race[T.other]	LDL_FC	-0.633526	0.381828	-2.05336	0.786305	0.76174
mlm	race[T.white]	LDL_FC	-0.245922	0.50085	-0.961954	0.470109	0.817371
mlm	age	LDL_FC	-0.000649052	0.946677	-0.0196698	0.0183717	1
mlm	bmi	LDL_FC	0.0197631	0.403988	-0.0266527	0.0661789	0.768942
mlm	WHO_score_sample	LDL_FC	-0.168909	0.00677772	-0.291179	-0.0466388	0.179564
mlm	Group Var	LDL_FC	0.82127	0.0592045	-0.0319044	1.67445	0.449593
mlm	Intercept	HDL_FC	0.615174	0.43967	-0.945123	2.17547	0.797073
mlm	race[T.black or aa]	HDL_FC	-0.726765	0.137324	-1.68544	0.231913	0.618702
mlm	race[T.other]	HDL_FC	-0.750731	0.245128	-2.01671	0.515252	0.709786
mlm	race[T.white]	HDL_FC	-0.406382	0.196776	-1.02344	0.210676	0.673231
mlm	age	HDL_FC	0.00735229	0.419975	-0.0105161	0.0252207	0.78381
mlm	bmi	HDL_FC	-0.00863872	0.697255	-0.0521614	0.034884	0.925482
mlm	WHO_score_sample	HDL_FC	-0.174617	0.00269044	-0.288658	-0.0605763	0.0906085
mlm	Group Var	HDL_FC	0.0448471	0.767515	-0.252483	0.342177	0.95473
mlm	Intercept	Total_L	1.02151	0.252487	-0.728096	2.77112	0.709786
mlm	race[T.black or aa]	Total_L	-1.22864	0.0215022	-2.27607	-0.181211	0.311861
mlm	race[T.other]	Total_L	-0.547187	0.456949	-1.98891	0.894534	0.807057
mlm	race[T.white]	Total_L	-0.478784	0.195535	-1.20376	0.246198	0.673231
mlm	age	Total_L	-0.00803881	0.422371	-0.0276767	0.0115991	0.785816
mlm	bmi	Total_L	0.00226893	0.925666	-0.0453956	0.0499334	0.995292
mlm	WHO_score_sample	Total_L	-0.0742716	0.247873	-0.200248	0.0517049	0.709786
mlm	Group Var	Total_L	0.599589	0.172145	-0.261127	1.46031	0.650077
mlm	Intercept	VLDL_L	0.578229	0.4824	-1.03514	2.1916	0.807912
mlm	race[T.black or aa]	VLDL_L	-1.13867	0.0200715	-2.09857	-0.178781	0.307384
mlm	race[T.other]	VLDL_L	0.00172687	0.997952	-1.31717	1.32062	1
mlm	race[T.white]	VLDL_L	-0.303068	0.36881	-0.964022	0.357886	0.753785
mlm	age	VLDL_L	-0.0109465	0.242611	-0.0293076	0.00741464	0.709786
mlm	bmi	VLDL_L	0.00280288	0.900667	-0.0412093	0.046815	0.991482
mlm	WHO_score_sample	VLDL_L	0.11049	0.0651397	-0.00692938	0.227909	0.452103
mlm	Group Var	VLDL_L	0.323443	0.306372	-0.296323	0.943209	0.730058
mlm	Intercept	LDL_L	0.530783	0.565088	-1.27752	2.33908	0.851686
mlm	race[T.black or aa]	LDL_L	-0.831075	0.132849	-1.91485	0.252702	0.616632
mlm	race[T.other]	LDL_L	-0.53665	0.484643	-2.04171	0.968407	0.807912
mlm	race[T.white]	LDL_L	-0.415697	0.282989	-1.17457	0.343179	0.719053
mlm	age	LDL_L	-0.00348688	0.734732	-0.0236563	0.0166826	0.938792
mlm	bmi	LDL_L	0.0139339	0.579614	-0.0353664	0.0632341	0.862758
mlm	WHO_score_sample	LDL_L	-0.123556	0.062379	-0.253501	0.00638944	0.450058
mlm	Group Var	LDL_L	0.790494	0.0784775	-0.0900181	1.67101	0.495031
mlm	Intercept	HDL_L	0.19629	0.794765	-1.28267	1.67525	0.961977
mlm	race[T.black or aa]	HDL_L	-0.485051	0.29823	-1.39896	0.428859	0.728659
mlm	race[T.other]	HDL_L	-0.522346	0.393874	-1.7231	0.678409	0.763344
mlm	race[T.white]	HDL_L	-0.289738	0.336943	-0.881136	0.301661	0.741202
mlm	age	HDL_L	0.00961782	0.271637	-0.00752995	0.0267656	0.71697
mlm	bmi	HDL_L	0.00122633	0.953288	-0.0398053	0.042258	1
mlm	WHO_score_sample	HDL_L	-0.218254	6.50774e-05	-0.325368	-0.11114	0.0040409
mlm	Group Var	HDL_L	0.0626537	0.71833	-0.277801	0.403108	0.931579
mlm	Intercept	Total_P	0.157513	0.80739	-1.1088	1.42382	0.964441
mlm	race[T.black or aa]	Total_P	-0.401377	0.313628	-1.1821	0.379344	0.730058
mlm	race[T.other]	Total_P	-0.45995	0.379761	-1.48631	0.566405	0.759903
mlm	race[T.white]	Total_P	-0.156206	0.546009	-0.6633	0.350887	0.842654
mlm	age	Total_P	0.00324444	0.662276	-0.0113146	0.0178035	0.906724
mlm	bmi	Total_P	0.0127703	0.475579	-0.0223127	0.0478533	0.807912
mlm	WHO_score_sample	Total_P	-0.230645	9.41105e-07	-0.322835	-0.138456	0.000103888
mlm	Group Var	Total_P	0.0943988	0.671128	-0.341348	0.530145	0.91022
mlm	Intercept	VLDL_P	1.11666	0.191687	-0.559662	2.79298	0.672716
mlm	race[T.black or aa]	VLDL_P	-1.22436	0.015832	-2.21895	-0.229775	0.275949
mlm	race[T.other]	VLDL_P	-0.301554	0.667416	-1.67702	1.07391	0.908796
mlm	race[T.white]	VLDL_P	-0.442649	0.210855	-1.13603	0.250736	0.685709
mlm	age	VLDL_P	-0.0139632	0.146626	-0.0328171	0.00489066	0.629042
mlm	bmi	VLDL_P	-0.0108818	0.639768	-0.0564519	0.0346884	0.892233
mlm	WHO_score_sample	VLDL_P	0.160908	0.0090489	0.0400845	0.281732	0.21405
mlm	Group Var	VLDL_P	0.510639	0.188462	-0.250369	1.27165	0.672716
mlm	Intercept	LDL_P	0.965676	0.315506	-0.91997	2.85132	0.730058
mlm	race[T.black or aa]	LDL_P	-0.994247	0.0859205	-2.12897	0.140479	0.521971
mlm	race[T.other]	LDL_P	-0.526948	0.516923	-2.12053	1.06664	0.826929
mlm	race[T.white]	LDL_P	-0.338836	0.40965	-1.14429	0.466619	0.771539
mlm	age	LDL_P	-0.010268	0.323476	-0.030651	0.010115	0.731403
mlm	bmi	LDL_P	-0.00461926	0.860031	-0.0559624	0.0467239	0.979938
mlm	WHO_score_sample	LDL_P	0.0571837	0.404794	-0.0773492	0.191717	0.768942
mlm	Group Var	LDL_P	1.4458	0.0368733	0.0881128	2.80348	0.375603
mlm	Intercept	HDL_P	0.0685819	0.914611	-1.18503	1.3222	0.994893
mlm	race[T.black or aa]	HDL_P	-0.266608	0.497831	-1.03742	0.504209	0.816752
mlm	race[T.other]	HDL_P	-0.397115	0.44471	-1.41552	0.621291	0.799742
mlm	race[T.white]	HDL_P	-0.11448	0.657802	-0.621033	0.392073	0.904341
mlm	age	HDL_P	0.00468564	0.52715	-0.00983719	0.0192085	0.82999
mlm	bmi	HDL_P	0.012051	0.494699	-0.0225383	0.0466403	0.815033
mlm	WHO_score_sample	HDL_P	-0.239559	2.49755e-07	-0.33059	-0.148528	4.51147e-05
mlm	Group Var	HDL_P	0.117292	0.602552	-0.324177	0.558761	0.873283
mlm	Intercept	VLDL_size	-0.00387401	0.996235	-1.61309	1.60534	1
mlm	race[T.black or aa]	VLDL_size	-0.535285	0.274268	-1.4949	0.424334	0.71697
mlm	race[T.other]	VLDL_size	0.559582	0.403127	-0.752256	1.87142	0.768942
mlm	race[T.white]	VLDL_size	0.0882361	0.790702	-0.563383	0.739855	0.96152
mlm	age	VLDL_size	-0.00979666	0.300322	-0.0283351	0.00874183	0.729385
mlm	bmi	VLDL_size	0.0190025	0.398773	-0.0251354	0.0631403	0.767278
mlm	WHO_score_sample	VLDL_size	-0.00106144	0.986048	-0.120027	0.117904	1
mlm	Group Var	VLDL_size	0.245519	0.355873	-0.275688	0.766727	0.750605
mlm	Intercept	LDL_size	0.0407782	0.961903	-1.63247	1.71403	1
mlm	race[T.black or aa]	LDL_size	0.148602	0.809018	-1.05646	1.35366	0.964441
mlm	race[T.other]	LDL_size	-0.405083	0.591417	-1.88417	1.074	0.868879
mlm	race[T.white]	LDL_size	-0.192773	0.654885	-1.03806	0.652509	0.902673
mlm	age	LDL_size	0.000241686	0.98175	-0.0204662	0.0209496	1
mlm	bmi	LDL_size	2.73707e-05	0.999112	-0.0481849	0.0482396	1
mlm	WHO_score_sample	LDL_size	0.0525281	0.38038	-0.064838	0.169894	0.759903
mlm	Group Var	LDL_size	7.3033e-10	1	-0.780118	0.780118	1
mlm	Intercept	HDL_size	0.727351	0.389077	-0.927815	2.38252	0.762847
mlm	race[T.black or aa]	HDL_size	-0.753062	0.148792	-1.77534	0.269214	0.629042
mlm	race[T.other]	HDL_size	-0.626416	0.360597	-1.96936	0.716524	0.750605
mlm	race[T.white]	HDL_size	-0.343916	0.300673	-0.99519	0.307358	0.729385
mlm	age	HDL_size	0.0106194	0.270002	-0.0082496	0.0294883	0.71697
mlm	bmi	HDL_size	-0.0353324	0.136086	-0.0817927	0.0111279	0.618702
mlm	WHO_score_sample	HDL_size	-0.0127764	0.836573	-0.134171	0.108618	0.969731
mlm	Group Var	HDL_size	0.0266221	0.847442	-0.2446	0.297844	0.976155
mlm	Intercept	Phosphoglyc	0.61153	0.459308	-1.0082	2.23126	0.807057
mlm	race[T.black or aa]	Phosphoglyc	-1.08305	0.0308637	-2.06634	-0.0997664	0.350536
mlm	race[T.other]	Phosphoglyc	-0.335779	0.615198	-1.64502	0.973466	0.880062
mlm	race[T.white]	Phosphoglyc	-0.348341	0.290968	-0.994871	0.298189	0.728659
mlm	age	Phosphoglyc	-0.00243621	0.796207	-0.0209249	0.0160525	0.961977
mlm	bmi	Phosphoglyc	-0.000109774	0.996175	-0.0449918	0.0447723	1
mlm	WHO_score_sample	Phosphoglyc	-0.0760235	0.216048	-0.196469	0.0444216	0.689147
mlm	Group Var	Phosphoglyc	0.171063	0.612093	-0.490118	0.832245	0.880062
mlm	Intercept	TG_by_PG	0.300334	0.704528	-1.25193	1.8526	0.9259
mlm	race[T.black or aa]	TG_by_PG	-0.714078	0.130556	-1.63977	0.211616	0.61338
mlm	race[T.other]	TG_by_PG	0.154032	0.813045	-1.12249	1.43055	0.964441
mlm	race[T.white]	TG_by_PG	-0.193648	0.553332	-0.833929	0.446634	0.847978
mlm	age	TG_by_PG	-0.0110138	0.224736	-0.0287948	0.0067672	0.694414
mlm	bmi	TG_by_PG	0.00257484	0.905051	-0.039733	0.0448827	0.99279
mlm	WHO_score_sample	TG_by_PG	0.184109	0.00152614	0.0702653	0.297953	0.0576857
mlm	Group Var	TG_by_PG	0.457862	0.172013	-0.199201	1.11492	0.650077
mlm	Intercept	Cholines	0.688523	0.406448	-0.937044	2.31409	0.768942
mlm	race[T.black or aa]	Cholines	-1.01315	0.0444072	-2.00097	-0.0253325	0.407175
mlm	race[T.other]	Cholines	-0.324799	0.627648	-1.63725	0.987657	0.88638
mlm	race[T.white]	Cholines	-0.329254	0.318399	-0.976033	0.317525	0.730058
mlm	age	Cholines	-0.00238485	0.801255	-0.0209537	0.016184	0.964441
mlm	bmi	Cholines	-0.00142769	0.950662	-0.0466507	0.0437953	1
mlm	WHO_score_sample	Cholines	-0.0956941	0.122384	-0.217102	0.0257141	0.595774
mlm	Group Var	Cholines	0.16086	0.61513	-0.466231	0.787951	0.880062
mlm	Intercept	Phosphatidylc	0.870531	0.287551	-0.733788	2.47485	0.72508
mlm	race[T.black or aa]	Phosphatidylc	-1.07799	0.0320853	-2.06375	-0.0922318	0.355524
mlm	race[T.other]	Phosphatidylc	-0.150816	0.820184	-1.45123	1.14959	0.964539
mlm	race[T.white]	Phosphatidylc	-0.372213	0.254611	-1.01258	0.268158	0.711043
mlm	age	Phosphatidylc	-0.00316226	0.734905	-0.0214664	0.0151418	0.938792
mlm	bmi	Phosphatidylc	-0.00639786	0.777835	-0.0508421	0.0380463	0.957328
mlm	WHO_score_sample	Phosphatidylc	-0.0892635	0.140653	-0.208008	0.0294805	0.62177
mlm	Group Var	Phosphatidylc	0.172931	0.595143	-0.464893	0.810755	0.87011
mlm	Intercept	Sphingomyelins	0.0897085	0.923348	-1.73767	1.91709	0.994893
mlm	race[T.black or aa]	Sphingomyelins	-0.76726	0.167829	-1.85759	0.323073	0.650077
mlm	race[T.other]	Sphingomyelins	-1.06854	0.166464	-2.58215	0.445062	0.650077
mlm	race[T.white]	Sphingomyelins	-0.373557	0.336795	-1.13581	0.388696	0.741202
mlm	age	Sphingomyelins	0.00558682	0.593613	-0.0149338	0.0261075	0.869812
mlm	bmi	Sphingomyelins	0.00612957	0.809476	-0.043699	0.0559581	0.964441
mlm	WHO_score_sample	Sphingomyelins	-0.0884722	0.188645	-0.220378	0.0434331	0.672716
mlm	Group Var	Sphingomyelins	0.665349	0.111805	-0.154747	1.48544	0.574947
mlm	Intercept	ApoB	0.951811	0.31494	-0.904588	2.80821	0.730058
mlm	race[T.black or aa]	ApoB	-1.08293	0.0570949	-2.19852	0.0326604	0.443155
mlm	race[T.other]	ApoB	-0.551562	0.48962	-2.11622	1.01309	0.810728
mlm	race[T.white]	ApoB	-0.423497	0.293688	-1.21396	0.366967	0.728659
mlm	age	ApoB	-0.0093461	0.364	-0.0295253	0.0108331	0.751839
mlm	bmi	ApoB	-0.00365525	0.88721	-0.0541656	0.0468551	0.986411
mlm	WHO_score_sample	ApoB	0.0578883	0.391213	-0.0744379	0.190215	0.762847
mlm	Group Var	ApoB	1.31462	0.041348	0.0515915	2.57765	0.402737
mlm	Intercept	ApoA1	0.187143	0.79327	-1.21248	1.58677	0.961653
mlm	race[T.black or aa]	ApoA1	-0.385344	0.380525	-1.2466	0.475913	0.759903
mlm	race[T.other]	ApoA1	-0.440764	0.446955	-1.5767	0.695173	0.799742
mlm	race[T.white]	ApoA1	-0.215638	0.45137	-0.776819	0.345542	0.804633
mlm	age	ApoA1	0.00741151	0.370393	-0.00880563	0.0236287	0.753785
mlm	bmi	ApoA1	0.004063	0.837058	-0.0346582	0.0427842	0.969731
mlm	WHO_score_sample	ApoA1	-0.225405	1.31948e-05	-0.326806	-0.124005	0.00100839
mlm	Group Var	ApoA1	0.0857432	0.652055	-0.286956	0.458442	0.900997
mlm	Intercept	ApoB_by_ApoA1	0.436676	0.598831	-1.1902	2.06355	0.871067
mlm	race[T.black or aa]	ApoB_by_ApoA1	-0.453332	0.361136	-1.4263	0.519634	0.750605
mlm	race[T.other]	ApoB_by_ApoA1	-0.0737983	0.913684	-1.40822	1.26062	0.994893
mlm	race[T.white]	ApoB_by_ApoA1	-0.0380055	0.911316	-0.706797	0.630786	0.994893
mlm	age	ApoB_by_ApoA1	-0.0136192	0.155779	-0.032425	0.00518659	0.646105
mlm	bmi	ApoB_by_ApoA1	-0.00153831	0.945883	-0.0459566	0.04288	1
mlm	WHO_score_sample	ApoB_by_ApoA1	0.204053	0.000750331	0.0853951	0.322712	0.0317214
mlm	Group Var	ApoB_by_ApoA1	0.34884	0.23912	-0.231962	0.929641	0.709786
mlm	Intercept	Total_FA	0.563747	0.516227	-1.1383	2.26579	0.826929
mlm	race[T.black or aa]	Total_FA	-1.31872	0.0107278	-2.33174	-0.305707	0.236847
mlm	race[T.other]	Total_FA	-0.49701	0.487207	-1.89911	0.905092	0.80808
mlm	race[T.white]	Total_FA	-0.499204	0.165464	-1.20466	0.206257	0.650077
mlm	age	Total_FA	-0.00758703	0.437033	-0.0267199	0.0115458	0.796324
mlm	bmi	Total_FA	0.00227554	0.922808	-0.0437523	0.0483034	0.994893
mlm	WHO_score_sample	Total_FA	0.0885323	0.15608	-0.0338045	0.210869	0.646105
mlm	Group Var	Total_FA	0.674938	0.190313	-0.335142	1.68502	0.672716
mlm	Intercept	Unsaturation	1.46328	0.126782	-0.414999	3.34155	0.605964
mlm	race[T.black or aa]	Unsaturation	0.504083	0.383731	-0.630173	1.63834	0.762847
mlm	race[T.other]	Unsaturation	0.922363	0.249036	-0.645963	2.49069	0.709786
mlm	race[T.white]	Unsaturation	0.439844	0.275616	-0.350894	1.23058	0.71697
mlm	age	Unsaturation	-0.0218182	0.0404285	-0.0426848	-0.000951576	0.395721
mlm	bmi	Unsaturation	-0.0233944	0.373003	-0.074864	0.0280751	0.753785
mlm	WHO_score_sample	Unsaturation	0.0019161	0.977828	-0.133212	0.137044	1
mlm	Group Var	Unsaturation	0.87024	0.10925	-0.194736	1.93522	0.569762
mlm	Intercept	Omega_3	0.50242	0.588155	-1.31606	2.3209	0.865678
mlm	race[T.black or aa]	Omega_3	-0.324156	0.559766	-1.41357	0.765256	0.849694
mlm	race[T.other]	Omega_3	0.142787	0.852049	-1.35775	1.64333	0.978348
mlm	race[T.white]	Omega_3	-0.041406	0.91419	-0.794545	0.711733	0.994893
mlm	age	Omega_3	-0.0110052	0.292412	-0.0314925	0.009482	0.728659
mlm	bmi	Omega_3	-0.00547732	0.829353	-0.0552862	0.0443315	0.968753
mlm	WHO_score_sample	Omega_3	0.0994727	0.137673	-0.0318586	0.230804	0.618702
mlm	Group Var	Omega_3	0.542965	0.118943	-0.139548	1.22548	0.59413
mlm	Intercept	Omega_6	1.54001	0.0906597	-0.243969	3.32398	0.539344
mlm	race[T.black or aa]	Omega_6	-1.13422	0.0360948	-2.1949	-0.073542	0.374406
mlm	race[T.other]	Omega_6	-0.17022	0.818828	-1.62676	1.28632	0.964441
mlm	race[T.white]	Omega_6	-0.46122	0.216162	-1.19212	0.269679	0.689147
mlm	age	Omega_6	-0.0186775	0.0678615	-0.0387261	0.00137109	0.457087
mlm	bmi	Omega_6	-0.00677141	0.784352	-0.0552698	0.041727	0.957328
mlm	WHO_score_sample	Omega_6	0.0372665	0.568166	-0.0907061	0.165239	0.853414
mlm	Group Var	Omega_6	0.496532	0.196346	-0.256688	1.24975	0.673231
mlm	Intercept	PUFA	1.40768	0.120547	-0.369475	3.18483	0.595774
mlm	race[T.black or aa]	PUFA	-1.0451	0.0531834	-2.10455	0.0143436	0.435879
mlm	race[T.other]	PUFA	-0.110921	0.880906	-1.56199	1.34015	0.984122
mlm	race[T.white]	PUFA	-0.393562	0.288976	-1.12101	0.333888	0.726829
mlm	age	PUFA	-0.0184594	0.06983	-0.038415	0.00149621	0.464054
mlm	bmi	PUFA	-0.00663685	0.788475	-0.0551214	0.0418477	0.959461
mlm	WHO_score_sample	PUFA	0.0565362	0.385012	-0.0710212	0.184094	0.762847
mlm	Group Var	PUFA	0.483409	0.206075	-0.265911	1.23273	0.682954
mlm	Intercept	MUFA	-0.0112253	0.989035	-1.61214	1.58969	1
mlm	race[T.black or aa]	MUFA	-1.25408	0.00936086	-2.19996	-0.3082	0.216507
mlm	race[T.other]	MUFA	-0.523738	0.437237	-1.84508	0.797604	0.796324
mlm	race[T.white]	MUFA	-0.471666	0.165142	-1.1377	0.194371	0.650077
mlm	age	MUFA	-0.00302381	0.746794	-0.0213797	0.0153321	0.943303
mlm	bmi	MUFA	0.00533569	0.807144	-0.0375042	0.0481756	0.964441
mlm	WHO_score_sample	MUFA	0.166834	0.00519765	0.0498233	0.283844	0.150093
mlm	Group Var	MUFA	0.948284	0.16498	-0.39027	2.28684	0.650077
mlm	Intercept	SFA	0.0864817	0.922149	-1.64794	1.82091	0.994893
mlm	race[T.black or aa]	SFA	-1.37104	0.00973698	-2.41056	-0.331522	0.222384
mlm	race[T.other]	SFA	-0.830586	0.262713	-2.28408	0.622909	0.71697
mlm	race[T.white]	SFA	-0.583499	0.119005	-1.31709	0.15009	0.59413
mlm	age	SFA	0.000915174	0.925482	-0.0182626	0.020093	0.995292
mlm	bmi	SFA	0.00959971	0.688667	-0.0373601	0.0565595	0.918994
mlm	WHO_score_sample	SFA	0.0416953	0.511499	-0.082784	0.166175	0.825628
mlm	Group Var	SFA	1.11444	0.122085	-0.298334	2.5272	0.595774
mlm	Intercept	LA	1.49621	0.0940579	-0.255205	3.24762	0.544668
mlm	race[T.black or aa]	LA	-1.05156	0.0485726	-2.09652	-0.00658983	0.419625
mlm	race[T.other]	LA	0.163662	0.821519	-1.25825	1.58558	0.965322
mlm	race[T.white]	LA	-0.380721	0.294335	-1.0923	0.330854	0.728659
mlm	age	LA	-0.0188471	0.0605039	-0.0385261	0.00083196	0.449593
mlm	bmi	LA	-0.00708912	0.771645	-0.0549639	0.0407857	0.956493
mlm	WHO_score_sample	LA	0.0337982	0.597763	-0.0917527	0.159349	0.871025
mlm	Group Var	LA	0.41948	0.245343	-0.288225	1.12719	0.709786
mlm	Intercept	DHA	0.491308	0.595067	-1.32042	2.30304	0.87011
mlm	race[T.black or aa]	DHA	-0.304545	0.580352	-1.38418	0.775088	0.862758
mlm	race[T.other]	DHA	0.129768	0.863397	-1.34851	1.60805	0.979938
mlm	race[T.white]	DHA	-0.0549595	0.883791	-0.791926	0.682007	0.984909
mlm	age	DHA	-0.0088008	0.403814	-0.0294628	0.0118612	0.768942
mlm	bmi	DHA	-0.00702211	0.782976	-0.0569891	0.0429449	0.957328
mlm	WHO_score_sample	DHA	0.0732534	0.280767	-0.0598584	0.206365	0.717998
mlm	Group Var	DHA	0.314997	0.247336	-0.218682	0.848675	0.709786
mlm	Intercept	Omega_3_pct	0.440302	0.65843	-1.51177	2.39237	0.904341
mlm	race[T.black or aa]	Omega_3_pct	0.317318	0.599982	-0.868607	1.50324	0.871465
mlm	race[T.other]	Omega_3_pct	0.718744	0.384964	-0.902728	2.34021	0.762847
mlm	race[T.white]	Omega_3_pct	0.320427	0.442681	-0.497661	1.13851	0.797467
mlm	age	Omega_3_pct	-0.00752977	0.502162	-0.0295209	0.0144614	0.818536
mlm	bmi	Omega_3_pct	-0.0167829	0.538708	-0.0702889	0.0367232	0.836914
mlm	WHO_score_sample	Omega_3_pct	0.0419849	0.559701	-0.0990932	0.183063	0.849694
mlm	Group Var	Omega_3_pct	0.601977	0.128596	-0.174415	1.37837	0.612757
mlm	Intercept	Omega_6_pct	1.75826	0.0257261	0.213134	3.30338	0.334172
mlm	race[T.black or aa]	Omega_6_pct	0.644892	0.175425	-0.28794	1.57772	0.656601
mlm	race[T.other]	Omega_6_pct	0.741117	0.269507	-0.574373	2.05661	0.71697
mlm	race[T.white]	Omega_6_pct	0.168829	0.618326	-0.495327	0.832985	0.880437
mlm	age	Omega_6_pct	-0.0185822	0.0273891	-0.0350926	-0.00207194	0.341935
mlm	bmi	Omega_6_pct	-0.020255	0.34513	-0.0623056	0.0217956	0.742178
mlm	WHO_score_sample	Omega_6_pct	-0.124892	0.024263	-0.233542	-0.0162411	0.333298
mlm	Group Var	Omega_6_pct	1.77335	0.0534543	-0.0263822	3.57308	0.435879
mlm	Intercept	PUFA_pct	1.83636	0.0281714	0.196552	3.47616	0.343033
mlm	race[T.black or aa]	PUFA_pct	0.7414	0.141891	-0.247933	1.73073	0.623757
mlm	race[T.other]	PUFA_pct	0.914905	0.197265	-0.475823	2.30563	0.673231
mlm	race[T.white]	PUFA_pct	0.267674	0.45485	-0.434312	0.969661	0.807057
mlm	age	PUFA_pct	-0.0214516	0.0180218	-0.0392281	-0.00367514	0.289585
mlm	bmi	PUFA_pct	-0.0247438	0.27753	-0.0694049	0.0199174	0.71697
mlm	WHO_score_sample	PUFA_pct	-0.0864879	0.143534	-0.202374	0.0293983	0.629042
mlm	Group Var	PUFA_pct	1.56914	0.0605947	-0.0698441	3.20813	0.449593
mlm	Intercept	MUFA_pct	-1.26916	0.101276	-2.78715	0.24882	0.560546
mlm	race[T.black or aa]	MUFA_pct	-0.544268	0.239127	-1.45046	0.361926	0.709786
mlm	race[T.other]	MUFA_pct	-0.284015	0.660744	-1.55236	0.984328	0.906697
mlm	race[T.white]	MUFA_pct	-0.164819	0.613708	-0.804768	0.47513	0.880062
mlm	age	MUFA_pct	0.00904392	0.304416	-0.00821566	0.0263035	0.730058
mlm	bmi	MUFA_pct	0.0126933	0.543668	-0.0282739	0.0536605	0.841987
mlm	WHO_score_sample	MUFA_pct	0.208976	0.000199685	0.0988552	0.319097	0.0101737
mlm	Group Var	MUFA_pct	1.13745	0.0994205	-0.21559	2.4905	0.556267
mlm	Intercept	SFA_pct	-2.46557	0.00286089	-4.08593	-0.845201	0.0947432
mlm	race[T.black or aa]	SFA_pct	-0.783372	0.109641	-1.7431	0.176356	0.570306
mlm	race[T.other]	SFA_pct	-1.66835	0.0154367	-3.01845	-0.318246	0.273058
mlm	race[T.white]	SFA_pct	-0.52598	0.129872	-1.20662	0.154659	0.61338
mlm	age	SFA_pct	0.0422134	2.8926e-06	0.0245282	0.0598987	0.00028738
mlm	bmi	SFA_pct	0.0414972	0.0613939	-0.00198132	0.0849758	0.449593
mlm	WHO_score_sample	SFA_pct	-0.207517	0.000262158	-0.318947	-0.0960879	0.0124026
mlm	Group Var	SFA_pct	1.50854	0.030075	0.145449	2.87164	0.348411
mlm	Intercept	LA_pct	1.70671	0.034149	0.127577	3.28584	0.362948
mlm	race[T.black or aa]	LA_pct	-0.000827602	0.998641	-0.953484	0.951829	1
mlm	race[T.other]	LA_pct	0.960153	0.147747	-0.339895	2.2602	0.629042
mlm	race[T.white]	LA_pct	0.0569141	0.86489	-0.598671	0.712499	0.979938
mlm	age	LA_pct	-0.0207977	0.0208948	-0.0384449	-0.00315057	0.307384
mlm	bmi	LA_pct	-0.0157378	0.475586	-0.0589741	0.0274984	0.807912
mlm	WHO_score_sample	LA_pct	-0.0620367	0.282588	-0.175193	0.05112	0.718952
mlm	Group Var	LA_pct	0.625713	0.148626	-0.22334	1.47476	0.629042
mlm	Intercept	DHA_pct	0.596387	0.516403	-1.20496	2.39774	0.826929
mlm	race[T.black or aa]	DHA_pct	0.134448	0.808529	-0.952994	1.22189	0.964441
mlm	race[T.other]	DHA_pct	0.478033	0.525227	-0.996725	1.95279	0.828932
mlm	race[T.white]	DHA_pct	0.0481397	0.897519	-0.68443	0.780709	0.990211
mlm	age	DHA_pct	-0.00337614	0.746926	-0.0238819	0.0171296	0.943303
mlm	bmi	DHA_pct	-0.0180848	0.478303	-0.0680762	0.0319065	0.807912
mlm	WHO_score_sample	DHA_pct	-0.0100015	0.882518	-0.142651	0.122648	0.984595
mlm	Group Var	DHA_pct	0.287379	0.341319	-0.304545	0.879303	0.741202
mlm	Intercept	PUFA_by_MUFA	1.62764	0.0397872	0.0759904	3.17928	0.391372
mlm	race[T.black or aa]	PUFA_by_MUFA	0.668312	0.160018	-0.263971	1.6006	0.650077
mlm	race[T.other]	PUFA_by_MUFA	0.582144	0.3831	-0.726022	1.89031	0.762745
mlm	race[T.white]	PUFA_by_MUFA	0.255642	0.447968	-0.40467	0.915955	0.799742
mlm	age	PUFA_by_MUFA	-0.0158011	0.0719234	-0.0330101	0.00140802	0.470842
mlm	bmi	PUFA_by_MUFA	-0.0199263	0.353546	-0.0620232	0.0221707	0.750154
mlm	WHO_score_sample	PUFA_by_MUFA	-0.159462	0.00489577	-0.270535	-0.0483886	0.145193
mlm	Group Var	PUFA_by_MUFA	1.37787	0.0788266	-0.158699	2.91443	0.49566
mlm	Intercept	Omega_6_by_Omega_3	-0.0839229	0.934436	-2.0834	1.91555	0.998239
mlm	race[T.black or aa]	Omega_6_by_Omega_3	-0.431883	0.48586	-1.6465	0.782731	0.807912
mlm	race[T.other]	Omega_6_by_Omega_3	-0.786315	0.356834	-2.45891	0.886277	0.750605
mlm	race[T.white]	Omega_6_by_Omega_3	-0.494502	0.252954	-1.3423	0.353295	0.709786
mlm	age	Omega_6_by_Omega_3	0.00323944	0.775631	-0.019037	0.0255159	0.957328
mlm	bmi	Omega_6_by_Omega_3	0.0200574	0.470295	-0.0343911	0.074506	0.807912
mlm	WHO_score_sample	Omega_6_by_Omega_3	-0.0591533	0.418619	-0.202496	0.0841894	0.783236
mlm	Group Var	Omega_6_by_Omega_3	0.829671	0.108124	-0.182431	1.84177	0.569762
mlm	Intercept	Ala	0.836104	0.312562	-0.786629	2.45884	0.730058
mlm	race[T.black or aa]	Ala	-0.516207	0.297392	-1.48714	0.454721	0.728659
mlm	race[T.other]	Ala	0.0444973	0.94826	-1.29949	1.38848	1
mlm	race[T.white]	Ala	-0.245762	0.479963	-0.927684	0.43616	0.807912
mlm	age	Ala	-0.00502211	0.590915	-0.0233346	0.0132904	0.868879
mlm	bmi	Ala	0.000354575	0.987451	-0.0438294	0.0445386	1
mlm	WHO_score_sample	Ala	-0.160245	0.00755961	-0.277827	-0.0426641	0.190138
mlm	Group Var	Ala	0.553866	0.172252	-0.241411	1.34914	0.650077
mlm	Intercept	Gln	0.0730184	0.937155	-1.74209	1.88813	0.999371
mlm	race[T.black or aa]	Gln	-0.768279	0.164772	-1.85221	0.315653	0.650077
mlm	race[T.other]	Gln	-0.429261	0.572213	-1.91889	1.06037	0.855521
mlm	race[T.white]	Gln	-0.390804	0.307088	-1.14075	0.359145	0.730058
mlm	age	Gln	0.000620896	0.953094	-0.0200677	0.0213095	1
mlm	bmi	Gln	0.0109077	0.666507	-0.0387008	0.0605161	0.908333
mlm	WHO_score_sample	Gln	-0.0309919	0.647001	-0.163638	0.101655	0.897759
mlm	Group Var	Gln	0.324623	0.253259	-0.232284	0.88153	0.709786
mlm	Intercept	Gly	-0.268154	0.778971	-2.14078	1.60447	0.957328
mlm	race[T.black or aa]	Gly	-0.224432	0.693819	-1.34179	0.892925	0.92277
mlm	race[T.other]	Gly	-0.255592	0.74876	-1.81972	1.30853	0.943303
mlm	race[T.white]	Gly	0.374869	0.34081	-0.396447	1.14619	0.741202
mlm	age	Gly	0.00837366	0.441599	-0.0129547	0.029702	0.797073
mlm	bmi	Gly	-0.0167957	0.519612	-0.0679165	0.0343252	0.826929
mlm	WHO_score_sample	Gly	0.0177222	0.798606	-0.118412	0.153857	0.962883
mlm	Group Var	Gly	0.339364	0.248468	-0.236975	0.915703	0.709786
mlm	Intercept	His	2.99568	0.000243417	1.39544	4.59591	0.0117968
mlm	race[T.black or aa]	His	-0.506982	0.301739	-1.46917	0.455209	0.729385
mlm	race[T.other]	His	1.29896	0.059364	-0.0513088	2.64924	0.449593
mlm	race[T.white]	His	-0.0259086	0.940643	-0.707869	0.656052	1
mlm	age	His	-0.0308738	0.000533187	-0.0483449	-0.0134026	0.0235432
mlm	bmi	His	-0.0399043	0.0724586	-0.0834461	0.00363754	0.470842
mlm	WHO_score_sample	His	-0.0566597	0.327041	-0.169966	0.0566469	0.734897
mlm	Group Var	His	1.22257	0.0323854	0.102656	2.34249	0.355524
mlm	Intercept	Total_BCAA	1.3825	0.116233	-0.342528	3.10752	0.584694
mlm	race[T.black or aa]	Total_BCAA	-0.475096	0.362905	-1.49854	0.548346	0.751138
mlm	race[T.other]	Total_BCAA	0.4964	0.490202	-0.913664	1.90646	0.811017
mlm	race[T.white]	Total_BCAA	-0.204382	0.570242	-0.910007	0.501244	0.854126
mlm	age	Total_BCAA	-0.0208379	0.0364557	-0.0403623	-0.00131339	0.375324
mlm	bmi	Total_BCAA	-0.00497707	0.835637	-0.0519937	0.0420396	0.969731
mlm	WHO_score_sample	Total_BCAA	0.0387816	0.54214	-0.0859117	0.163475	0.840931
mlm	Group Var	Total_BCAA	0.401788	0.192718	-0.202773	1.00635	0.672716
mlm	Intercept	Ile	1.10287	0.19625	-0.56978	2.77551	0.673231
mlm	race[T.black or aa]	Ile	-0.4735	0.350812	-1.46817	0.521171	0.749291
mlm	race[T.other]	Ile	0.48827	0.479492	-0.865095	1.84164	0.807912
mlm	race[T.white]	Ile	-0.111429	0.744183	-0.780705	0.557847	0.943303
mlm	age	Ile	-0.0141409	0.147077	-0.0332559	0.0049742	0.629042
mlm	bmi	Ile	-0.0122551	0.602357	-0.0583567	0.0338465	0.873283
mlm	WHO_score_sample	Ile	0.0550628	0.374576	-0.066479	0.176605	0.753785
mlm	Group Var	Ile	0.154728	0.483708	-0.278285	0.58774	0.807912
mlm	Intercept	Leu	1.33672	0.134649	-0.414544	3.08799	0.61676
mlm	race[T.black or aa]	Leu	-0.36092	0.496259	-1.40061	0.678768	0.815606
mlm	race[T.other]	Leu	0.178433	0.806213	-1.24718	1.60404	0.964441
mlm	race[T.white]	Leu	-0.234333	0.517786	-0.944462	0.475796	0.826929
mlm	age	Leu	-0.0184752	0.069253	-0.0384066	0.00145623	0.463319
mlm	bmi	Leu	-0.00683176	0.779416	-0.0546395	0.040976	0.957328
mlm	WHO_score_sample	Leu	0.0315573	0.626212	-0.0954302	0.158545	0.884981
mlm	Group Var	Leu	0.291065	0.254363	-0.209435	0.791565	0.711043
mlm	Intercept	Val	1.63526	0.0640711	-0.0956234	3.36615	0.452103
mlm	race[T.black or aa]	Val	-0.517468	0.322998	-1.54368	0.508741	0.731403
mlm	race[T.other]	Val	0.605454	0.403771	-0.815865	2.02677	0.768942
mlm	race[T.white]	Val	-0.252997	0.487627	-0.967409	0.461415	0.808102
mlm	age	Val	-0.0232954	0.0188668	-0.0427398	-0.00385112	0.299907
mlm	bmi	Val	-0.00675666	0.777867	-0.0537005	0.0401872	0.957328
mlm	WHO_score_sample	Val	0.0265616	0.67516	-0.0976632	0.150786	0.912713
mlm	Group Var	Val	0.581452	0.125906	-0.163184	1.32609	0.605752
mlm	Intercept	Phe	0.252707	0.760948	-1.37529	1.8807	0.951427
mlm	race[T.black or aa]	Phe	-0.471302	0.338331	-1.43607	0.493466	0.741202
mlm	race[T.other]	Phe	0.145699	0.828426	-1.17196	1.46336	0.968284
mlm	race[T.white]	Phe	-0.224625	0.50037	-0.877914	0.428664	0.817371
mlm	age	Phe	-0.00836187	0.377828	-0.0269454	0.0102217	0.758327
mlm	bmi	Phe	-0.00947089	0.676566	-0.0539691	0.0350273	0.913217
mlm	WHO_score_sample	Phe	0.232125	0.000114937	0.114159	0.350091	0.00661327
mlm	Group Var	Phe	0.208257	0.206679	-0.114987	0.531501	0.682954
mlm	Intercept	Tyr	1.79858	0.0526502	-0.0205913	3.61776	0.435879
mlm	race[T.black or aa]	Tyr	-0.0535072	0.923011	-1.13867	1.03165	0.994893
mlm	race[T.other]	Tyr	0.959949	0.212004	-0.547547	2.46745	0.68701
mlm	race[T.white]	Tyr	0.0890186	0.818177	-0.669921	0.847958	0.964441
mlm	age	Tyr	-0.0292797	0.00552471	-0.0499618	-0.00859766	0.156823
mlm	bmi	Tyr	-0.0231005	0.359204	-0.072481	0.02628	0.750605
mlm	WHO_score_sample	Tyr	0.164723	0.0146508	0.0324557	0.296991	0.267147
mlm	Group Var	Tyr	0.672673	0.139155	-0.218782	1.56413	0.620697
mlm	Intercept	Glucose	-1.64172	0.0281216	-3.10725	-0.176183	0.343033
mlm	race[T.black or aa]	Glucose	-0.412124	0.35589	-1.28704	0.462795	0.750605
mlm	race[T.other]	Glucose	0.246067	0.685114	-0.943304	1.43544	0.916098
mlm	race[T.white]	Glucose	-0.0728248	0.812652	-0.675062	0.529413	0.964441
mlm	age	Glucose	0.00566268	0.511463	-0.0112415	0.0225669	0.825628
mlm	bmi	Glucose	0.0394859	0.0556077	-0.000946184	0.079918	0.438533
mlm	WHO_score_sample	Glucose	0.116654	0.0361782	0.00751485	0.225792	0.374406
mlm	Group Var	Glucose	0.107483	0.72939	-0.501481	0.716448	0.937638
mlm	Intercept	Lactate	0.193686	0.826834	-1.54159	1.92897	0.967616
mlm	race[T.black or aa]	Lactate	-0.721375	0.172416	-1.75757	0.31482	0.650077
mlm	race[T.other]	Lactate	-1.62911	0.0271764	-3.07458	-0.183644	0.34177
mlm	race[T.white]	Lactate	-0.402672	0.278713	-1.13127	0.325921	0.71697
mlm	age	Lactate	0.00540374	0.583552	-0.013916	0.0247234	0.863313
mlm	bmi	Lactate	0.00312698	0.896165	-0.0438341	0.0500881	0.989816
mlm	WHO_score_sample	Lactate	-0.0727598	0.249891	-0.196699	0.0511796	0.709786
mlm	Group Var	Lactate	0.875699	0.0933618	-0.147195	1.89859	0.544668
mlm	Intercept	Pyruvate	1.0812	0.168651	-0.458237	2.62063	0.650077
mlm	race[T.black or aa]	Pyruvate	-0.654082	0.165258	-1.57796	0.269798	0.650077
mlm	race[T.other]	Pyruvate	-0.385481	0.552164	-1.6563	0.885339	0.847951
mlm	race[T.white]	Pyruvate	-0.354029	0.276007	-0.99101	0.282951	0.71697
mlm	age	Pyruvate	-0.00341135	0.703453	-0.0209758	0.014153	0.9259
mlm	bmi	Pyruvate	-0.0212122	0.322306	-0.0632188	0.0207943	0.731403
mlm	WHO_score_sample	Pyruvate	-0.00101226	0.985851	-0.112889	0.110864	1
mlm	Group Var	Pyruvate	0.395753	0.309793	-0.367951	1.15946	0.730058
mlm	Intercept	Citrate	-1.85885	0.0195777	-3.41958	-0.298121	0.307384
mlm	race[T.black or aa]	Citrate	-0.118524	0.801043	-1.04037	0.803323	0.964441
mlm	race[T.other]	Citrate	-0.133835	0.837473	-1.41261	1.14494	0.969731
mlm	race[T.white]	Citrate	0.511744	0.115485	-0.125481	1.14897	0.583538
mlm	age	Citrate	0.0224887	0.0128746	0.00476728	0.0402101	0.255819
mlm	bmi	Citrate	0.0162274	0.451518	-0.0260169	0.0584717	0.804633
mlm	WHO_score_sample	Citrate	-0.0669655	0.242444	-0.179251	0.0453196	0.709786
mlm	Group Var	Citrate	0.425463	0.221423	-0.256517	1.10744	0.69331
mlm	Intercept	bOHbutyrate	-0.823904	0.268283	-2.28261	0.634798	0.71697
mlm	race[T.black or aa]	bOHbutyrate	-0.582545	0.192233	-1.45813	0.293043	0.672716
mlm	race[T.other]	bOHbutyrate	-1.21437	0.0425825	-2.38813	-0.040614	0.407175
mlm	race[T.white]	bOHbutyrate	0.0625283	0.833215	-0.519452	0.644509	0.968753
mlm	age	bOHbutyrate	0.00535357	0.52852	-0.0112946	0.0220018	0.830864
mlm	bmi	bOHbutyrate	0.00283518	0.890643	-0.0375811	0.0432514	0.98701
mlm	WHO_score_sample	bOHbutyrate	0.182535	0.000775298	0.0761045	0.288965	0.0320941
mlm	Group Var	bOHbutyrate	0.0407328	0.783966	-0.25047	0.331936	0.957328
mlm	Intercept	Acetate	0.00110101	0.999011	-1.73994	1.74214	1
mlm	race[T.black or aa]	Acetate	-0.509643	0.341167	-1.55904	0.539755	0.741202
mlm	race[T.other]	Acetate	-0.609509	0.396831	-2.01943	0.800409	0.765538
mlm	race[T.white]	Acetate	-0.42806	0.246662	-1.15226	0.296139	0.709786
mlm	age	Acetate	-0.00159446	0.872026	-0.0209946	0.0178057	0.981163
mlm	bmi	Acetate	0.0150818	0.532195	-0.0322397	0.0624033	0.833311
mlm	WHO_score_sample	Acetate	0.0321836	0.615202	-0.0933055	0.157673	0.880062
mlm	Group Var	Acetate	0.0014014	0.996688	-0.660234	0.663037	1
mlm	Intercept	Acetoacetate	-1.70393	0.0331501	-3.27164	-0.136215	0.359941
mlm	race[T.black or aa]	Acetoacetate	-0.456166	0.310251	-1.33729	0.424955	0.730058
mlm	race[T.other]	Acetoacetate	-0.568094	0.350943	-1.7618	0.625614	0.749291
mlm	race[T.white]	Acetoacetate	0.344495	0.241467	-0.231943	0.920934	0.709786
mlm	age	Acetoacetate	0.00953734	0.277643	-0.00768111	0.0267558	0.71697
mlm	bmi	Acetoacetate	0.01586	0.460595	-0.0262681	0.0579881	0.807057
mlm	WHO_score_sample	Acetoacetate	0.200417	0.00028637	0.0921252	0.308709	0.013233
mlm	Group Var	Acetoacetate	0.000362023	0.998485	-0.373369	0.374093	1
mlm	Intercept	Acetone	-1.26604	0.108858	-2.81367	0.281591	0.569762
mlm	race[T.black or aa]	Acetone	-0.526582	0.262693	-1.44804	0.394879	0.71697
mlm	race[T.other]	Acetone	-0.540421	0.40351	-1.80837	0.727529	0.768942
mlm	race[T.white]	Acetone	0.114766	0.722494	-0.518632	0.748164	0.934493
mlm	age	Acetone	0.00225397	0.802971	-0.0154519	0.0199599	0.964441
mlm	bmi	Acetone	0.0323986	0.13235	-0.00979698	0.0745942	0.615877
mlm	WHO_score_sample	Acetone	0.0373249	0.516322	-0.0753909	0.150041	0.826929
mlm	Group Var	Acetone	0.36061	0.327493	-0.361204	1.08242	0.734897
mlm	Intercept	Creatinine	0.279555	0.781058	-1.6918	2.25091	0.957328
mlm	race[T.black or aa]	Creatinine	-0.177212	0.768547	-1.35749	1.00307	0.95473
mlm	race[T.other]	Creatinine	-0.043697	0.958701	-1.6976	1.61021	1
mlm	race[T.white]	Creatinine	-0.268086	0.529533	-1.10381	0.567642	0.831107
mlm	age	Creatinine	0.000172403	0.987515	-0.0214204	0.0217652	1
mlm	bmi	Creatinine	-0.0149298	0.583942	-0.068363	0.0385033	0.863313
mlm	WHO_score_sample	Creatinine	0.0968422	0.174464	-0.0429275	0.236612	0.656552
mlm	Group Var	Creatinine	1.13174	0.0391759	0.0561772	2.2073	0.389213
mlm	Intercept	Albumin	0.82607	0.163977	-0.337204	1.98934	0.650077
mlm	race[T.black or aa]	Albumin	0.0585997	0.869425	-0.64007	0.757269	0.981163
mlm	race[T.other]	Albumin	0.438788	0.371271	-0.523087	1.40066	0.753785
mlm	race[T.white]	Albumin	0.159138	0.519851	-0.325505	0.643781	0.826929
mlm	age	Albumin	-0.00555274	0.406828	-0.0186731	0.00756761	0.768942
mlm	bmi	Albumin	0.00291975	0.856587	-0.0287457	0.0345852	0.979938
mlm	WHO_score_sample	Albumin	-0.278588	8.91523e-11	-0.362796	-0.194381	1.77146e-07
mlm	Group Var	Albumin	0.571311	0.201807	-0.305947	1.44857	0.680711
mlm	Intercept	GlycA	-0.679203	0.379182	-2.19297	0.834564	0.75951
mlm	race[T.black or aa]	GlycA	0.207345	0.649598	-0.687153	1.10184	0.899478
mlm	race[T.other]	GlycA	0.0767473	0.903869	-1.16873	1.32222	0.99279
mlm	race[T.white]	GlycA	-0.101695	0.750807	-0.729322	0.525932	0.944211
mlm	age	GlycA	0.00197734	0.819638	-0.0150198	0.0189744	0.964539
mlm	bmi	GlycA	0.00281304	0.892316	-0.0379145	0.0435405	0.987211
mlm	WHO_score_sample	GlycA	0.211878	0.000122261	0.103777	0.319978	0.00674813
mlm	Group Var	GlycA	0.787407	0.0665911	-0.0538869	1.6287	0.457087
mlm	Intercept	XXL_VLDL_P	0.869731	0.332758	-0.890218	2.62968	0.740722
mlm	race[T.black or aa]	XXL_VLDL_P	-0.810453	0.130247	-1.86024	0.239332	0.61338
mlm	race[T.other]	XXL_VLDL_P	0.0039294	0.995772	-1.44932	1.45718	1
mlm	race[T.white]	XXL_VLDL_P	-0.270797	0.467357	-1.00107	0.459475	0.807912
mlm	age	XXL_VLDL_P	-0.00927292	0.361088	-0.029173	0.0106271	0.750605
mlm	bmi	XXL_VLDL_P	-0.0149722	0.539619	-0.0628128	0.0328684	0.837674
mlm	WHO_score_sample	XXL_VLDL_P	0.121185	0.0629577	-0.00654798	0.248918	0.450058
mlm	Group Var	XXL_VLDL_P	0.54987	0.170613	-0.236655	1.3364	0.650077
mlm	Intercept	XXL_VLDL_L	0.543832	0.535389	-1.1759	2.26357	0.836215
mlm	race[T.black or aa]	XXL_VLDL_L	-0.690695	0.186889	-1.71638	0.334989	0.672716
mlm	race[T.other]	XXL_VLDL_L	0.198371	0.783419	-1.21613	1.61288	0.957328
mlm	race[T.white]	XXL_VLDL_L	-0.121669	0.736651	-0.830774	0.587437	0.93949
mlm	age	XXL_VLDL_L	-0.00778302	0.435566	-0.0273475	0.0117814	0.795468
mlm	bmi	XXL_VLDL_L	-0.00927372	0.69798	-0.0561136	0.0375662	0.925825
mlm	WHO_score_sample	XXL_VLDL_L	0.107446	0.0936029	-0.0181527	0.233045	0.544668
mlm	Group Var	XXL_VLDL_L	0.445892	0.224037	-0.272883	1.16467	0.694414
mlm	Intercept	XXL_VLDL_PL	0.938	0.291055	-0.803267	2.67927	0.728659
mlm	race[T.black or aa]	XXL_VLDL_PL	-0.783069	0.139321	-1.82126	0.255125	0.620697
mlm	race[T.other]	XXL_VLDL_PL	0.0883398	0.903752	-1.3435	1.52018	0.99279
mlm	race[T.white]	XXL_VLDL_PL	-0.201688	0.582084	-0.91997	0.516594	0.863135
mlm	age	XXL_VLDL_PL	-0.0109045	0.279394	-0.030663	0.00885401	0.71697
mlm	bmi	XXL_VLDL_PL	-0.018481	0.444857	-0.0658912	0.0289291	0.799742
mlm	WHO_score_sample	XXL_VLDL_PL	0.144496	0.025138	0.0180233	0.270968	0.333298
mlm	Group Var	XXL_VLDL_PL	0.441873	0.187086	-0.214603	1.09835	0.672716
mlm	Intercept	XXL_VLDL_C	0.741638	0.39093	-0.952651	2.43593	0.762847
mlm	race[T.black or aa]	XXL_VLDL_C	-0.744934	0.148788	-1.75617	0.2663	0.629042
mlm	race[T.other]	XXL_VLDL_C	0.16236	0.81832	-1.22298	1.5477	0.964441
mlm	race[T.white]	XXL_VLDL_C	-0.128376	0.717331	-0.823385	0.566633	0.931579
mlm	age	XXL_VLDL_C	-0.00982049	0.318882	-0.0291309	0.00948994	0.730058
mlm	bmi	XXL_VLDL_C	-0.01728	0.464273	-0.0635587	0.0289988	0.807912
mlm	WHO_score_sample	XXL_VLDL_C	0.154608	0.0138965	0.0314232	0.277794	0.2655
mlm	Group Var	XXL_VLDL_C	0.296578	0.274407	-0.235259	0.828415	0.71697
mlm	Intercept	XXL_VLDL_CE	0.609168	0.475837	-1.06534	2.28367	0.807912
mlm	race[T.black or aa]	XXL_VLDL_CE	-0.736154	0.149137	-1.73633	0.264018	0.629161
mlm	race[T.other]	XXL_VLDL_CE	0.119375	0.864221	-1.24884	1.48759	0.979938
mlm	race[T.white]	XXL_VLDL_CE	-0.13115	0.708754	-0.819315	0.557014	0.9259
mlm	age	XXL_VLDL_CE	-0.00871059	0.371127	-0.0277995	0.0103783	0.753785
mlm	bmi	XXL_VLDL_CE	-0.015795	0.49856	-0.0615389	0.029949	0.816752
mlm	WHO_score_sample	XXL_VLDL_CE	0.162865	0.00872997	0.0411432	0.284587	0.211148
mlm	Group Var	XXL_VLDL_CE	0.277852	0.278679	-0.224856	0.78056	0.71697
mlm	Intercept	XXL_VLDL_FC	0.927758	0.292986	-0.8014	2.65692	0.728659
mlm	race[T.black or aa]	XXL_VLDL_FC	-0.74253	0.158204	-1.77385	0.288788	0.649888
mlm	race[T.other]	XXL_VLDL_FC	0.167881	0.816294	-1.24848	1.58424	0.964441
mlm	race[T.white]	XXL_VLDL_FC	-0.138871	0.701102	-0.847988	0.570246	0.9259
mlm	age	XXL_VLDL_FC	-0.0115343	0.250948	-0.0312258	0.00815718	0.709786
mlm	bmi	XXL_VLDL_FC	-0.0188793	0.433107	-0.0660835	0.028325	0.793897
mlm	WHO_score_sample	XXL_VLDL_FC	0.145641	0.0232094	0.0198899	0.271391	0.329407
mlm	Group Var	XXL_VLDL_FC	0.338534	0.251231	-0.23976	0.916828	0.709786
mlm	Intercept	XXL_VLDL_TG	0.420163	0.641098	-1.34639	2.18671	0.892685
mlm	race[T.black or aa]	XXL_VLDL_TG	-0.620884	0.248328	-1.67501	0.433246	0.709786
mlm	race[T.other]	XXL_VLDL_TG	0.121707	0.870441	-1.34086	1.58427	0.981163
mlm	race[T.white]	XXL_VLDL_TG	-0.122548	0.744329	-0.859041	0.613945	0.943303
mlm	age	XXL_VLDL_TG	-0.00665559	0.515903	-0.0267345	0.0134233	0.826929
mlm	bmi	XXL_VLDL_TG	-0.00402052	0.869602	-0.0520217	0.0439807	0.981163
mlm	WHO_score_sample	XXL_VLDL_TG	0.0808616	0.222192	-0.0489682	0.210691	0.69331
mlm	Group Var	XXL_VLDL_TG	0.621534	0.187602	-0.302938	1.54601	0.672716
mlm	Intercept	XL_VLDL_P	0.679912	0.420109	-0.972967	2.33279	0.78381
mlm	race[T.black or aa]	XL_VLDL_P	-0.93873	0.0619972	-1.92456	0.0471038	0.449593
mlm	race[T.other]	XL_VLDL_P	-0.107223	0.876967	-1.46467	1.25022	0.982816
mlm	race[T.white]	XL_VLDL_P	-0.376545	0.278063	-1.05694	0.303854	0.71697
mlm	age	XL_VLDL_P	-0.0103927	0.278785	-0.0291999	0.00841459	0.71697
mlm	bmi	XL_VLDL_P	5.34881e-05	0.998145	-0.045037	0.045144	1
mlm	WHO_score_sample	XL_VLDL_P	0.0999709	0.104806	-0.0208312	0.220773	0.567439
mlm	Group Var	XL_VLDL_P	0.400966	0.239633	-0.267352	1.06928	0.709786
mlm	Intercept	XL_VLDL_L	0.421766	0.613202	-1.21351	2.05704	0.880062
mlm	race[T.black or aa]	XL_VLDL_L	-0.894801	0.0721435	-1.87009	0.080489	0.470842
mlm	race[T.other]	XL_VLDL_L	-0.0278364	0.967577	-1.37006	1.31439	1
mlm	race[T.white]	XL_VLDL_L	-0.319193	0.351832	-0.991136	0.35275	0.749293
mlm	age	XL_VLDL_L	-0.00957096	0.314097	-0.0282056	0.00906363	0.730058
mlm	bmi	XL_VLDL_L	0.00737079	0.746309	-0.0372847	0.0520262	0.943303
mlm	WHO_score_sample	XL_VLDL_L	0.0889959	0.146166	-0.0310343	0.209026	0.629042
mlm	Group Var	XL_VLDL_L	0.385091	0.237075	-0.25328	1.02346	0.709786
mlm	Intercept	XL_VLDL_PL	0.75258	0.372693	-0.902077	2.40724	0.753785
mlm	race[T.black or aa]	XL_VLDL_PL	-0.92834	0.0653012	-1.91549	0.058814	0.452103
mlm	race[T.other]	XL_VLDL_PL	-0.0327852	0.962236	-1.38994	1.32437	1
mlm	race[T.white]	XL_VLDL_PL	-0.308228	0.374246	-0.988118	0.371662	0.753785
mlm	age	XL_VLDL_PL	-0.0118626	0.21699	-0.0306953	0.00697007	0.689855
mlm	bmi	XL_VLDL_PL	-0.00329728	0.886233	-0.0484672	0.0418726	0.986411
mlm	WHO_score_sample	XL_VLDL_PL	0.122145	0.0472606	0.0014772	0.242813	0.415976
mlm	Group Var	XL_VLDL_PL	0.361058	0.242338	-0.244214	0.96633	0.709786
mlm	Intercept	XL_VLDL_C	0.679069	0.4242	-0.986376	2.34451	0.788344
mlm	race[T.black or aa]	XL_VLDL_C	-0.990274	0.050657	-1.98338	0.00283237	0.431998
mlm	race[T.other]	XL_VLDL_C	-0.0450199	0.948414	-1.40883	1.31879	1
mlm	race[T.white]	XL_VLDL_C	-0.264946	0.447532	-0.948633	0.418741	0.799742
mlm	age	XL_VLDL_C	-0.0131214	0.175397	-0.0321001	0.00585735	0.656601
mlm	bmi	XL_VLDL_C	-0.000500115	0.982803	-0.0459745	0.0449743	1
mlm	WHO_score_sample	XL_VLDL_C	0.138706	0.0248322	0.017557	0.259855	0.333298
mlm	Group Var	XL_VLDL_C	0.325901	0.262135	-0.243724	0.895525	0.71697
mlm	Intercept	XL_VLDL_CE	0.505419	0.559577	-1.19236	2.2032	0.849694
mlm	race[T.black or aa]	XL_VLDL_CE	-1.00546	0.0511865	-2.0161	0.00518262	0.434647
mlm	race[T.other]	XL_VLDL_CE	-0.101687	0.88604	-1.49233	1.28895	0.986411
mlm	race[T.white]	XL_VLDL_CE	-0.247808	0.486327	-0.945481	0.449865	0.807912
mlm	age	XL_VLDL_CE	-0.0124633	0.20552	-0.0317586	0.0068321	0.682954
mlm	bmi	XL_VLDL_CE	0.00401666	0.865028	-0.0422984	0.0503317	0.979938
mlm	WHO_score_sample	XL_VLDL_CE	0.139487	0.0264978	0.016274	0.2627	0.340386
mlm	Group Var	XL_VLDL_CE	0.36635	0.24552	-0.251951	0.984651	0.709786
mlm	Intercept	XL_VLDL_FC	0.857191	0.310448	-0.799216	2.5136	0.730058
mlm	race[T.black or aa]	XL_VLDL_FC	-0.93885	0.0626565	-1.9273	0.049596	0.450058
mlm	race[T.other]	XL_VLDL_FC	-0.0142605	0.983565	-1.37108	1.34256	1
mlm	race[T.white]	XL_VLDL_FC	-0.283474	0.413607	-0.963054	0.396106	0.776051
mlm	age	XL_VLDL_FC	-0.0134042	0.164059	-0.0322837	0.00547531	0.650077
mlm	bmi	XL_VLDL_FC	-0.0055452	0.810209	-0.0508006	0.0397102	0.964441
mlm	WHO_score_sample	XL_VLDL_FC	0.133594	0.0300313	0.0129128	0.254276	0.348411
mlm	Group Var	XL_VLDL_FC	0.323714	0.25317	-0.23153	0.878959	0.709786
mlm	Intercept	XL_VLDL_TG	0.319031	0.70499	-1.33258	1.97064	0.9259
mlm	race[T.black or aa]	XL_VLDL_TG	-0.805055	0.109177	-1.79006	0.179949	0.569762
mlm	race[T.other]	XL_VLDL_TG	-0.104318	0.88055	-1.46492	1.25628	0.984122
mlm	race[T.white]	XL_VLDL_TG	-0.362419	0.298065	-1.04504	0.320201	0.728659
mlm	age	XL_VLDL_TG	-0.00734741	0.445394	-0.0262183	0.0115234	0.799742
mlm	bmi	XL_VLDL_TG	0.0106151	0.644381	-0.0344585	0.0556887	0.895078
mlm	WHO_score_sample	XL_VLDL_TG	0.0555561	0.373145	-0.0667077	0.17782	0.753785
mlm	Group Var	XL_VLDL_TG	0.47723	0.203151	-0.25775	1.21221	0.680711
mlm	Intercept	L_VLDL_P	0.822119	0.321697	-0.803877	2.44811	0.731403
mlm	race[T.black or aa]	L_VLDL_P	-0.939486	0.0576812	-1.90959	0.0306136	0.445963
mlm	race[T.other]	L_VLDL_P	-0.062661	0.926373	-1.39169	1.26636	0.995513
mlm	race[T.white]	L_VLDL_P	-0.385196	0.255883	-1.04968	0.279287	0.711104
mlm	age	L_VLDL_P	-0.0119867	0.205731	-0.0305528	0.00657946	0.682954
mlm	bmi	L_VLDL_P	-0.00070311	0.975303	-0.0452173	0.0438111	1
mlm	WHO_score_sample	L_VLDL_P	0.0885466	0.144225	-0.0303026	0.207396	0.629042
mlm	Group Var	L_VLDL_P	0.284555	0.305389	-0.259589	0.8287	0.730058
mlm	Intercept	L_VLDL_L	0.583449	0.475642	-1.01965	2.18655	0.807912
mlm	race[T.black or aa]	L_VLDL_L	-0.897691	0.0657319	-1.85378	0.058399	0.453505
mlm	race[T.other]	L_VLDL_L	-0.0229733	0.972556	-1.33179	1.28585	1
mlm	race[T.white]	L_VLDL_L	-0.350681	0.291595	-1.0024	0.301038	0.728659
mlm	age	L_VLDL_L	-0.0110291	0.238285	-0.0293594	0.00730121	0.709786
mlm	bmi	L_VLDL_L	0.00903063	0.687478	-0.0349678	0.0530291	0.918641
mlm	WHO_score_sample	L_VLDL_L	0.0508489	0.397886	-0.0670383	0.168736	0.766829
mlm	Group Var	L_VLDL_L	0.259389	0.314408	-0.245964	0.764742	0.730058
mlm	Intercept	L_VLDL_PL	0.793794	0.336303	-0.824317	2.41191	0.741202
mlm	race[T.black or aa]	L_VLDL_PL	-0.951091	0.0535368	-1.91667	0.014483	0.435879
mlm	race[T.other]	L_VLDL_PL	0.0196006	0.976825	-1.30283	1.34203	1
mlm	race[T.white]	L_VLDL_PL	-0.348141	0.302868	-1.01042	0.314134	0.730058
mlm	age	L_VLDL_PL	-0.0127528	0.175987	-0.0312236	0.00571805	0.656601
mlm	bmi	L_VLDL_PL	-0.00127916	0.954844	-0.0455549	0.0429965	1
mlm	WHO_score_sample	L_VLDL_PL	0.111568	0.0642327	-0.00659578	0.229732	0.452103
mlm	Group Var	L_VLDL_PL	0.28287	0.298576	-0.250482	0.816223	0.728659
mlm	Intercept	L_VLDL_C	0.838864	0.30679	-0.769918	2.44765	0.730058
mlm	race[T.black or aa]	L_VLDL_C	-0.991843	0.043365	-1.95412	-0.0295627	0.407175
mlm	race[T.other]	L_VLDL_C	0.00383972	0.995417	-1.30636	1.31404	1
mlm	race[T.white]	L_VLDL_C	-0.263185	0.431605	-0.919089	0.392718	0.793198
mlm	age	L_VLDL_C	-0.0153463	0.10327	-0.0338082	0.00311561	0.566611
mlm	bmi	L_VLDL_C	-0.0010351	0.963424	-0.0452754	0.0432052	1
mlm	WHO_score_sample	L_VLDL_C	0.128555	0.0315412	0.0113725	0.245737	0.354081
mlm	Group Var	L_VLDL_C	0.159748	0.457007	-0.261208	0.580704	0.807057
mlm	Intercept	L_VLDL_CE	0.914696	0.257553	-0.668751	2.49814	0.712753
mlm	race[T.black or aa]	L_VLDL_CE	-0.979707	0.0437431	-1.93193	-0.0274884	0.407175
mlm	race[T.other]	L_VLDL_CE	0.0220276	0.973293	-1.26757	1.31163	1
mlm	race[T.white]	L_VLDL_CE	-0.192038	0.561305	-0.839973	0.455897	0.849694
mlm	age	L_VLDL_CE	-0.0171099	0.0678107	-0.0354723	0.00125262	0.457087
mlm	bmi	L_VLDL_CE	-0.00365658	0.870189	-0.047512	0.0401988	0.981163
mlm	WHO_score_sample	L_VLDL_CE	0.145472	0.0135465	0.0299954	0.260949	0.261329
mlm	Group Var	L_VLDL_CE	0.0641671	0.717222	-0.283084	0.411418	0.931579
mlm	Intercept	L_VLDL_FC	0.78828	0.345878	-0.850779	2.42734	0.742984
mlm	race[T.black or aa]	L_VLDL_FC	-0.959953	0.0543756	-1.93794	0.0180289	0.435879
mlm	race[T.other]	L_VLDL_FC	-0.043933	0.948728	-1.38298	1.29512	1
mlm	race[T.white]	L_VLDL_FC	-0.330196	0.334052	-1.00016	0.339766	0.740805
mlm	age	L_VLDL_FC	-0.013817	0.147804	-0.0325278	0.00489385	0.629042
mlm	bmi	L_VLDL_FC	0.000896721	0.968743	-0.0439565	0.0457499	1
mlm	WHO_score_sample	L_VLDL_FC	0.111781	0.0669668	-0.00781453	0.231376	0.457087
mlm	Group Var	L_VLDL_FC	0.271472	0.29554	-0.237182	0.780126	0.728659
mlm	Intercept	L_VLDL_TG	0.495135	0.545098	-1.10859	2.09885	0.842654
mlm	race[T.black or aa]	L_VLDL_TG	-0.729291	0.134404	-1.68415	0.225569	0.61676
mlm	race[T.other]	L_VLDL_TG	-0.184086	0.783145	-1.49503	1.12686	0.957328
mlm	race[T.white]	L_VLDL_TG	-0.416205	0.212285	-1.07021	0.237802	0.68701
mlm	age	L_VLDL_TG	-0.0069826	0.456177	-0.0253487	0.0113835	0.807057
mlm	bmi	L_VLDL_TG	0.0121828	0.587725	-0.0318611	0.0562267	0.865678
mlm	WHO_score_sample	L_VLDL_TG	-0.0202617	0.738891	-0.139402	0.0988785	0.941015
mlm	Group Var	L_VLDL_TG	0.319976	0.248697	-0.2237	0.863652	0.709786
mlm	Intercept	M_VLDL_P	1.1015	0.204308	-0.599257	2.80225	0.682954
mlm	race[T.black or aa]	M_VLDL_P	-1.09209	0.0342769	-2.10327	-0.0809136	0.362948
mlm	race[T.other]	M_VLDL_P	-0.134415	0.848728	-1.5156	1.24677	0.9765
mlm	race[T.white]	M_VLDL_P	-0.257359	0.462191	-0.943409	0.428691	0.807717
mlm	age	M_VLDL_P	-0.0160113	0.108112	-0.0355425	0.00351992	0.569762
mlm	bmi	M_VLDL_P	-0.00454703	0.849216	-0.0514232	0.0423291	0.9765
mlm	WHO_score_sample	M_VLDL_P	0.0887983	0.160099	-0.0350978	0.212694	0.650077
mlm	Group Var	M_VLDL_P	0.192288	0.469945	-0.329292	0.713868	0.807912
mlm	Intercept	M_VLDL_L	0.956643	0.253124	-0.684062	2.59735	0.709786
mlm	race[T.black or aa]	M_VLDL_L	-1.11094	0.0257314	-2.08725	-0.134632	0.334172
mlm	race[T.other]	M_VLDL_L	-0.100087	0.883017	-1.43323	1.23306	0.984598
mlm	race[T.white]	M_VLDL_L	-0.303151	0.369018	-0.964572	0.358271	0.753785
mlm	age	M_VLDL_L	-0.0150705	0.115388	-0.0338315	0.00369037	0.583538
mlm	bmi	M_VLDL_L	0.00292983	0.898619	-0.0421417	0.0480013	0.990699
mlm	WHO_score_sample	M_VLDL_L	0.0555506	0.361899	-0.0638647	0.174966	0.751138
mlm	Group Var	M_VLDL_L	0.189233	0.453694	-0.305769	0.684235	0.806795
mlm	Intercept	M_VLDL_PL	1.1121	0.207385	-0.61672	2.84092	0.682954
mlm	race[T.black or aa]	M_VLDL_PL	-1.12351	0.0321086	-2.15104	-0.0959874	0.355524
mlm	race[T.other]	M_VLDL_PL	-0.164902	0.818562	-1.57383	1.24403	0.964441
mlm	race[T.white]	M_VLDL_PL	-0.280285	0.434768	-0.983624	0.423054	0.795468
mlm	age	M_VLDL_PL	-0.015324	0.12659	-0.0349841	0.00433607	0.605964
mlm	bmi	M_VLDL_PL	-0.00525037	0.828217	-0.0526747	0.0421739	0.968284
mlm	WHO_score_sample	M_VLDL_PL	0.0864089	0.176627	-0.0389289	0.211747	0.657121
mlm	Group Var	M_VLDL_PL	0.310432	0.319823	-0.30117	0.922034	0.730058
mlm	Intercept	M_VLDL_C	1.02581	0.279311	-0.832596	2.88422	0.71697
mlm	race[T.black or aa]	M_VLDL_C	-0.805366	0.155053	-1.91549	0.304754	0.646105
mlm	race[T.other]	M_VLDL_C	-0.0526725	0.946372	-1.58748	1.48214	1
mlm	race[T.white]	M_VLDL_C	-0.0188152	0.961946	-0.791726	0.754096	1
mlm	age	M_VLDL_C	-0.0118853	0.262656	-0.0326818	0.00891112	0.71697
mlm	bmi	M_VLDL_C	-0.0128086	0.621612	-0.0636717	0.0380545	0.882876
mlm	WHO_score_sample	M_VLDL_C	0.0475422	0.485388	-0.0860193	0.181104	0.807912
mlm	Group Var	M_VLDL_C	0.647962	0.120059	-0.168996	1.46492	0.595774
mlm	Intercept	M_VLDL_CE	0.883946	0.353746	-0.984289	2.75218	0.750154
mlm	race[T.black or aa]	M_VLDL_CE	-0.56137	0.325602	-1.68065	0.557911	0.733528
mlm	race[T.other]	M_VLDL_CE	0.00473295	0.99525	-1.55345	1.56291	1
mlm	race[T.white]	M_VLDL_CE	0.125125	0.755139	-0.661231	0.911482	0.948517
mlm	age	M_VLDL_CE	-0.00889485	0.399664	-0.0295944	0.0118047	0.767278
mlm	bmi	M_VLDL_CE	-0.0157064	0.546233	-0.0667225	0.0353098	0.842654
mlm	WHO_score_sample	M_VLDL_CE	0.0217647	0.749136	-0.111633	0.155163	0.943303
mlm	Group Var	M_VLDL_CE	0.904156	0.0613027	-0.042837	1.85115	0.449593
mlm	Intercept	M_VLDL_FC	1.00705	0.265221	-0.764533	2.77864	0.71697
mlm	race[T.black or aa]	M_VLDL_FC	-1.02439	0.0567263	-2.0781	0.0293273	0.442521
mlm	race[T.other]	M_VLDL_FC	-0.138189	0.851133	-1.58136	1.30499	0.978139
mlm	race[T.white]	M_VLDL_FC	-0.173426	0.636967	-0.893659	0.546807	0.892032
mlm	age	M_VLDL_FC	-0.0142822	0.164192	-0.0344048	0.00584031	0.650077
mlm	bmi	M_VLDL_FC	-0.00605214	0.807796	-0.0548125	0.0427082	0.964441
mlm	WHO_score_sample	M_VLDL_FC	0.0811513	0.215198	-0.04718	0.209483	0.689147
mlm	Group Var	M_VLDL_FC	0.326857	0.311191	-0.305721	0.959435	0.730058
mlm	Intercept	M_VLDL_TG	0.820288	0.319754	-0.795584	2.43616	0.730058
mlm	race[T.black or aa]	M_VLDL_TG	-0.946868	0.053924	-1.90971	0.0159742	0.435879
mlm	race[T.other]	M_VLDL_TG	-0.175763	0.793714	-1.49317	1.14164	0.961653
mlm	race[T.white]	M_VLDL_TG	-0.457066	0.171833	-1.11271	0.198579	0.650077
mlm	age	M_VLDL_TG	-0.0115609	0.22232	-0.030128	0.00700619	0.69331
mlm	bmi	M_VLDL_TG	0.0064388	0.775943	-0.037902	0.0507796	0.957328
mlm	WHO_score_sample	M_VLDL_TG	0.0274705	0.651795	-0.0918401	0.146781	0.900997
mlm	Group Var	M_VLDL_TG	0.243446	0.313036	-0.229503	0.716396	0.730058
mlm	Intercept	S_VLDL_P	1.01115	0.215419	-0.588634	2.61093	0.689147
mlm	race[T.black or aa]	S_VLDL_P	-1.11984	0.0205799	-2.06769	-0.171989	0.307384
mlm	race[T.other]	S_VLDL_P	-0.211805	0.748794	-1.50815	1.08455	0.943303
mlm	race[T.white]	S_VLDL_P	-0.342277	0.307157	-0.999197	0.314643	0.730058
mlm	age	S_VLDL_P	-0.0149941	0.105616	-0.0331547	0.00316656	0.568723
mlm	bmi	S_VLDL_P	-0.0110941	0.61842	-0.0547489	0.0325607	0.880437
mlm	WHO_score_sample	S_VLDL_P	0.187066	0.00153867	0.0713068	0.302825	0.0576857
mlm	Group Var	S_VLDL_P	0.237093	0.339405	-0.249324	0.723511	0.741202
mlm	Intercept	S_VLDL_L	0.817274	0.323684	-0.805791	2.44034	0.731403
mlm	race[T.black or aa]	S_VLDL_L	-1.16901	0.0169877	-2.12889	-0.209126	0.28522
mlm	race[T.other]	S_VLDL_L	-0.161139	0.810332	-1.4771	1.15482	0.964441
mlm	race[T.white]	S_VLDL_L	-0.314138	0.353585	-0.977851	0.349575	0.750154
mlm	age	S_VLDL_L	-0.0128821	0.169806	-0.0312738	0.0055095	0.650077
mlm	bmi	S_VLDL_L	-0.00660898	0.769742	-0.0508618	0.0376438	0.95473
mlm	WHO_score_sample	S_VLDL_L	0.161525	0.00695541	0.0442272	0.278822	0.181847
mlm	Group Var	S_VLDL_L	0.273006	0.316613	-0.261305	0.807317	0.730058
mlm	Intercept	S_VLDL_PL	0.976372	0.259302	-0.720066	2.67281	0.715263
mlm	race[T.black or aa]	S_VLDL_PL	-1.11881	0.0287676	-2.12162	-0.115988	0.344345
mlm	race[T.other]	S_VLDL_PL	-0.200848	0.774955	-1.57775	1.17605	0.957328
mlm	race[T.white]	S_VLDL_PL	-0.250289	0.477602	-0.941053	0.440476	0.807912
mlm	age	S_VLDL_PL	-0.014398	0.141126	-0.0335739	0.00477798	0.62177
mlm	bmi	S_VLDL_PL	-0.00983249	0.677756	-0.0562105	0.0365455	0.913637
mlm	WHO_score_sample	S_VLDL_PL	0.152291	0.0147732	0.0298554	0.274727	0.267147
mlm	Group Var	S_VLDL_PL	0.323799	0.277704	-0.260852	0.908451	0.71697
mlm	Intercept	S_VLDL_C	0.908527	0.312701	-0.855271	2.67232	0.730058
mlm	race[T.black or aa]	S_VLDL_C	-1.00351	0.0598173	-2.04852	0.0414951	0.449593
mlm	race[T.other]	S_VLDL_C	-0.111086	0.880426	-1.55843	1.33626	0.984122
mlm	race[T.white]	S_VLDL_C	-0.188423	0.612152	-0.916825	0.539979	0.880062
mlm	age	S_VLDL_C	-0.0132016	0.189295	-0.032913	0.00650987	0.672716
mlm	bmi	S_VLDL_C	-0.0118322	0.629176	-0.0598571	0.0361928	0.887177
mlm	WHO_score_sample	S_VLDL_C	0.154611	0.0165526	0.0281631	0.281059	0.281163
mlm	Group Var	S_VLDL_C	0.58944	0.136045	-0.185562	1.36444	0.618702
mlm	Intercept	S_VLDL_CE	0.866504	0.329337	-0.874557	2.60757	0.73776
mlm	race[T.black or aa]	S_VLDL_CE	-0.987229	0.0605835	-2.01836	0.0438977	0.449593
mlm	race[T.other]	S_VLDL_CE	-0.116188	0.873516	-1.54667	1.3143	0.981163
mlm	race[T.white]	S_VLDL_CE	-0.202989	0.581104	-0.924032	0.518053	0.862969
mlm	age	S_VLDL_CE	-0.0131766	0.183518	-0.0325944	0.00624118	0.669081
mlm	bmi	S_VLDL_CE	-0.0120076	0.619009	-0.0593364	0.0353212	0.880437
mlm	WHO_score_sample	S_VLDL_CE	0.175286	0.00584858	0.0506361	0.299936	0.161405
mlm	Group Var	S_VLDL_CE	0.629298	0.12282	-0.170032	1.42863	0.595774
mlm	Intercept	S_VLDL_FC	0.940406	0.30529	-0.857527	2.73834	0.730058
mlm	race[T.black or aa]	S_VLDL_FC	-0.980567	0.0716391	-2.04744	0.0863091	0.470842
mlm	race[T.other]	S_VLDL_FC	-0.119723	0.873236	-1.59045	1.351	0.981163
mlm	race[T.white]	S_VLDL_FC	-0.143922	0.702305	-0.881952	0.594107	0.9259
mlm	age	S_VLDL_FC	-0.0136374	0.185846	-0.0338411	0.0065663	0.672635
mlm	bmi	S_VLDL_FC	-0.00967511	0.699713	-0.058839	0.0394888	0.9259
mlm	WHO_score_sample	S_VLDL_FC	0.116639	0.0771961	-0.0127234	0.246001	0.49163
mlm	Group Var	S_VLDL_FC	0.484626	0.178321	-0.221088	1.19034	0.657374
mlm	Intercept	S_VLDL_TG	0.839041	0.305898	-0.767114	2.4452	0.730058
mlm	race[T.black or aa]	S_VLDL_TG	-1.09232	0.0248768	-2.04667	-0.137968	0.333298
mlm	race[T.other]	S_VLDL_TG	-0.249939	0.70843	-1.55988	1.06	0.9259
mlm	race[T.white]	S_VLDL_TG	-0.468336	0.164331	-1.1284	0.19173	0.650077
mlm	age	S_VLDL_TG	-0.0114063	0.222613	-0.0297366	0.00692408	0.69331
mlm	bmi	S_VLDL_TG	-0.00584493	0.793255	-0.0495552	0.0378654	0.961653
mlm	WHO_score_sample	S_VLDL_TG	0.149045	0.0124511	0.0321535	0.265936	0.251801
mlm	Group Var	S_VLDL_TG	0.32545	0.229189	-0.205025	0.855926	0.699227
mlm	Intercept	XS_VLDL_P	0.951212	0.287302	-0.80089	2.70331	0.72508
mlm	race[T.black or aa]	XS_VLDL_P	-1.1819	0.0284854	-2.2394	-0.124405	0.343033
mlm	race[T.other]	XS_VLDL_P	-0.538449	0.479171	-2.02981	0.95291	0.807912
mlm	race[T.white]	XS_VLDL_P	-0.569536	0.13825	-1.32258	0.183511	0.618702
mlm	age	XS_VLDL_P	-0.0066294	0.486699	-0.0253096	0.0120508	0.807912
mlm	bmi	XS_VLDL_P	-0.0159121	0.513341	-0.0636249	0.0318006	0.826929
mlm	WHO_score_sample	XS_VLDL_P	0.159032	0.0104436	0.0373126	0.280751	0.233162
mlm	Group Var	XS_VLDL_P	1.75933	0.0323143	0.148388	3.37028	0.355524
mlm	Intercept	XS_VLDL_L	0.932691	0.276751	-0.74804	2.61342	0.71697
mlm	race[T.black or aa]	XS_VLDL_L	-1.19458	0.0205279	-2.20528	-0.183884	0.307384
mlm	race[T.other]	XS_VLDL_L	-0.526934	0.467497	-1.94839	0.894525	0.807912
mlm	race[T.white]	XS_VLDL_L	-0.565837	0.122505	-1.28395	0.152279	0.595774
mlm	age	XS_VLDL_L	-0.00539616	0.560166	-0.0235499	0.0127576	0.849694
mlm	bmi	XS_VLDL_L	-0.0185608	0.42589	-0.0642483	0.0271268	0.788754
mlm	WHO_score_sample	XS_VLDL_L	0.163732	0.00651403	0.0457819	0.281682	0.174911
mlm	Group Var	XS_VLDL_L	1.44694	0.046842	0.0202092	2.87367	0.415976
mlm	Intercept	XS_VLDL_PL	0.920235	0.27075	-0.717436	2.55791	0.71697
mlm	race[T.black or aa]	XS_VLDL_PL	-1.16178	0.0208007	-2.14684	-0.17672	0.307384
mlm	race[T.other]	XS_VLDL_PL	-0.501987	0.477667	-1.88761	0.883636	0.807912
mlm	race[T.white]	XS_VLDL_PL	-0.553634	0.121301	-1.254	0.146732	0.595774
mlm	age	XS_VLDL_PL	-0.00658805	0.465078	-0.0242638	0.0110877	0.807912
mlm	bmi	XS_VLDL_PL	-0.018611	0.412497	-0.0631217	0.0258998	0.774699
mlm	WHO_score_sample	XS_VLDL_PL	0.190993	0.00111365	0.0761693	0.305817	0.0442564
mlm	Group Var	XS_VLDL_PL	1.46469	0.0476585	0.0151147	2.91427	0.415976
mlm	Intercept	XS_VLDL_C	0.859603	0.359058	-0.97736	2.69657	0.750605
mlm	race[T.black or aa]	XS_VLDL_C	-1.07799	0.0567905	-2.18714	0.0311495	0.442521
mlm	race[T.other]	XS_VLDL_C	-0.713235	0.371725	-2.27822	0.851747	0.753785
mlm	race[T.white]	XS_VLDL_C	-0.543066	0.177833	-1.33299	0.246858	0.657374
mlm	age	XS_VLDL_C	-0.00302759	0.762108	-0.0226301	0.0165749	0.951427
mlm	bmi	XS_VLDL_C	-0.0127481	0.617355	-0.0627594	0.0372632	0.880437
mlm	WHO_score_sample	XS_VLDL_C	0.0867853	0.181055	-0.0403879	0.213959	0.663755
mlm	Group Var	XS_VLDL_C	1.80067	0.0275338	0.19928	3.40206	0.341935
mlm	Intercept	XS_VLDL_CE	0.827897	0.388289	-1.05294	2.70874	0.762847
mlm	race[T.black or aa]	XS_VLDL_CE	-1.00961	0.0815294	-2.14563	0.126404	0.503778
mlm	race[T.other]	XS_VLDL_CE	-0.745423	0.362292	-2.34915	0.8583	0.751138
mlm	race[T.white]	XS_VLDL_CE	-0.520683	0.207307	-1.32997	0.288607	0.682954
mlm	age	XS_VLDL_CE	-0.00182459	0.858478	-0.02188	0.0182308	0.979938
mlm	bmi	XS_VLDL_CE	-0.0106232	0.68428	-0.0618271	0.0405808	0.916098
mlm	WHO_score_sample	XS_VLDL_CE	0.0464181	0.483602	-0.0834537	0.17629	0.807912
mlm	Group Var	XS_VLDL_CE	1.85506	0.0242779	0.241066	3.46906	0.333298
mlm	Intercept	XS_VLDL_FC	0.917402	0.297555	-0.808708	2.64351	0.728659
mlm	race[T.black or aa]	XS_VLDL_FC	-1.15735	0.0294459	-2.19909	-0.115604	0.348267
mlm	race[T.other]	XS_VLDL_FC	-0.638666	0.394157	-2.10769	0.830362	0.763344
mlm	race[T.white]	XS_VLDL_FC	-0.566618	0.134404	-1.30849	0.175253	0.61676
mlm	age	XS_VLDL_FC	-0.00628399	0.503446	-0.024692	0.012124	0.819285
mlm	bmi	XS_VLDL_FC	-0.015082	0.529326	-0.0620749	0.0319109	0.831107
mlm	WHO_score_sample	XS_VLDL_FC	0.160354	0.00873383	0.0405019	0.280206	0.211148
mlm	Group Var	XS_VLDL_FC	1.7506	0.0340583	0.131678	3.36953	0.362948
mlm	Intercept	XS_VLDL_TG	0.915003	0.246122	-0.631248	2.46125	0.709786
mlm	race[T.black or aa]	XS_VLDL_TG	-1.15895	0.0130979	-2.07446	-0.243426	0.257678
mlm	race[T.other]	XS_VLDL_TG	-0.234853	0.716994	-1.50473	1.03502	0.931579
mlm	race[T.white]	XS_VLDL_TG	-0.508146	0.122933	-1.15378	0.137492	0.595774
mlm	age	XS_VLDL_TG	-0.00869768	0.323923	-0.0259794	0.008584	0.731403
mlm	bmi	XS_VLDL_TG	-0.0204317	0.337511	-0.0621849	0.0213216	0.741202
mlm	WHO_score_sample	XS_VLDL_TG	0.217654	0.000116489	0.106948	0.32836	0.00661327
mlm	Group Var	XS_VLDL_TG	0.620991	0.165443	-0.256531	1.49851	0.650077
mlm	Intercept	IDL_P	0.705491	0.459051	-1.16204	2.57302	0.807057
mlm	race[T.black or aa]	IDL_P	-0.978397	0.0881456	-2.10293	0.146136	0.52914
mlm	race[T.other]	IDL_P	-0.766842	0.34219	-2.34918	0.815499	0.741474
mlm	race[T.white]	IDL_P	-0.463093	0.25581	-1.26183	0.335644	0.711104
mlm	age	IDL_P	-0.00655978	0.522647	-0.0266717	0.0135521	0.82815
mlm	bmi	IDL_P	0.00233194	0.928326	-0.0484789	0.0531428	0.996363
mlm	WHO_score_sample	IDL_P	0.0480375	0.473744	-0.0833859	0.179461	0.807912
mlm	Group Var	IDL_P	1.51866	0.0370499	0.0912194	2.9461	0.375603
mlm	Intercept	IDL_L	0.696479	0.461064	-1.15548	2.54844	0.807166
mlm	race[T.black or aa]	IDL_L	-0.947735	0.0948441	-2.05977	0.164303	0.544668
mlm	race[T.other]	IDL_L	-0.752075	0.344459	-2.31126	0.807109	0.742178
mlm	race[T.white]	IDL_L	-0.496275	0.216421	-1.28317	0.290619	0.689147
mlm	age	IDL_L	-0.00141618	0.891186	-0.0217055	0.0188732	0.98706
mlm	bmi	IDL_L	0.00306936	0.904908	-0.0472878	0.0534265	0.99279
mlm	WHO_score_sample	IDL_L	-0.0775456	0.2462	-0.208611	0.0535193	0.709786
mlm	Group Var	IDL_L	1.20778	0.0341491	0.0902815	2.32528	0.362948
mlm	Intercept	IDL_PL	0.630832	0.511476	-1.25238	2.51405	0.825628
mlm	race[T.black or aa]	IDL_PL	-0.942371	0.103088	-2.07546	0.190721	0.566611
mlm	race[T.other]	IDL_PL	-0.537691	0.508296	-2.13083	1.05545	0.823666
mlm	race[T.white]	IDL_PL	-0.389784	0.342064	-1.19388	0.414307	0.741474
mlm	age	IDL_PL	-0.00172478	0.868736	-0.02218	0.0187305	0.981163
mlm	bmi	IDL_PL	-0.00135673	0.958607	-0.052591	0.0498775	1
mlm	WHO_score_sample	IDL_PL	-0.0343736	0.610139	-0.166506	0.0977589	0.879787
mlm	Group Var	IDL_PL	1.43206	0.0254153	0.176245	2.68788	0.334172
mlm	Intercept	IDL_C	0.616066	0.499933	-1.17385	2.40598	0.817371
mlm	race[T.black or aa]	IDL_C	-0.747875	0.172129	-1.82142	0.325666	0.650077
mlm	race[T.other]	IDL_C	-0.797262	0.298465	-2.30015	0.705631	0.728659
mlm	race[T.white]	IDL_C	-0.424116	0.272989	-1.18241	0.334184	0.71697
mlm	age	IDL_C	-0.0016245	0.871679	-0.0213363	0.0180873	0.981163
mlm	bmi	IDL_C	0.00954893	0.700556	-0.0391172	0.0582151	0.9259
mlm	WHO_score_sample	IDL_C	-0.129064	0.046776	-0.256286	-0.0018408	0.415976
mlm	Group Var	IDL_C	1.09311	0.0377928	0.0616425	2.12459	0.377788
mlm	Intercept	IDL_CE	0.716994	0.424523	-1.04269	2.47668	0.788344
mlm	race[T.black or aa]	IDL_CE	-0.714347	0.184191	-1.76867	0.339971	0.669081
mlm	race[T.other]	IDL_CE	-0.713105	0.342621	-2.18588	0.759667	0.741598
mlm	race[T.white]	IDL_CE	-0.409792	0.279644	-1.1527	0.33312	0.71697
mlm	age	IDL_CE	-0.00300094	0.762487	-0.0224629	0.016461	0.951427
mlm	bmi	IDL_CE	0.0091566	0.707659	-0.0387007	0.0570139	0.9259
mlm	WHO_score_sample	IDL_CE	-0.141711	0.0270203	-0.267319	-0.0161026	0.34177
mlm	Group Var	IDL_CE	0.977054	0.0457788	0.0183254	1.93578	0.415354
mlm	Intercept	IDL_FC	0.42665	0.65277	-1.43196	2.28526	0.901358
mlm	race[T.black or aa]	IDL_FC	-0.840109	0.140888	-1.95834	0.278119	0.62177
mlm	race[T.other]	IDL_FC	-1.00811	0.209326	-2.58196	0.565749	0.682972
mlm	race[T.white]	IDL_FC	-0.413755	0.307183	-1.2079	0.380393	0.730058
mlm	age	IDL_FC	-6.56198e-05	0.994915	-0.0202443	0.0201131	1
mlm	bmi	IDL_FC	0.00778998	0.762545	-0.0427432	0.0583231	0.951427
mlm	WHO_score_sample	IDL_FC	-0.0618984	0.351454	-0.1921	0.0683035	0.749291
mlm	Group Var	IDL_FC	1.46962	0.0282176	0.156915	2.78233	0.343033
mlm	Intercept	IDL_TG	0.828376	0.310309	-0.771888	2.42864	0.730058
mlm	race[T.black or aa]	IDL_TG	-1.24032	0.0112945	-2.19987	-0.280766	0.246617
mlm	race[T.other]	IDL_TG	-0.390478	0.569984	-1.7377	0.956745	0.854126
mlm	race[T.white]	IDL_TG	-0.652739	0.0606355	-1.33464	0.0291623	0.449593
mlm	age	IDL_TG	-0.0042501	0.631842	-0.0216357	0.0131355	0.888513
mlm	bmi	IDL_TG	-0.0209161	0.344849	-0.064314	0.0224818	0.742178
mlm	WHO_score_sample	IDL_TG	0.198349	0.000559122	0.085689	0.311009	0.0241516
mlm	Group Var	IDL_TG	1.29404	0.0691656	-0.101558	2.68964	0.463319
mlm	Intercept	L_LDL_P	0.935054	0.321449	-0.913357	2.78347	0.731403
mlm	race[T.black or aa]	L_LDL_P	-1.01749	0.0725102	-2.12794	0.092952	0.470842
mlm	race[T.other]	L_LDL_P	-0.729152	0.359317	-2.28818	0.82988	0.750605
mlm	race[T.white]	L_LDL_P	-0.451622	0.260817	-1.23881	0.335566	0.71697
mlm	age	L_LDL_P	-0.00879234	0.390832	-0.0288745	0.0112898	0.762847
mlm	bmi	L_LDL_P	-0.00405327	0.874436	-0.0543249	0.0462183	0.98164
mlm	WHO_score_sample	L_LDL_P	0.073622	0.273936	-0.0582708	0.205515	0.71697
mlm	Group Var	L_LDL_P	1.32209	0.0442948	0.0337382	2.61043	0.407175
mlm	Intercept	L_LDL_L	0.377127	0.680045	-1.41519	2.16945	0.914241
mlm	race[T.black or aa]	L_LDL_L	-0.793155	0.147557	-1.86658	0.280273	0.629042
mlm	race[T.other]	L_LDL_L	-0.68253	0.370707	-2.17696	0.811895	0.753785
mlm	race[T.white]	L_LDL_L	-0.457244	0.234196	-1.21058	0.296091	0.709786
mlm	age	L_LDL_L	-0.000364536	0.971534	-0.0203863	0.0196572	1
mlm	bmi	L_LDL_L	0.0173325	0.486307	-0.0314629	0.066128	0.807912
mlm	WHO_score_sample	L_LDL_L	-0.151353	0.0210389	-0.279922	-0.0227835	0.307384
mlm	Group Var	L_LDL_L	0.831969	0.0638433	-0.0478959	1.71183	0.452103
mlm	Intercept	L_LDL_PL	0.450513	0.617113	-1.31565	2.21668	0.880437
mlm	race[T.black or aa]	L_LDL_PL	-0.683852	0.205525	-1.74259	0.374884	0.682954
mlm	race[T.other]	L_LDL_PL	-0.412548	0.583138	-1.88589	1.06079	0.863313
mlm	race[T.white]	L_LDL_PL	-0.220821	0.560339	-0.964032	0.522391	0.849694
mlm	age	L_LDL_PL	-0.00401648	0.688028	-0.0236217	0.0155888	0.918758
mlm	bmi	L_LDL_PL	0.0115432	0.638517	-0.0366168	0.0597032	0.892032
mlm	WHO_score_sample	L_LDL_PL	-0.116343	0.0713271	-0.242788	0.0101012	0.470842
mlm	Group Var	L_LDL_PL	0.880302	0.0607626	-0.0397827	1.80039	0.449593
mlm	Intercept	L_LDL_C	0.27288	0.757852	-1.46189	2.00765	0.948894
mlm	race[T.black or aa]	L_LDL_C	-0.65581	0.215704	-1.69404	0.38242	0.689147
mlm	race[T.other]	L_LDL_C	-0.715049	0.332185	-2.16028	0.73018	0.740722
mlm	race[T.white]	L_LDL_C	-0.429366	0.247971	-1.15779	0.299057	0.709786
mlm	age	L_LDL_C	0.000598456	0.951844	-0.0188242	0.0200211	1
mlm	bmi	L_LDL_C	0.0218717	0.363758	-0.0253277	0.0690711	0.751839
mlm	WHO_score_sample	L_LDL_C	-0.185743	0.00347285	-0.310314	-0.0611733	0.113124
mlm	Group Var	L_LDL_C	0.805627	0.0648422	-0.0495763	1.66083	0.452103
mlm	Intercept	L_LDL_CE	0.352694	0.68918	-1.37561	2.081	0.919061
mlm	race[T.black or aa]	L_LDL_CE	-0.673511	0.20187	-1.70784	0.360821	0.680711
mlm	race[T.other]	L_LDL_CE	-0.663649	0.365442	-2.10085	0.773548	0.752469
mlm	race[T.white]	L_LDL_CE	-0.429079	0.245483	-1.15319	0.295035	0.709786
mlm	age	L_LDL_CE	-0.000432061	0.965147	-0.0198122	0.0189481	1
mlm	bmi	L_LDL_CE	0.0206674	0.389474	-0.026403	0.0677379	0.762847
mlm	WHO_score_sample	L_LDL_CE	-0.182405	0.00407145	-0.30686	-0.0579494	0.126406
mlm	Group Var	L_LDL_CE	0.742002	0.0783414	-0.0841192	1.56812	0.495031
mlm	Intercept	L_LDL_FC	0.240916	0.784364	-1.48468	1.96651	0.957328
mlm	race[T.black or aa]	L_LDL_FC	-0.599422	0.255684	-1.63302	0.434179	0.711104
mlm	race[T.other]	L_LDL_FC	-0.813585	0.26949	-2.25766	0.630487	0.71697
mlm	race[T.white]	L_LDL_FC	-0.320647	0.38818	-1.04894	0.407641	0.762847
mlm	age	L_LDL_FC	-0.000250586	0.979568	-0.0194278	0.0189266	1
mlm	bmi	L_LDL_FC	0.0204637	0.392688	-0.02646	0.0673874	0.763344
mlm	WHO_score_sample	L_LDL_FC	-0.163344	0.00937072	-0.286563	-0.040126	0.216507
mlm	Group Var	L_LDL_FC	0.962106	0.0477315	0.00961606	1.9146	0.415976
mlm	Intercept	L_LDL_TG	0.730429	0.382499	-0.908884	2.36974	0.762312
mlm	race[T.black or aa]	L_LDL_TG	-1.2558	0.0120021	-2.2356	-0.276007	0.248418
mlm	race[T.other]	L_LDL_TG	-0.43293	0.535873	-1.80359	0.937727	0.836215
mlm	race[T.white]	L_LDL_TG	-0.648005	0.0675031	-1.34267	0.0466619	0.457087
mlm	age	L_LDL_TG	-0.00310629	0.735631	-0.0211377	0.0149252	0.938792
mlm	bmi	L_LDL_TG	-0.0188356	0.405998	-0.0632627	0.0255916	0.768942
mlm	WHO_score_sample	L_LDL_TG	0.185396	0.00181001	0.0689223	0.30187	0.0653906
mlm	Group Var	L_LDL_TG	1.02524	0.092056	-0.167549	2.21803	0.543998
mlm	Intercept	M_LDL_P	0.593062	0.537427	-1.29175	2.47787	0.836231
mlm	race[T.black or aa]	M_LDL_P	-0.723543	0.20778	-1.84931	0.402222	0.682954
mlm	race[T.other]	M_LDL_P	-0.0876261	0.91239	-1.64859	1.47334	0.994893
mlm	race[T.white]	M_LDL_P	-0.0696402	0.8622	-0.856003	0.716723	0.979938
mlm	age	M_LDL_P	-0.00919387	0.39116	-0.0302077	0.0118199	0.762847
mlm	bmi	M_LDL_P	0.00234522	0.9288	-0.0490962	0.0537867	0.996363
mlm	WHO_score_sample	M_LDL_P	-0.00738079	0.914829	-0.142642	0.12788	0.994893
mlm	Group Var	M_LDL_P	0.723574	0.108672	-0.160473	1.60762	0.569762
mlm	Intercept	M_LDL_L	0.587461	0.520212	-1.20316	2.37808	0.826929
mlm	race[T.black or aa]	M_LDL_L	-0.824354	0.131014	-1.89427	0.245566	0.613608
mlm	race[T.other]	M_LDL_L	-0.278148	0.711401	-1.75165	1.19536	0.928138
mlm	race[T.white]	M_LDL_L	-0.259798	0.4918	-1.0005	0.480904	0.811634
mlm	age	M_LDL_L	-0.00759133	0.459728	-0.0277169	0.0125342	0.807057
mlm	bmi	M_LDL_L	0.0105891	0.671644	-0.038372	0.0595502	0.91022
mlm	WHO_score_sample	M_LDL_L	-0.0746873	0.256904	-0.203804	0.0544293	0.711951
mlm	Group Var	M_LDL_L	0.551567	0.167616	-0.231858	1.33499	0.650077
mlm	Intercept	M_LDL_PL	0.532072	0.561323	-1.26322	2.32736	0.849694
mlm	race[T.black or aa]	M_LDL_PL	-0.81508	0.135926	-1.88643	0.256271	0.618702
mlm	race[T.other]	M_LDL_PL	-0.408048	0.588088	-1.88468	1.06859	0.865678
mlm	race[T.white]	M_LDL_PL	-0.291759	0.440908	-1.03377	0.450251	0.797073
mlm	age	M_LDL_PL	-0.00761175	0.460109	-0.0278086	0.0125851	0.807057
mlm	bmi	M_LDL_PL	0.0140597	0.574209	-0.0349852	0.0631047	0.857214
mlm	WHO_score_sample	M_LDL_PL	-0.0727165	0.271636	-0.202364	0.0569309	0.71697
mlm	Group Var	M_LDL_PL	0.538557	0.16036	-0.213335	1.29045	0.650077
mlm	Intercept	M_LDL_C	0.49878	0.573036	-1.23581	2.23337	0.856107
mlm	race[T.black or aa]	M_LDL_C	-0.694202	0.189827	-1.73197	0.343567	0.672716
mlm	race[T.other]	M_LDL_C	-0.2349	0.747329	-1.66398	1.19418	0.943303
mlm	race[T.white]	M_LDL_C	-0.180134	0.623456	-0.899249	0.538981	0.88375
mlm	age	M_LDL_C	-0.00707007	0.477445	-0.0265756	0.0124355	0.807912
mlm	bmi	M_LDL_C	0.0131222	0.587945	-0.034346	0.0605904	0.865678
mlm	WHO_score_sample	M_LDL_C	-0.103066	0.106757	-0.228306	0.0221743	0.569762
mlm	Group Var	M_LDL_C	0.5581	0.158956	-0.21846	1.33466	0.649888
mlm	Intercept	M_LDL_CE	0.593337	0.507284	-1.1605	2.34717	0.822835
mlm	race[T.black or aa]	M_LDL_CE	-0.792764	0.138038	-1.8404	0.254872	0.618702
mlm	race[T.other]	M_LDL_CE	-0.197522	0.788525	-1.64084	1.2458	0.959461
mlm	race[T.white]	M_LDL_CE	-0.204643	0.580527	-0.930454	0.521167	0.862758
mlm	age	M_LDL_CE	-0.00836776	0.405626	-0.028089	0.0113535	0.768942
mlm	bmi	M_LDL_CE	0.0106104	0.66449	-0.0373374	0.0585582	0.907079
mlm	WHO_score_sample	M_LDL_CE	-0.0777882	0.228558	-0.204409	0.0488329	0.699227
mlm	Group Var	M_LDL_CE	0.54942	0.175672	-0.245767	1.34461	0.656601
mlm	Intercept	M_LDL_FC	0.181212	0.830432	-1.47731	1.83973	0.968753
mlm	race[T.black or aa]	M_LDL_FC	-0.399425	0.430895	-1.39333	0.594478	0.793193
mlm	race[T.other]	M_LDL_FC	-0.322574	0.643596	-1.68904	1.04389	0.894993
mlm	race[T.white]	M_LDL_FC	-0.0740466	0.832801	-0.761497	0.613404	0.968753
mlm	age	M_LDL_FC	-0.00280485	0.769103	-0.0215322	0.0159225	0.95473
mlm	bmi	M_LDL_FC	0.0178921	0.440767	-0.0275975	0.0633817	0.797073
mlm	WHO_score_sample	M_LDL_FC	-0.153994	0.0118461	-0.273921	-0.0340658	0.248418
mlm	Group Var	M_LDL_FC	0.516503	0.144982	-0.178068	1.21107	0.629042
mlm	Intercept	M_LDL_TG	0.933242	0.279129	-0.756824	2.62331	0.71697
mlm	race[T.black or aa]	M_LDL_TG	-1.20665	0.0180314	-2.20665	-0.206642	0.289585
mlm	race[T.other]	M_LDL_TG	-0.24371	0.73048	-1.6303	1.14288	0.937638
mlm	race[T.white]	M_LDL_TG	-0.533512	0.137108	-1.23688	0.169859	0.618702
mlm	age	M_LDL_TG	-0.00620455	0.519457	-0.0250823	0.0126732	0.826929
mlm	bmi	M_LDL_TG	-0.0225866	0.332712	-0.0682875	0.0231143	0.740722
mlm	WHO_score_sample	M_LDL_TG	0.179127	0.00378969	0.0578616	0.300393	0.119525
mlm	Group Var	M_LDL_TG	0.600972	0.198133	-0.314324	1.51627	0.673231
mlm	Intercept	S_LDL_P	0.84722	0.392027	-1.09276	2.7872	0.763344
mlm	race[T.black or aa]	S_LDL_P	-0.862861	0.145161	-2.02371	0.297992	0.629042
mlm	race[T.other]	S_LDL_P	-0.142613	0.862788	-1.75994	1.47471	0.979938
mlm	race[T.white]	S_LDL_P	-0.173491	0.676985	-0.989744	0.642763	0.913217
mlm	age	S_LDL_P	-0.0093737	0.390792	-0.0307819	0.0120345	0.762847
mlm	bmi	S_LDL_P	-0.00594376	0.825369	-0.0587415	0.046854	0.967616
mlm	WHO_score_sample	S_LDL_P	0.0265433	0.706905	-0.111812	0.164899	0.9259
mlm	Group Var	S_LDL_P	0.953008	0.0806415	-0.116189	2.0222	0.500733
mlm	Intercept	S_LDL_L	0.803505	0.400279	-1.0688	2.67581	0.767716
mlm	race[T.black or aa]	S_LDL_L	-0.948511	0.0963068	-2.06638	0.169358	0.547978
mlm	race[T.other]	S_LDL_L	-0.289268	0.712608	-1.82842	1.24988	0.928494
mlm	race[T.white]	S_LDL_L	-0.287777	0.465899	-1.0613	0.485751	0.807912
mlm	age	S_LDL_L	-0.00780805	0.466829	-0.0288395	0.0132234	0.807912
mlm	bmi	S_LDL_L	-0.000614712	0.981216	-0.0517858	0.0505564	1
mlm	WHO_score_sample	S_LDL_L	-0.016417	0.811349	-0.151225	0.118391	0.964441
mlm	Group Var	S_LDL_L	0.54752	0.170961	-0.23628	1.33132	0.650077
mlm	Intercept	S_LDL_PL	0.772833	0.415134	-1.08597	2.63164	0.77818
mlm	race[T.black or aa]	S_LDL_PL	-1.00315	0.0763198	-2.11242	0.106126	0.487612
mlm	race[T.other]	S_LDL_PL	-0.409482	0.597926	-1.93127	1.11231	0.871025
mlm	race[T.white]	S_LDL_PL	-0.382674	0.324973	-1.14467	0.379325	0.732942
mlm	age	S_LDL_PL	-0.00503926	0.63839	-0.0260559	0.0159774	0.892032
mlm	bmi	S_LDL_PL	-0.00279409	0.914329	-0.0536991	0.0481109	0.994893
mlm	WHO_score_sample	S_LDL_PL	-0.00170272	0.980193	-0.136124	0.132718	1
mlm	Group Var	S_LDL_PL	0.418155	0.197067	-0.217192	1.0535	0.673231
mlm	Intercept	S_LDL_C	0.671624	0.472386	-1.16021	2.50345	0.807912
mlm	race[T.black or aa]	S_LDL_C	-0.772757	0.166774	-1.86818	0.322664	0.650077
mlm	race[T.other]	S_LDL_C	-0.245906	0.749648	-1.75628	1.26447	0.943351
mlm	race[T.white]	S_LDL_C	-0.178962	0.644618	-0.939414	0.58149	0.895078
mlm	age	S_LDL_C	-0.00782014	0.455702	-0.0283675	0.0127273	0.807057
mlm	bmi	S_LDL_C	0.00411556	0.872066	-0.0459751	0.0542062	0.981163
mlm	WHO_score_sample	S_LDL_C	-0.0518424	0.441285	-0.183798	0.0801135	0.797073
mlm	Group Var	S_LDL_C	0.598044	0.146265	-0.208746	1.40483	0.629042
mlm	Intercept	S_LDL_CE	0.848886	0.370758	-1.00998	2.70775	0.753785
mlm	race[T.black or aa]	S_LDL_CE	-0.921966	0.103567	-2.03207	0.188132	0.566611
mlm	race[T.other]	S_LDL_CE	-0.27581	0.724872	-1.81174	1.26012	0.935881
mlm	race[T.white]	S_LDL_CE	-0.233593	0.554027	-1.00731	0.54012	0.847978
mlm	age	S_LDL_CE	-0.0105858	0.317851	-0.0313566	0.0101851	0.730058
mlm	bmi	S_LDL_CE	0.00105184	0.967567	-0.0496514	0.0517551	1
mlm	WHO_score_sample	S_LDL_CE	-0.00943336	0.890029	-0.143152	0.124286	0.98701
mlm	Group Var	S_LDL_CE	0.679642	0.134713	-0.210916	1.5702	0.61676
mlm	Intercept	S_LDL_FC	0.090474	0.917485	-1.62114	1.80209	0.994893
mlm	race[T.black or aa]	S_LDL_FC	-0.309597	0.555219	-1.33814	0.718948	0.847978
mlm	race[T.other]	S_LDL_FC	-0.156308	0.826881	-1.5571	1.24449	0.967616
mlm	race[T.white]	S_LDL_FC	-0.020079	0.955331	-0.722654	0.682496	1
mlm	age	S_LDL_FC	0.000466455	0.962553	-0.0190058	0.0199387	1
mlm	bmi	S_LDL_FC	0.0121738	0.613009	-0.0350009	0.0593485	0.880062
mlm	WHO_score_sample	S_LDL_FC	-0.146789	0.0207201	-0.27117	-0.0224071	0.307384
mlm	Group Var	S_LDL_FC	0.340328	0.206252	-0.187412	0.868068	0.682954
mlm	Intercept	S_LDL_TG	0.994257	0.25326	-0.711444	2.69996	0.709786
mlm	race[T.black or aa]	S_LDL_TG	-1.15562	0.0247483	-2.16437	-0.146861	0.333298
mlm	race[T.other]	S_LDL_TG	-0.163649	0.818146	-1.55862	1.23132	0.964441
mlm	race[T.white]	S_LDL_TG	-0.451766	0.208619	-1.15597	0.252437	0.682972
mlm	age	S_LDL_TG	-0.00918941	0.348413	-0.0283975	0.0100187	0.746813
mlm	bmi	S_LDL_TG	-0.0191278	0.416069	-0.0652261	0.0269704	0.779198
mlm	WHO_score_sample	S_LDL_TG	0.166612	0.00768072	0.0441143	0.28911	0.19077
mlm	Group Var	S_LDL_TG	0.510002	0.25014	-0.359196	1.3792	0.709786
mlm	Intercept	XL_HDL_P	1.62734	0.0647792	-0.0997359	3.35441	0.452103
mlm	race[T.black or aa]	XL_HDL_P	-1.05284	0.0436496	-2.07568	-0.0299952	0.407175
mlm	race[T.other]	XL_HDL_P	-0.866514	0.223189	-2.26077	0.527745	0.694016
mlm	race[T.white]	XL_HDL_P	-0.48377	0.17147	-1.17713	0.209593	0.650077
mlm	age	XL_HDL_P	-0.00244723	0.806464	-0.0220255	0.0171311	0.964441
mlm	bmi	XL_HDL_P	-0.0399803	0.0999274	-0.0876097	0.00764898	0.556267
mlm	WHO_score_sample	XL_HDL_P	0.0412294	0.530185	-0.0875025	0.169961	0.831473
mlm	Group Var	XL_HDL_P	0.243847	0.395697	-0.318868	0.806563	0.764835
mlm	Intercept	XL_HDL_L	1.46636	0.0797963	-0.17418	3.1069	0.498042
mlm	race[T.black or aa]	XL_HDL_L	-0.857396	0.0869201	-1.83905	0.124257	0.524955
mlm	race[T.other]	XL_HDL_L	-0.73961	0.274151	-2.06521	0.585986	0.71697
mlm	race[T.white]	XL_HDL_L	-0.379164	0.254787	-1.03174	0.273408	0.711043
mlm	age	XL_HDL_L	0.0016754	0.860328	-0.0169867	0.0203375	0.979938
mlm	bmi	XL_HDL_L	-0.0452063	0.0517702	-0.0907595	0.000346872	0.435817
mlm	WHO_score_sample	XL_HDL_L	0.0354942	0.565678	-0.0856128	0.156601	0.851686
mlm	Group Var	XL_HDL_L	0.158871	0.446784	-0.250418	0.56816	0.799742
mlm	Intercept	XL_HDL_PL	1.43855	0.0912703	-0.231047	3.10815	0.541356
mlm	race[T.black or aa]	XL_HDL_PL	-0.782786	0.122375	-1.77589	0.210321	0.595774
mlm	race[T.other]	XL_HDL_PL	-0.697224	0.315327	-2.05817	0.66372	0.730058
mlm	race[T.white]	XL_HDL_PL	-0.335106	0.333774	-1.01464	0.344426	0.740805
mlm	age	XL_HDL_PL	0.000692152	0.943109	-0.0183178	0.0197021	1
mlm	bmi	XL_HDL_PL	-0.0453071	0.0527508	-0.0911524	0.000538195	0.435879
mlm	WHO_score_sample	XL_HDL_PL	0.0500373	0.429305	-0.0740437	0.174118	0.792041
mlm	Group Var	XL_HDL_PL	0.321504	0.273798	-0.2543	0.897309	0.71697
mlm	Intercept	XL_HDL_C	1.3261	0.115709	-0.326182	2.97839	0.583538
mlm	race[T.black or aa]	XL_HDL_C	-0.853133	0.0967994	-1.86008	0.153815	0.547978
mlm	race[T.other]	XL_HDL_C	-0.793855	0.245043	-2.13232	0.544608	0.709786
mlm	race[T.white]	XL_HDL_C	-0.439098	0.187817	-1.09253	0.214337	0.672716
mlm	age	XL_HDL_C	0.00360803	0.706861	-0.0151957	0.0224118	0.9259
mlm	bmi	XL_HDL_C	-0.0381582	0.107404	-0.0846117	0.00829528	0.569762
mlm	WHO_score_sample	XL_HDL_C	-0.00405278	0.947772	-0.125315	0.11721	1
mlm	Group Var	XL_HDL_C	0.0415964	0.744044	-0.208103	0.291296	0.943303
mlm	Intercept	XL_HDL_CE	1.3014	0.129089	-0.379228	2.98203	0.61338
mlm	race[T.black or aa]	XL_HDL_CE	-0.786725	0.130579	-1.80665	0.233204	0.61338
mlm	race[T.other]	XL_HDL_CE	-0.752192	0.278163	-2.11165	0.607264	0.71697
mlm	race[T.white]	XL_HDL_CE	-0.35738	0.29375	-1.02452	0.309762	0.728659
mlm	age	XL_HDL_CE	0.0036532	0.708359	-0.0154884	0.0227948	0.9259
mlm	bmi	XL_HDL_CE	-0.0389446	0.104225	-0.0859255	0.00803623	0.566611
mlm	WHO_score_sample	XL_HDL_CE	-0.0174979	0.780402	-0.14051	0.105515	0.957328
mlm	Group Var	XL_HDL_CE	0.0788028	0.591643	-0.209106	0.366711	0.868879
mlm	Intercept	XL_HDL_FC	1.34535	0.0988365	-0.252228	2.94292	0.554769
mlm	race[T.black or aa]	XL_HDL_FC	-0.947845	0.056621	-1.92241	0.0267209	0.442521
mlm	race[T.other]	XL_HDL_FC	-0.837532	0.205886	-2.13523	0.460165	0.682954
mlm	race[T.white]	XL_HDL_FC	-0.633213	0.0473326	-1.25897	-0.00745438	0.415976
mlm	age	XL_HDL_FC	0.00171707	0.853061	-0.0164532	0.0198873	0.978656
mlm	bmi	XL_HDL_FC	-0.0327013	0.157133	-0.078004	0.0126014	0.649113
mlm	WHO_score_sample	XL_HDL_FC	0.0375464	0.536006	-0.0813645	0.156457	0.836215
mlm	Group Var	XL_HDL_FC	7.53437e-09	1	-0.231071	0.231071	1
mlm	Intercept	XL_HDL_TG	1.91526	0.0373612	0.112085	3.71843	0.376836
mlm	race[T.black or aa]	XL_HDL_TG	-1.48035	0.00723693	-2.56065	-0.400039	0.18675
mlm	race[T.other]	XL_HDL_TG	-0.734053	0.344749	-2.25679	0.788684	0.742178
mlm	race[T.white]	XL_HDL_TG	-0.851486	0.0300771	-1.62088	-0.0820876	0.348411
mlm	age	XL_HDL_TG	-0.0116633	0.235228	-0.0309216	0.00759502	0.709786
mlm	bmi	XL_HDL_TG	-0.032008	0.198345	-0.08078	0.016764	0.673231
mlm	WHO_score_sample	XL_HDL_TG	0.143345	0.0241127	0.0187728	0.267916	0.333298
mlm	Group Var	XL_HDL_TG	1.69524	0.0639916	-0.0985942	3.48906	0.452103
mlm	Intercept	L_HDL_P	1.18734	0.167024	-0.496763	2.87144	0.650077
mlm	race[T.black or aa]	L_HDL_P	-0.664663	0.198287	-1.67731	0.347983	0.673231
mlm	race[T.other]	L_HDL_P	-0.753285	0.278454	-2.11554	0.608971	0.71697
mlm	race[T.white]	L_HDL_P	-0.294747	0.390329	-0.967247	0.377754	0.762847
mlm	age	L_HDL_P	0.00301655	0.757873	-0.0161622	0.0221953	0.948894
mlm	bmi	L_HDL_P	-0.0298414	0.207945	-0.0762887	0.0166059	0.682954
mlm	WHO_score_sample	L_HDL_P	-0.103482	0.0999432	-0.226768	0.0198038	0.556267
mlm	Group Var	L_HDL_P	0.174847	0.435258	-0.264377	0.61407	0.795468
mlm	Intercept	L_HDL_L	0.796432	0.340976	-0.842841	2.4357	0.741202
mlm	race[T.black or aa]	L_HDL_L	-0.559856	0.271609	-1.55798	0.438264	0.71697
mlm	race[T.other]	L_HDL_L	-0.678068	0.316641	-2.00522	0.649083	0.730058
mlm	race[T.white]	L_HDL_L	-0.263455	0.429137	-0.916523	0.389614	0.792041
mlm	age	L_HDL_L	0.00857077	0.370189	-0.0101749	0.0273165	0.753785
mlm	bmi	L_HDL_L	-0.0261666	0.259539	-0.0716535	0.0193203	0.715263
mlm	WHO_score_sample	L_HDL_L	-0.127799	0.0360853	-0.247305	-0.00829252	0.374406
mlm	Group Var	L_HDL_L	0.109177	0.56212	-0.259954	0.478308	0.849694
mlm	Intercept	L_HDL_PL	0.719184	0.389507	-0.918881	2.35725	0.762847
mlm	race[T.black or aa]	L_HDL_PL	-0.540801	0.285731	-1.5337	0.452095	0.722324
mlm	race[T.other]	L_HDL_PL	-0.719044	0.288828	-2.0477	0.609612	0.726829
mlm	race[T.white]	L_HDL_PL	-0.307939	0.356424	-0.962406	0.346528	0.750605
mlm	age	L_HDL_PL	0.00895876	0.349272	-0.00980064	0.0277182	0.747848
mlm	bmi	L_HDL_PL	-0.0222406	0.335896	-0.0675387	0.0230576	0.741202
mlm	WHO_score_sample	L_HDL_PL	-0.138564	0.0231806	-0.25818	-0.0189485	0.329407
mlm	Group Var	L_HDL_PL	0.12832	0.52255	-0.26501	0.52165	0.82815
mlm	Intercept	L_HDL_C	0.880173	0.297973	-0.777323	2.53767	0.728659
mlm	race[T.black or aa]	L_HDL_C	-0.482434	0.347436	-1.4888	0.52393	0.745525
mlm	race[T.other]	L_HDL_C	-0.625543	0.361038	-1.96784	0.716756	0.750605
mlm	race[T.white]	L_HDL_C	-0.186602	0.58178	-0.850623	0.477418	0.863135
mlm	age	L_HDL_C	0.00674726	0.485056	-0.0121936	0.0256881	0.807912
mlm	bmi	L_HDL_C	-0.0281217	0.230059	-0.0740451	0.0178017	0.700043
mlm	WHO_score_sample	L_HDL_C	-0.120659	0.0501854	-0.241416	9.75813e-05	0.431682
mlm	Group Var	L_HDL_C	0.134235	0.474282	-0.233458	0.501928	0.807912
mlm	Intercept	L_HDL_CE	0.876455	0.300369	-0.782245	2.53516	0.729385
mlm	race[T.black or aa]	L_HDL_CE	-0.432218	0.399404	-1.43749	0.573057	0.767278
mlm	race[T.other]	L_HDL_CE	-0.589307	0.390049	-1.93309	0.754477	0.762847
mlm	race[T.white]	L_HDL_CE	-0.145467	0.668677	-0.811668	0.520734	0.908796
mlm	age	L_HDL_CE	0.00595309	0.538175	-0.0130013	0.0249075	0.83674
mlm	bmi	L_HDL_CE	-0.027447	0.240793	-0.0733079	0.0184139	0.709786
mlm	WHO_score_sample	L_HDL_CE	-0.12413	0.0439488	-0.244895	-0.00336515	0.407175
mlm	Group Var	L_HDL_CE	0.154608	0.426332	-0.226325	0.535541	0.788754
mlm	Intercept	L_HDL_FC	1.06684	0.213775	-0.615012	2.74869	0.688444
mlm	race[T.black or aa]	L_HDL_FC	-0.680842	0.189754	-1.69847	0.336789	0.672716
mlm	race[T.other]	L_HDL_FC	-0.775511	0.26441	-2.13746	0.586439	0.71697
mlm	race[T.white]	L_HDL_FC	-0.354154	0.299724	-1.0235	0.315192	0.729385
mlm	age	L_HDL_FC	0.00585861	0.549673	-0.0133351	0.0250524	0.846667
mlm	bmi	L_HDL_FC	-0.0299285	0.209048	-0.0766243	0.0167674	0.682972
mlm	WHO_score_sample	L_HDL_FC	-0.0936728	0.136756	-0.217058	0.0297129	0.618702
mlm	Group Var	L_HDL_FC	0.116273	0.53701	-0.252876	0.485422	0.836231
mlm	Intercept	L_HDL_TG	2.10627	0.0301594	0.202105	4.01044	0.348411
mlm	race[T.black or aa]	L_HDL_TG	-1.48235	0.0116214	-2.6337	-0.331002	0.248418
mlm	race[T.other]	L_HDL_TG	-0.864913	0.297322	-2.49148	0.761656	0.728659
mlm	race[T.white]	L_HDL_TG	-0.994097	0.0180718	-1.81824	-0.169954	0.289585
mlm	age	L_HDL_TG	-0.00969946	0.340308	-0.029636	0.0102371	0.741202
mlm	bmi	L_HDL_TG	-0.0300031	0.256366	-0.0818127	0.0218064	0.71145
mlm	WHO_score_sample	L_HDL_TG	0.0385181	0.562329	-0.091782	0.168818	0.849694
mlm	Group Var	L_HDL_TG	2.09237	0.0446725	0.0497748	4.13496	0.407175
mlm	Intercept	M_HDL_P	0.140193	0.834129	-1.17194	1.45232	0.969248
mlm	race[T.black or aa]	M_HDL_P	-0.198419	0.624007	-0.991791	0.594952	0.88375
mlm	race[T.other]	M_HDL_P	-0.353052	0.517885	-1.4232	0.717099	0.826929
mlm	race[T.white]	M_HDL_P	-0.0949452	0.727376	-0.628736	0.438846	0.936073
mlm	age	M_HDL_P	0.00583577	0.447924	-0.00923629	0.0209078	0.799742
mlm	bmi	M_HDL_P	0.00502696	0.783937	-0.0309065	0.0409604	0.957328
mlm	WHO_score_sample	M_HDL_P	-0.232574	1.81099e-06	-0.328069	-0.13708	0.000189392
mlm	Group Var	M_HDL_P	0.24656	0.393742	-0.320067	0.813188	0.763344
mlm	Intercept	M_HDL_L	-0.0113488	0.986844	-1.36027	1.33757	1
mlm	race[T.black or aa]	M_HDL_L	-0.245109	0.557788	-1.06473	0.574513	0.849694
mlm	race[T.other]	M_HDL_L	-0.35477	0.526347	-1.45222	0.742679	0.829382
mlm	race[T.white]	M_HDL_L	-0.186345	0.503349	-0.73209	0.3594	0.819285
mlm	age	M_HDL_L	0.00825853	0.301332	-0.00740198	0.023919	0.729385
mlm	bmi	M_HDL_L	0.0096431	0.609697	-0.0273792	0.0466654	0.879787
mlm	WHO_score_sample	M_HDL_L	-0.246081	8.78805e-07	-0.344171	-0.14799	0.000103888
mlm	Group Var	M_HDL_L	0.1785	0.482859	-0.320071	0.677071	0.807912
mlm	Intercept	M_HDL_PL	0.0320801	0.962584	-1.30824	1.3724	1
mlm	race[T.black or aa]	M_HDL_PL	-0.283537	0.491361	-1.0911	0.524029	0.811583
mlm	race[T.other]	M_HDL_PL	-0.390503	0.483792	-1.48355	0.702547	0.807912
mlm	race[T.white]	M_HDL_PL	-0.251542	0.364786	-0.795538	0.292453	0.752469
mlm	age	M_HDL_PL	0.00823814	0.296408	-0.00722534	0.0237016	0.728659
mlm	bmi	M_HDL_PL	0.0100125	0.593039	-0.0267067	0.0467316	0.869644
mlm	WHO_score_sample	M_HDL_PL	-0.250563	4.91463e-07	-0.348204	-0.152923	7.51182e-05
mlm	Group Var	M_HDL_PL	0.239996	0.434327	-0.361666	0.841658	0.795399
mlm	Intercept	M_HDL_C	-0.119626	0.8602	-1.45089	1.21164	0.979938
mlm	race[T.black or aa]	M_HDL_C	-0.0419364	0.919156	-0.851755	0.767882	0.994893
mlm	race[T.other]	M_HDL_C	-0.290761	0.599613	-1.37634	0.794815	0.871465
mlm	race[T.white]	M_HDL_C	-0.029107	0.916476	-0.57308	0.514866	0.994893
mlm	age	M_HDL_C	0.00812438	0.301703	-0.00729357	0.0235423	0.729385
mlm	bmi	M_HDL_C	0.00898745	0.629649	-0.0275416	0.0455165	0.887177
mlm	WHO_score_sample	M_HDL_C	-0.242556	8.97597e-07	-0.339323	-0.145789	0.000103888
mlm	Group Var	M_HDL_C	0.202232	0.390161	-0.259021	0.663485	0.762847
mlm	Intercept	M_HDL_CE	-0.1391	0.836166	-1.45744	1.17924	0.969731
mlm	race[T.black or aa]	M_HDL_CE	0.0363121	0.92917	-0.76435	0.836975	0.996363
mlm	race[T.other]	M_HDL_CE	-0.234011	0.669973	-1.3102	0.842174	0.909936
mlm	race[T.white]	M_HDL_CE	0.0216345	0.937436	-0.518573	0.561842	0.999371
mlm	age	M_HDL_CE	0.00769966	0.322219	-0.00754524	0.0229446	0.731403
mlm	bmi	M_HDL_CE	0.00878445	0.633707	-0.027347	0.0449159	0.890506
mlm	WHO_score_sample	M_HDL_CE	-0.241728	7.68802e-07	-0.337574	-0.145882	0.000101841
mlm	Group Var	M_HDL_CE	0.228447	0.356138	-0.256785	0.713678	0.750605
mlm	Intercept	M_HDL_FC	0.187095	0.791551	-1.20036	1.57455	0.961653
mlm	race[T.black or aa]	M_HDL_FC	-0.368959	0.389157	-1.20871	0.470788	0.762847
mlm	race[T.other]	M_HDL_FC	-0.533576	0.354811	-1.6638	0.596644	0.750605
mlm	race[T.white]	M_HDL_FC	-0.207173	0.470249	-0.769514	0.355168	0.807912
mlm	age	M_HDL_FC	0.00647212	0.426253	-0.00947158	0.0224158	0.788754
mlm	bmi	M_HDL_FC	0.00541328	0.780376	-0.032638	0.0434646	0.957328
mlm	WHO_score_sample	M_HDL_FC	-0.225721	1.17227e-05	-0.326665	-0.124777	0.000970543
mlm	Group Var	M_HDL_FC	0.218468	0.411216	-0.302599	0.739536	0.773757
mlm	Intercept	M_HDL_TG	1.18268	0.17739	-0.535849	2.90122	0.657374
mlm	race[T.black or aa]	M_HDL_TG	-1.25284	0.0165557	-2.27751	-0.228183	0.281163
mlm	race[T.other]	M_HDL_TG	-0.361677	0.618414	-1.78483	1.06148	0.880437
mlm	race[T.white]	M_HDL_TG	-0.712012	0.054334	-1.43727	0.0132471	0.435879
mlm	age	M_HDL_TG	-0.0106241	0.278028	-0.0298198	0.00857168	0.71697
mlm	bmi	M_HDL_TG	-0.00645157	0.785631	-0.0529419	0.0400387	0.958192
mlm	WHO_score_sample	M_HDL_TG	0.0627534	0.319153	-0.0607101	0.186217	0.730058
mlm	Group Var	M_HDL_TG	0.709872	0.203032	-0.383111	1.80286	0.680711
mlm	Intercept	S_HDL_P	-0.418005	0.442602	-1.48504	0.649028	0.797467
mlm	race[T.black or aa]	S_HDL_P	-0.0888696	0.797508	-0.767745	0.590006	0.962143
mlm	race[T.other]	S_HDL_P	-0.201309	0.651169	-1.07396	0.671338	0.900997
mlm	race[T.white]	S_HDL_P	-0.03658	0.869688	-0.4736	0.40044	0.981163
mlm	age	S_HDL_P	0.00409346	0.524204	-0.00850397	0.0166909	0.828335
mlm	bmi	S_HDL_P	0.0292596	0.0539368	-0.000495219	0.0590143	0.435879
mlm	WHO_score_sample	S_HDL_P	-0.250803	2.19399e-10	-0.32825	-0.173356	2.17973e-07
mlm	Group Var	S_HDL_P	3.23786e-07	0.999999	-0.434065	0.434066	1
mlm	Intercept	S_HDL_L	-0.354283	0.553025	-1.52479	0.816221	0.847978
mlm	race[T.black or aa]	S_HDL_L	-0.229208	0.536154	-0.955383	0.496966	0.836215
mlm	race[T.other]	S_HDL_L	-0.190723	0.69336	-1.13876	0.757315	0.92277
mlm	race[T.white]	S_HDL_L	-0.151786	0.514542	-0.608221	0.304648	0.826929
mlm	age	S_HDL_L	0.00599285	0.401752	-0.00801529	0.020001	0.768942
mlm	bmi	S_HDL_L	0.0262305	0.113727	-0.00627386	0.0587349	0.578652
mlm	WHO_score_sample	S_HDL_L	-0.250518	6.81861e-09	-0.335243	-0.165794	1.93551e-06
mlm	Group Var	S_HDL_L	1.81882e-07	0.999999	-0.433078	0.433079	1
mlm	Intercept	S_HDL_PL	-0.24085	0.678519	-1.37975	0.898051	0.914046
mlm	race[T.black or aa]	S_HDL_PL	-0.228046	0.519979	-0.922757	0.466666	0.826929
mlm	race[T.other]	S_HDL_PL	-0.191973	0.684261	-1.11723	0.733281	0.916098
mlm	race[T.white]	S_HDL_PL	-0.158137	0.498601	-0.616162	0.299888	0.816752
mlm	age	S_HDL_PL	0.00437338	0.523946	-0.00907713	0.0178239	0.828335
mlm	bmi	S_HDL_PL	0.0254783	0.11198	-0.00594107	0.0568977	0.574947
mlm	WHO_score_sample	S_HDL_PL	-0.253314	2.72881e-09	-0.336797	-0.16983	1.13267e-06
mlm	Group Var	S_HDL_PL	0.106825	0.667883	-0.381162	0.594813	0.908796
mlm	Intercept	S_HDL_C	-0.602469	0.318718	-1.78673	0.581789	0.730058
mlm	race[T.black or aa]	S_HDL_C	0.0275263	0.942758	-0.723832	0.778884	1
mlm	race[T.other]	S_HDL_C	-0.128191	0.795544	-1.09782	0.841438	0.961977
mlm	race[T.white]	S_HDL_C	-0.0270119	0.912853	-0.510764	0.45674	0.994893
mlm	age	S_HDL_C	0.00870392	0.224994	-0.00535575	0.0227636	0.694414
mlm	bmi	S_HDL_C	0.0267806	0.11175	-0.00622357	0.0597847	0.574947
mlm	WHO_score_sample	S_HDL_C	-0.258791	3.42209e-09	-0.344616	-0.172966	1.13328e-06
mlm	Group Var	S_HDL_C	1.98039e-07	0.999999	-0.408934	0.408935	1
mlm	Intercept	S_HDL_CE	-0.796717	0.169766	-1.93407	0.340636	0.650077
mlm	race[T.black or aa]	S_HDL_CE	0.235747	0.524223	-0.489786	0.96128	0.828335
mlm	race[T.other]	S_HDL_CE	-0.0089554	0.985019	-0.943755	0.925844	1
mlm	race[T.white]	S_HDL_CE	0.0900508	0.716677	-0.396294	0.576395	0.931579
mlm	age	S_HDL_CE	0.00915583	0.190357	-0.00454769	0.0228594	0.672716
mlm	bmi	S_HDL_CE	0.029575	0.0667665	-0.00204435	0.0611945	0.457087
mlm	WHO_score_sample	S_HDL_CE	-0.264408	4.54664e-10	-0.347538	-0.181279	3.01139e-07
mlm	Group Var	S_HDL_CE	0.0272123	0.909411	-0.441539	0.495963	0.994893
mlm	Intercept	S_HDL_FC	0.167393	0.817828	-1.25696	1.59175	0.964441
mlm	race[T.black or aa]	S_HDL_FC	-0.656142	0.134702	-1.51588	0.203599	0.61676
mlm	race[T.other]	S_HDL_FC	-0.485034	0.405117	-1.62693	0.656863	0.768942
mlm	race[T.white]	S_HDL_FC	-0.350224	0.202339	-0.888633	0.188185	0.680711
mlm	age	S_HDL_FC	0.00397558	0.629999	-0.0121995	0.0201507	0.887177
mlm	bmi	S_HDL_FC	0.0129497	0.52165	-0.0266583	0.0525577	0.827891
mlm	WHO_score_sample	S_HDL_FC	-0.190444	0.000410308	-0.296083	-0.0848041	0.0185292
mlm	Group Var	S_HDL_FC	1.36662e-08	1	-0.360389	0.360389	1
mlm	Intercept	S_HDL_TG	0.694757	0.405828	-0.943363	2.33288	0.768942
mlm	race[T.black or aa]	S_HDL_TG	-1.16045	0.0198054	-2.13659	-0.184301	0.307384
mlm	race[T.other]	S_HDL_TG	-0.282275	0.680608	-1.62631	1.06176	0.91438
mlm	race[T.white]	S_HDL_TG	-0.561942	0.107518	-1.24627	0.122382	0.569762
mlm	age	S_HDL_TG	-0.0109485	0.246749	-0.0294747	0.00757778	0.709786
mlm	bmi	S_HDL_TG	0.000193186	0.993202	-0.0442494	0.0446358	1
mlm	WHO_score_sample	S_HDL_TG	0.148322	0.0142025	0.0297682	0.266875	0.266229
mlm	Group Var	S_HDL_TG	0.45538	0.226378	-0.282404	1.19316	0.695229
mlm	Intercept	XXL_VLDL_PL_pct	0.212226	0.820368	-1.6196	2.04405	0.964539
mlm	race[T.black or aa]	XXL_VLDL_PL_pct	-0.739941	0.186893	-1.83876	0.358883	0.672716
mlm	race[T.other]	XXL_VLDL_PL_pct	0.168412	0.830329	-1.37201	1.70883	0.968753
mlm	race[T.white]	XXL_VLDL_PL_pct	-0.364826	0.358299	-1.14323	0.413573	0.750605
mlm	age	XXL_VLDL_PL_pct	0.00733449	0.472486	-0.0126746	0.0273436	0.807912
mlm	bmi	XXL_VLDL_PL_pct	-0.011326	0.655085	-0.0610195	0.0383675	0.902673
mlm	WHO_score_sample	XXL_VLDL_PL_pct	-0.0314323	0.638833	-0.162696	0.0998315	0.892032
mlm	Group Var	XXL_VLDL_PL_pct	1.20254	0.123873	-0.329212	2.7343	0.597415
mlm	Intercept	XXL_VLDL_C_pct	0.225146	0.807076	-1.5819	2.03219	0.964441
mlm	race[T.black or aa]	XXL_VLDL_C_pct	-0.406786	0.461571	-1.48967	0.676096	0.807342
mlm	race[T.other]	XXL_VLDL_C_pct	0.0140982	0.985244	-1.47989	1.50808	1
mlm	race[T.white]	XXL_VLDL_C_pct	-0.136258	0.722423	-0.888067	0.615552	0.934493
mlm	age	XXL_VLDL_C_pct	0.00539309	0.605477	-0.0150705	0.0258567	0.876883
mlm	bmi	XXL_VLDL_C_pct	-0.0170592	0.497323	-0.0663225	0.0322041	0.816678
mlm	WHO_score_sample	XXL_VLDL_C_pct	-0.00888609	0.900597	-0.148321	0.130548	0.991482
mlm	Group Var	XXL_VLDL_C_pct	0.60893	0.310755	-0.568491	1.78635	0.730058
mlm	Intercept	XXL_VLDL_CE_pct	-0.0851412	0.925434	-1.86815	1.69787	0.995292
mlm	race[T.black or aa]	XXL_VLDL_CE_pct	-0.301274	0.580267	-1.36907	0.766521	0.862758
mlm	race[T.other]	XXL_VLDL_CE_pct	-0.138653	0.85362	-1.61156	1.33425	0.978732
mlm	race[T.white]	XXL_VLDL_CE_pct	-0.160146	0.672014	-0.901506	0.581214	0.91022
mlm	age	XXL_VLDL_CE_pct	0.00765702	0.460146	-0.0126616	0.0279757	0.807057
mlm	bmi	XXL_VLDL_CE_pct	-0.0108619	0.661424	-0.0594722	0.0377485	0.906724
mlm	WHO_score_sample	XXL_VLDL_CE_pct	-0.000288262	0.996787	-0.140598	0.140022	1
mlm	Group Var	XXL_VLDL_CE_pct	0.577249	0.340189	-0.60895	1.76345	0.741202
mlm	Intercept	XXL_VLDL_FC_pct	0.669193	0.471476	-1.15227	2.49065	0.807912
mlm	race[T.black or aa]	XXL_VLDL_FC_pct	-0.680593	0.212528	-1.75061	0.389429	0.68701
mlm	race[T.other]	XXL_VLDL_FC_pct	0.126334	0.861045	-1.28823	1.5409	0.979938
mlm	race[T.white]	XXL_VLDL_FC_pct	-0.274165	0.439378	-0.9691	0.42077	0.797073
mlm	age	XXL_VLDL_FC_pct	0.0020215	0.84289	-0.0179689	0.0220119	0.972038
mlm	bmi	XXL_VLDL_FC_pct	-0.0208926	0.419377	-0.071603	0.0298178	0.78381
mlm	WHO_score_sample	XXL_VLDL_FC_pct	-0.0182558	0.779431	-0.146017	0.109505	0.957328
mlm	Group Var	XXL_VLDL_FC_pct	0.169139	0.635717	-0.530692	0.868971	0.891439
mlm	Intercept	XXL_VLDL_TG_pct	0.865037	0.269062	-0.668986	2.39906	0.71697
mlm	race[T.black or aa]	XXL_VLDL_TG_pct	-0.554498	0.229439	-1.4588	0.349806	0.699227
mlm	race[T.other]	XXL_VLDL_TG_pct	0.33108	0.607462	-0.932119	1.59428	0.878704
mlm	race[T.white]	XXL_VLDL_TG_pct	-0.00281933	0.993194	-0.650573	0.644934	1
mlm	age	XXL_VLDL_TG_pct	-0.0135037	0.161858	-0.0324241	0.00541666	0.650077
mlm	bmi	XXL_VLDL_TG_pct	0.00140876	0.946522	-0.0397558	0.0425733	1
mlm	WHO_score_sample	XXL_VLDL_TG_pct	0.00644911	0.919991	-0.119391	0.132289	0.994893
mlm	Group Var	XXL_VLDL_TG_pct	0.638486	0.334005	-0.656864	1.93384	0.740805
mlm	Intercept	XL_VLDL_PL_pct	-0.662685	0.420849	-2.27625	0.95088	0.784452
mlm	race[T.black or aa]	XL_VLDL_PL_pct	-0.342758	0.513932	-1.37197	0.686453	0.826929
mlm	race[T.other]	XL_VLDL_PL_pct	-0.0581596	0.938131	-1.52675	1.41043	0.999499
mlm	race[T.white]	XL_VLDL_PL_pct	-0.243099	0.515827	-0.976357	0.49016	0.826929
mlm	age	XL_VLDL_PL_pct	0.0111819	0.100838	-0.00217503	0.0245388	0.559679
mlm	bmi	XL_VLDL_PL_pct	0.00676212	0.773489	-0.0392867	0.052811	0.957328
mlm	WHO_score_sample	XL_VLDL_PL_pct	0.0161537	0.723302	-0.0732709	0.105578	0.934493
mlm	Group Var	XL_VLDL_PL_pct	9.83553	0.00639413	2.76611	16.905	0.174043
mlm	Intercept	XL_VLDL_C_pct	0.900893	0.264791	-0.682512	2.4843	0.71697
mlm	race[T.black or aa]	XL_VLDL_C_pct	0.141348	0.769578	-0.804409	1.08711	0.95473
mlm	race[T.other]	XL_VLDL_C_pct	-0.436884	0.508625	-1.73235	0.858581	0.823666
mlm	race[T.white]	XL_VLDL_C_pct	0.0316433	0.923794	-0.616718	0.680005	0.994893
mlm	age	XL_VLDL_C_pct	-0.00100178	0.913568	-0.0190915	0.0170879	0.994893
mlm	bmi	XL_VLDL_C_pct	-0.0375371	0.0928109	-0.08131	0.00623576	0.543998
mlm	WHO_score_sample	XL_VLDL_C_pct	0.0295643	0.62558	-0.0891858	0.148314	0.884718
mlm	Group Var	XL_VLDL_C_pct	0.339009	0.218741	-0.201242	0.879261	0.693202
mlm	Intercept	XL_VLDL_CE_pct	0.593399	0.460508	-0.982516	2.16931	0.807057
mlm	race[T.black or aa]	XL_VLDL_CE_pct	0.244565	0.610091	-0.695418	1.18455	0.879787
mlm	race[T.other]	XL_VLDL_CE_pct	-0.50688	0.441196	-1.7968	0.783042	0.797073
mlm	race[T.white]	XL_VLDL_CE_pct	0.00915763	0.97782	-0.636439	0.654754	1
mlm	age	XL_VLDL_CE_pct	0.000933878	0.919037	-0.0170731	0.0189409	0.994893
mlm	bmi	XL_VLDL_CE_pct	-0.0274335	0.216032	-0.0708952	0.0160283	0.689147
mlm	WHO_score_sample	XL_VLDL_CE_pct	0.00414238	0.945125	-0.113815	0.122099	1
mlm	Group Var	XL_VLDL_CE_pct	0.346694	0.219534	-0.206756	0.900144	0.69331
mlm	Intercept	XL_VLDL_FC_pct	1.28465	0.0614543	-0.0616503	2.63095	0.449593
mlm	race[T.black or aa]	XL_VLDL_FC_pct	-0.239118	0.561483	-1.04627	0.568031	0.849694
mlm	race[T.other]	XL_VLDL_FC_pct	-0.040202	0.943429	-1.15059	1.07019	1
mlm	race[T.white]	XL_VLDL_FC_pct	0.0704536	0.804351	-0.486977	0.627884	0.964441
mlm	age	XL_VLDL_FC_pct	-0.00336433	0.672664	-0.0189716	0.0122429	0.910479
mlm	bmi	XL_VLDL_FC_pct	-0.0471802	0.0125457	-0.084222	-0.0101384	0.251801
mlm	WHO_score_sample	XL_VLDL_FC_pct	0.0654264	0.21351	-0.0376574	0.16851	0.688444
mlm	Group Var	XL_VLDL_FC_pct	0.510085	0.170508	-0.219352	1.23952	0.650077
mlm	Intercept	XL_VLDL_TG_pct	-0.0273565	0.974825	-1.72644	1.67173	1
mlm	race[T.black or aa]	XL_VLDL_TG_pct	0.613285	0.250668	-0.433104	1.65967	0.709786
mlm	race[T.other]	XL_VLDL_TG_pct	0.834485	0.242146	-0.56386	2.23283	0.709786
mlm	race[T.white]	XL_VLDL_TG_pct	0.488874	0.17693	-0.220744	1.19849	0.657121
mlm	age	XL_VLDL_TG_pct	-0.00294484	0.766988	-0.0224232	0.0165335	0.95473
mlm	bmi	XL_VLDL_TG_pct	0.00218322	0.928282	-0.0453581	0.0497246	0.996363
mlm	WHO_score_sample	XL_VLDL_TG_pct	-0.0766866	0.225906	-0.200804	0.047431	0.694853
mlm	Group Var	XL_VLDL_TG_pct	0.0684384	0.467602	-0.116225	0.253102	0.807912
mlm	Intercept	L_VLDL_PL_pct	-1.09026	0.15229	-2.58301	0.402499	0.639507
mlm	race[T.black or aa]	L_VLDL_PL_pct	-0.520893	0.25089	-1.41006	0.368273	0.709786
mlm	race[T.other]	L_VLDL_PL_pct	0.405316	0.515332	-0.815798	1.62643	0.826929
mlm	race[T.white]	L_VLDL_PL_pct	0.0578422	0.85695	-0.57108	0.686764	0.979938
mlm	age	L_VLDL_PL_pct	0.00877493	0.322781	-0.00861915	0.026169	0.731403
mlm	bmi	L_VLDL_PL_pct	0.00572435	0.783611	-0.035131	0.0465797	0.957328
mlm	WHO_score_sample	L_VLDL_PL_pct	0.142656	0.0148945	0.0278273	0.257486	0.267147
mlm	Group Var	L_VLDL_PL_pct	0.310468	0.483163	-0.557309	1.17825	0.807912
mlm	Intercept	L_VLDL_C_pct	0.230098	0.779127	-1.37793	1.83813	0.957328
mlm	race[T.black or aa]	L_VLDL_C_pct	-0.183278	0.707751	-1.14151	0.774951	0.9259
mlm	race[T.other]	L_VLDL_C_pct	-0.228905	0.734508	-1.55182	1.09401	0.938792
mlm	race[T.white]	L_VLDL_C_pct	0.0598677	0.860134	-0.606057	0.725792	0.979938
mlm	age	L_VLDL_C_pct	0.00475585	0.620021	-0.0140439	0.0235556	0.881245
mlm	bmi	L_VLDL_C_pct	-0.0334824	0.138206	-0.0777482	0.0107834	0.618702
mlm	WHO_score_sample	L_VLDL_C_pct	0.126807	0.0463999	0.00202288	0.251592	0.415976
mlm	Group Var	L_VLDL_C_pct	0.457781	0.162777	-0.185033	1.10059	0.650077
mlm	Intercept	L_VLDL_CE_pct	0.591715	0.480483	-1.05208	2.23551	0.807912
mlm	race[T.black or aa]	L_VLDL_CE_pct	-0.115272	0.817678	-1.0953	0.86476	0.964441
mlm	race[T.other]	L_VLDL_CE_pct	-0.280197	0.68483	-1.63324	1.07285	0.916098
mlm	race[T.white]	L_VLDL_CE_pct	0.0404515	0.90718	-0.63953	0.720433	0.993726
mlm	age	L_VLDL_CE_pct	0.00362833	0.710877	-0.0155565	0.0228131	0.928063
mlm	bmi	L_VLDL_CE_pct	-0.0406314	0.0783185	-0.0858656	0.00460283	0.495031
mlm	WHO_score_sample	L_VLDL_CE_pct	0.0972418	0.133133	-0.029661	0.224145	0.616632
mlm	Group Var	L_VLDL_CE_pct	0.465444	0.152877	-0.172743	1.10363	0.639507
mlm	Intercept	L_VLDL_FC_pct	-0.539835	0.496074	-2.09425	1.01458	0.815606
mlm	race[T.black or aa]	L_VLDL_FC_pct	-0.259257	0.583049	-1.18493	0.666413	0.863313
mlm	race[T.other]	L_VLDL_FC_pct	-0.0154335	0.981113	-1.29316	1.26229	1
mlm	race[T.white]	L_VLDL_FC_pct	0.109089	0.741596	-0.539333	0.757512	0.942771
mlm	age	L_VLDL_FC_pct	0.00647178	0.483446	-0.0116289	0.0245725	0.807912
mlm	bmi	L_VLDL_FC_pct	-0.0150056	0.490822	-0.0576911	0.0276799	0.811367
mlm	WHO_score_sample	L_VLDL_FC_pct	0.169168	0.00574539	0.0491222	0.289215	0.16079
mlm	Group Var	L_VLDL_FC_pct	0.450824	0.192978	-0.227918	1.12957	0.672716
mlm	Intercept	L_VLDL_TG_pct	1.10938	0.193489	-0.562772	2.78153	0.673231
mlm	race[T.black or aa]	L_VLDL_TG_pct	-0.0148668	0.976499	-1.004	0.974261	1
mlm	race[T.other]	L_VLDL_TG_pct	-0.00695538	0.991893	-1.34859	1.33467	1
mlm	race[T.white]	L_VLDL_TG_pct	-0.523736	0.123768	-1.19066	0.143193	0.597415
mlm	age	L_VLDL_TG_pct	-0.00222391	0.839892	-0.0237987	0.0193509	0.970628
mlm	bmi	L_VLDL_TG_pct	-2.29519e-05	0.999218	-0.0459005	0.0458546	1
mlm	WHO_score_sample	L_VLDL_TG_pct	-0.212944	0.00207592	-0.348488	-0.0773992	0.071653
mlm	Group Var	L_VLDL_TG_pct	0.083565	0.679792	-0.31325	0.48038	0.914241
mlm	Intercept	M_VLDL_PL_pct	0.706449	0.431928	-1.05538	2.46827	0.793198
mlm	race[T.black or aa]	M_VLDL_PL_pct	-0.339538	0.52599	-1.38896	0.709887	0.829382
mlm	race[T.other]	M_VLDL_PL_pct	-0.303542	0.682394	-1.75744	1.15035	0.916098
mlm	race[T.white]	M_VLDL_PL_pct	-0.174792	0.639875	-0.907012	0.557428	0.892233
mlm	age	M_VLDL_PL_pct	0.00833539	0.441575	-0.0128944	0.0295652	0.797073
mlm	bmi	M_VLDL_PL_pct	-0.0406194	0.0973388	-0.0886397	0.00740089	0.549467
mlm	WHO_score_sample	M_VLDL_PL_pct	0.0350595	0.613378	-0.100941	0.17106	0.880062
mlm	Group Var	M_VLDL_PL_pct	0.504711	0.129346	-0.14751	1.15693	0.61338
mlm	Intercept	M_VLDL_C_pct	0.795578	0.374806	-0.961371	2.55253	0.753785
mlm	race[T.black or aa]	M_VLDL_C_pct	-0.0114762	0.98288	-1.05967	1.03672	1
mlm	race[T.other]	M_VLDL_C_pct	-0.166636	0.822413	-1.62181	1.28853	0.965801
mlm	race[T.white]	M_VLDL_C_pct	-9.53928e-05	0.999796	-0.73141	0.731219	1
mlm	age	M_VLDL_C_pct	0.00760323	0.469879	-0.0130174	0.0282239	0.807912
mlm	bmi	M_VLDL_C_pct	-0.0361371	0.140277	-0.0841636	0.0118893	0.62177
mlm	WHO_score_sample	M_VLDL_C_pct	-0.0829957	0.221522	-0.216059	0.0500674	0.69331
mlm	Group Var	M_VLDL_C_pct	0.596835	0.0927451	-0.0990076	1.29268	0.543998
mlm	Intercept	M_VLDL_CE_pct	0.75011	0.396371	-0.983357	2.48358	0.765393
mlm	race[T.black or aa]	M_VLDL_CE_pct	-0.0509132	0.923134	-1.08513	0.983304	0.994893
mlm	race[T.other]	M_VLDL_CE_pct	-0.11653	0.872682	-1.54174	1.30868	0.981163
mlm	race[T.white]	M_VLDL_CE_pct	-0.0856573	0.813921	-0.798937	0.627622	0.964441
mlm	age	M_VLDL_CE_pct	0.00586005	0.570635	-0.0143924	0.0261125	0.854126
mlm	bmi	M_VLDL_CE_pct	-0.0260528	0.284213	-0.0737345	0.0216289	0.721239
mlm	WHO_score_sample	M_VLDL_CE_pct	-0.105741	0.11271	-0.236404	0.0249221	0.576653
mlm	Group Var	M_VLDL_CE_pct	0.415232	0.131252	-0.124027	0.954491	0.613608
mlm	Intercept	M_VLDL_FC_pct	0.688952	0.458951	-1.13439	2.51229	0.807057
mlm	race[T.black or aa]	M_VLDL_FC_pct	-0.138431	0.802913	-1.22554	0.94868	0.964441
mlm	race[T.other]	M_VLDL_FC_pct	-0.198512	0.796887	-1.7102	1.31318	0.961977
mlm	race[T.white]	M_VLDL_FC_pct	0.0198845	0.959154	-0.741089	0.780858	1
mlm	age	M_VLDL_FC_pct	0.00839044	0.446901	-0.0132308	0.0300117	0.799742
mlm	bmi	M_VLDL_FC_pct	-0.0405481	0.109997	-0.0902744	0.00917812	0.570662
mlm	WHO_score_sample	M_VLDL_FC_pct	-0.01834	0.796672	-0.15785	0.12117	0.961977
mlm	Group Var	M_VLDL_FC_pct	0.640846	0.102317	-0.127971	1.40966	0.564733
mlm	Intercept	M_VLDL_TG_pct	-0.364799	0.705808	-2.25886	1.52927	0.9259
mlm	race[T.black or aa]	M_VLDL_TG_pct	-0.0357266	0.950512	-1.16396	1.0925	1
mlm	race[T.other]	M_VLDL_TG_pct	0.27294	0.734495	-1.30438	1.85026	0.938792
mlm	race[T.white]	M_VLDL_TG_pct	-0.181627	0.654578	-0.977273	0.614019	0.902673
mlm	age	M_VLDL_TG_pct	-0.00366495	0.745957	-0.0258369	0.018507	0.943303
mlm	bmi	M_VLDL_TG_pct	0.0281232	0.282038	-0.0231158	0.0793623	0.718474
mlm	WHO_score_sample	M_VLDL_TG_pct	-0.0247617	0.731622	-0.166267	0.116744	0.938498
mlm	Group Var	M_VLDL_TG_pct	0.88454	0.0598708	-0.0367684	1.80585	0.449593
mlm	Intercept	S_VLDL_PL_pct	0.97817	0.259471	-0.721995	2.67834	0.715263
mlm	race[T.black or aa]	S_VLDL_PL_pct	0.314392	0.546644	-0.707838	1.33662	0.842654
mlm	race[T.other]	S_VLDL_PL_pct	-0.148131	0.840212	-1.58811	1.29185	0.970628
mlm	race[T.white]	S_VLDL_PL_pct	0.195099	0.598567	-0.531234	0.921432	0.871067
mlm	age	S_VLDL_PL_pct	0.000283661	0.976167	-0.0183261	0.0188934	1
mlm	bmi	S_VLDL_PL_pct	-0.02883	0.220734	-0.074973	0.017313	0.69331
mlm	WHO_score_sample	S_VLDL_PL_pct	-0.129253	0.034523	-0.249094	-0.00941288	0.362948
mlm	Group Var	S_VLDL_PL_pct	1.55826	0.0326869	0.128361	2.98817	0.356862
mlm	Intercept	S_VLDL_C_pct	0.793138	0.372713	-0.950766	2.53704	0.753785
mlm	race[T.black or aa]	S_VLDL_C_pct	0.27852	0.601686	-0.76729	1.32433	0.873283
mlm	race[T.other]	S_VLDL_C_pct	-0.1061	0.88727	-1.57304	1.36084	0.986411
mlm	race[T.white]	S_VLDL_C_pct	0.0565307	0.880982	-0.683481	0.796542	0.984122
mlm	age	S_VLDL_C_pct	0.00469052	0.63803	-0.0148506	0.0242317	0.892032
mlm	bmi	S_VLDL_C_pct	-0.031985	0.185584	-0.0793423	0.0153723	0.672635
mlm	WHO_score_sample	S_VLDL_C_pct	-0.0802285	0.210015	-0.205671	0.0452138	0.684098
mlm	Group Var	S_VLDL_C_pct	1.14776	0.0396309	0.0544494	2.24106	0.391372
mlm	Intercept	S_VLDL_CE_pct	0.580984	0.52015	-1.18963	2.3516	0.826929
mlm	race[T.black or aa]	S_VLDL_CE_pct	0.241288	0.656256	-0.821233	1.30381	0.903033
mlm	race[T.other]	S_VLDL_CE_pct	-0.138526	0.854839	-1.6226	1.34554	0.979565
mlm	race[T.white]	S_VLDL_CE_pct	-0.0280422	0.941533	-0.777417	0.721332	1
mlm	age	S_VLDL_CE_pct	0.00715947	0.482089	-0.0128026	0.0271216	0.807912
mlm	bmi	S_VLDL_CE_pct	-0.0328928	0.180272	-0.0810066	0.0152211	0.662106
mlm	WHO_score_sample	S_VLDL_CE_pct	-0.0197598	0.76277	-0.148065	0.108546	0.951427
mlm	Group Var	S_VLDL_CE_pct	0.968033	0.0556167	-0.023233	1.9593	0.438533
mlm	Intercept	S_VLDL_FC_pct	0.895989	0.293627	-0.776178	2.56815	0.728659
mlm	race[T.black or aa]	S_VLDL_FC_pct	0.303042	0.554533	-0.701984	1.30807	0.847978
mlm	race[T.other]	S_VLDL_FC_pct	-0.00321678	0.996442	-1.41718	1.41074	1
mlm	race[T.white]	S_VLDL_FC_pct	0.182143	0.616762	-0.531211	0.895498	0.880437
mlm	age	S_VLDL_FC_pct	0.000108764	0.990737	-0.0182529	0.0184704	1
mlm	bmi	S_VLDL_FC_pct	-0.0231971	0.316632	-0.068599	0.0222047	0.730058
mlm	WHO_score_sample	S_VLDL_FC_pct	-0.151488	0.011975	-0.269644	-0.0333323	0.248418
mlm	Group Var	S_VLDL_FC_pct	1.46091	0.0314883	0.129653	2.79217	0.354081
mlm	Intercept	S_VLDL_TG_pct	-0.910465	0.310769	-2.67098	0.850053	0.730058
mlm	race[T.black or aa]	S_VLDL_TG_pct	-0.389125	0.471123	-1.44743	0.669181	0.807912
mlm	race[T.other]	S_VLDL_TG_pct	0.177213	0.815554	-1.31177	1.6662	0.964441
mlm	race[T.white]	S_VLDL_TG_pct	-0.184372	0.630501	-0.935612	0.566868	0.887256
mlm	age	S_VLDL_TG_pct	0.000639773	0.94839	-0.0187323	0.0200118	1
mlm	bmi	S_VLDL_TG_pct	0.0316348	0.194695	-0.016177	0.0794466	0.673231
mlm	WHO_score_sample	S_VLDL_TG_pct	0.0560532	0.378786	-0.0687712	0.180878	0.759484
mlm	Group Var	S_VLDL_TG_pct	1.43062	0.0308726	0.131713	2.72952	0.350536
mlm	Intercept	XS_VLDL_PL_pct	-0.589513	0.332896	-1.78277	0.603741	0.740722
mlm	race[T.black or aa]	XS_VLDL_PL_pct	-0.317101	0.393263	-1.04511	0.410903	0.763344
mlm	race[T.other]	XS_VLDL_PL_pct	0.116269	0.825073	-0.914761	1.1473	0.967616
mlm	race[T.white]	XS_VLDL_PL_pct	-0.186595	0.482517	-0.70737	0.33418	0.807912
mlm	age	XS_VLDL_PL_pct	0.00590556	0.338606	-0.00619016	0.0180013	0.741202
mlm	bmi	XS_VLDL_PL_pct	-0.00803305	0.629814	-0.0406988	0.0246327	0.887177
mlm	WHO_score_sample	XS_VLDL_PL_pct	0.242238	2.8502e-09	0.162309	0.322167	1.13267e-06
mlm	Group Var	XS_VLDL_PL_pct	2.90607	0.0251609	0.362082	5.45005	0.333298
mlm	Intercept	XS_VLDL_C_pct	0.0986932	0.898958	-1.42469	1.62207	0.990699
mlm	race[T.black or aa]	XS_VLDL_C_pct	0.408883	0.374253	-0.493046	1.31081	0.753785
mlm	race[T.other]	XS_VLDL_C_pct	-0.365625	0.568186	-1.62124	0.889991	0.853414
mlm	race[T.white]	XS_VLDL_C_pct	0.0278156	0.931257	-0.604178	0.659809	0.997525
mlm	age	XS_VLDL_C_pct	0.00215024	0.80834	-0.0152238	0.0195243	0.964441
mlm	bmi	XS_VLDL_C_pct	0.014627	0.484429	-0.0263749	0.0556289	0.807912
mlm	WHO_score_sample	XS_VLDL_C_pct	-0.221432	6.71332e-05	-0.330307	-0.112557	0.00404223
mlm	Group Var	XS_VLDL_C_pct	0.696979	0.0860356	-0.098769	1.49273	0.521971
mlm	Intercept	XS_VLDL_CE_pct	0.079523	0.915862	-1.39577	1.55482	0.994893
mlm	race[T.black or aa]	XS_VLDL_CE_pct	0.370098	0.405723	-0.502336	1.24253	0.768942
mlm	race[T.other]	XS_VLDL_CE_pct	-0.318237	0.607619	-1.53297	0.896493	0.878704
mlm	race[T.white]	XS_VLDL_CE_pct	-0.00242964	0.993787	-0.613923	0.609064	1
mlm	age	XS_VLDL_CE_pct	0.00339475	0.69293	-0.0134548	0.0202443	0.92277
mlm	bmi	XS_VLDL_CE_pct	0.0151524	0.453949	-0.024506	0.0548107	0.806795
mlm	WHO_score_sample	XS_VLDL_CE_pct	-0.241305	7.11732e-06	-0.346636	-0.135975	0.000614875
mlm	Group Var	XS_VLDL_CE_pct	0.700231	0.0747598	-0.0699584	1.47042	0.482298
mlm	Intercept	XS_VLDL_FC_pct	-0.549682	0.554804	-2.37393	1.27456	0.847978
mlm	race[T.black or aa]	XS_VLDL_FC_pct	0.284444	0.609521	-0.807075	1.37596	0.879787
mlm	race[T.other]	XS_VLDL_FC_pct	-0.665332	0.390684	-2.18451	0.853843	0.762847
mlm	race[T.white]	XS_VLDL_FC_pct	-0.0238206	0.951329	-0.788709	0.741067	1
mlm	age	XS_VLDL_FC_pct	0.00246525	0.814831	-0.0181661	0.0230966	0.964441
mlm	bmi	XS_VLDL_FC_pct	0.0225494	0.369417	-0.0266904	0.0717892	0.753785
mlm	WHO_score_sample	XS_VLDL_FC_pct	-0.0232557	0.726708	-0.153668	0.107157	0.936073
mlm	Group Var	XS_VLDL_FC_pct	0.881464	0.16475	-0.362093	2.12502	0.650077
mlm	Intercept	XS_VLDL_TG_pct	-0.382038	0.661846	-2.09406	1.32998	0.906724
mlm	race[T.black or aa]	XS_VLDL_TG_pct	-0.560494	0.278966	-1.57518	0.454195	0.71697
mlm	race[T.other]	XS_VLDL_TG_pct	0.446718	0.53097	-0.950752	1.84419	0.832048
mlm	race[T.white]	XS_VLDL_TG_pct	-0.050039	0.888511	-0.74963	0.649552	0.986848
mlm	age	XS_VLDL_TG_pct	0.00208167	0.835531	-0.0175703	0.0217336	0.969731
mlm	bmi	XS_VLDL_TG_pct	-0.00426706	0.85666	-0.0505684	0.0420343	0.979938
mlm	WHO_score_sample	XS_VLDL_TG_pct	0.131457	0.0367341	0.00810275	0.254812	0.375603
mlm	Group Var	XS_VLDL_TG_pct	0.404932	0.269779	-0.314235	1.1241	0.71697
mlm	Intercept	IDL_PL_pct	-0.842533	0.362565	-2.65621	0.971146	0.751138
mlm	race[T.black or aa]	IDL_PL_pct	0.0190621	0.971305	-1.01957	1.05769	1
mlm	race[T.other]	IDL_PL_pct	1.0148	0.140973	-0.336242	2.36585	0.62177
mlm	race[T.white]	IDL_PL_pct	0.382949	0.268841	-0.295844	1.06174	0.71697
mlm	age	IDL_PL_pct	0.00820289	0.407884	-0.0112231	0.0276288	0.768942
mlm	bmi	IDL_PL_pct	-0.00941759	0.727113	-0.0623111	0.043476	0.936073
mlm	WHO_score_sample	IDL_PL_pct	0.118482	0.0506358	-0.000327962	0.237291	0.431998
mlm	Group Var	IDL_PL_pct	3.65988e-10	1	-0.788978	0.788978	1
mlm	Intercept	IDL_C_pct	-0.122599	0.869503	-1.5852	1.34	0.981163
mlm	race[T.black or aa]	IDL_C_pct	0.170443	0.700818	-0.699021	1.03991	0.9259
mlm	race[T.other]	IDL_C_pct	-0.55184	0.367407	-1.75181	0.648136	0.753785
mlm	race[T.white]	IDL_C_pct	-0.244583	0.426999	-0.848074	0.358907	0.789253
mlm	age	IDL_C_pct	0.00284056	0.738179	-0.013815	0.0194962	0.940835
mlm	bmi	IDL_C_pct	0.0339138	0.093937	-0.00577001	0.0735976	0.544668
mlm	WHO_score_sample	IDL_C_pct	-0.280525	1.95492e-07	-0.386187	-0.174863	3.88442e-05
mlm	Group Var	IDL_C_pct	0.46554	0.14722	-0.163982	1.09506	0.629042
mlm	Intercept	IDL_CE_pct	0.314665	0.665115	-1.11011	1.73944	0.907079
mlm	race[T.black or aa]	IDL_CE_pct	0.0923444	0.831882	-0.760231	0.94492	0.968753
mlm	race[T.other]	IDL_CE_pct	-0.274239	0.643656	-1.43617	0.887688	0.894993
mlm	race[T.white]	IDL_CE_pct	-0.283229	0.340381	-0.865473	0.299015	0.741202
mlm	age	IDL_CE_pct	-0.00176095	0.832006	-0.0180313	0.0145093	0.968753
mlm	bmi	IDL_CE_pct	0.0271517	0.172396	-0.0118476	0.0661509	0.650077
mlm	WHO_score_sample	IDL_CE_pct	-0.275625	1.88453e-07	-0.379306	-0.171945	3.88442e-05
mlm	Group Var	IDL_CE_pct	0.271068	0.290324	-0.23137	0.773506	0.728659
mlm	Intercept	IDL_FC_pct	-1.00245	0.222579	-2.61332	0.608412	0.69331
mlm	race[T.black or aa]	IDL_FC_pct	0.345046	0.456791	-0.563755	1.25385	0.807057
mlm	race[T.other]	IDL_FC_pct	-0.891521	0.155568	-2.12193	0.338887	0.646105
mlm	race[T.white]	IDL_FC_pct	-0.0317988	0.914065	-0.609343	0.545745	0.994893
mlm	age	IDL_FC_pct	0.00687688	0.521278	-0.014138	0.0278917	0.827891
mlm	bmi	IDL_FC_pct	0.0300253	0.158889	-0.0117463	0.0717969	0.649888
mlm	WHO_score_sample	IDL_FC_pct	-0.0492835	0.390575	-0.161789	0.0632215	0.762847
mlm	Group Var	IDL_FC_pct	3.54906e-10	1	-0.578398	0.578398	1
mlm	Intercept	IDL_TG_pct	-0.0922569	0.893448	-1.44224	1.25773	0.987914
mlm	race[T.black or aa]	IDL_TG_pct	-0.476908	0.245168	-1.2812	0.327384	0.709786
mlm	race[T.other]	IDL_TG_pct	0.317394	0.578817	-0.803244	1.43803	0.862758
mlm	race[T.white]	IDL_TG_pct	-0.13624	0.637642	-0.703173	0.430694	0.892032
mlm	age	IDL_TG_pct	0.00240315	0.755186	-0.0127025	0.0175088	0.948517
mlm	bmi	IDL_TG_pct	-0.0241414	0.194773	-0.0606342	0.0123515	0.673231
mlm	WHO_score_sample	IDL_TG_pct	0.248773	4.47191e-07	0.152177	0.345369	7.40473e-05
mlm	Group Var	IDL_TG_pct	0.810901	0.0943966	-0.139291	1.76109	0.544668
mlm	Intercept	L_LDL_PL_pct	-0.0596398	0.950987	-1.96131	1.84203	1
mlm	race[T.black or aa]	L_LDL_PL_pct	0.255955	0.658571	-0.879319	1.39123	0.904341
mlm	race[T.other]	L_LDL_PL_pct	0.752931	0.330927	-0.76491	2.27077	0.739654
mlm	race[T.white]	L_LDL_PL_pct	0.688941	0.0799575	-0.0822477	1.46013	0.498042
mlm	age	L_LDL_PL_pct	-0.00716906	0.551277	-0.0307508	0.0164127	0.847823
mlm	bmi	L_LDL_PL_pct	-0.0137563	0.596403	-0.0646681	0.0371555	0.87011
mlm	WHO_score_sample	L_LDL_PL_pct	0.109891	0.110311	-0.024993	0.244774	0.570803
mlm	Group Var	L_LDL_PL_pct	0.121491	0.730408	-0.569542	0.812525	0.937638
mlm	Intercept	L_LDL_C_pct	-1.51853	0.131554	-3.49217	0.455115	0.613608
mlm	race[T.black or aa]	L_LDL_C_pct	-0.397785	0.48627	-1.51755	0.721985	0.807912
mlm	race[T.other]	L_LDL_C_pct	-0.737755	0.356089	-2.30462	0.829113	0.750605
mlm	race[T.white]	L_LDL_C_pct	-0.748583	0.0599523	-1.52853	0.0313657	0.449593
mlm	age	L_LDL_C_pct	0.0307735	0.013315	0.0064061	0.0551408	0.259381
mlm	bmi	L_LDL_C_pct	0.0411361	0.113867	-0.00985864	0.0921307	0.578652
mlm	WHO_score_sample	L_LDL_C_pct	-0.294634	3.57748e-05	-0.434349	-0.154918	0.00245119
mlm	Group Var	L_LDL_C_pct	0.556356	0.122753	-0.150197	1.26291	0.595774
mlm	Intercept	L_LDL_CE_pct	-1.4312	0.178109	-3.51431	0.651898	0.657374
mlm	race[T.black or aa]	L_LDL_CE_pct	-0.401672	0.500357	-1.56984	0.766498	0.817371
mlm	race[T.other]	L_LDL_CE_pct	-0.697946	0.407619	-2.34988	0.953985	0.768942
mlm	race[T.white]	L_LDL_CE_pct	-0.782492	0.0629673	-1.60729	0.0423106	0.450058
mlm	age	L_LDL_CE_pct	0.0312622	0.0159877	0.00582933	0.056695	0.276239
mlm	bmi	L_LDL_CE_pct	0.0371311	0.169353	-0.0158242	0.0900864	0.650077
mlm	WHO_score_sample	L_LDL_CE_pct	-0.294183	5.17757e-05	-0.436639	-0.151726	0.00331865
mlm	Group Var	L_LDL_CE_pct	0.986295	0.0967347	-0.177598	2.15019	0.547978
mlm	Intercept	L_LDL_FC_pct	-1.5646	0.10642	-3.46398	0.334789	0.569762
mlm	race[T.black or aa]	L_LDL_FC_pct	-0.315397	0.568227	-1.39864	0.767843	0.853414
mlm	race[T.other]	L_LDL_FC_pct	-0.784802	0.3042	-2.28186	0.71226	0.730058
mlm	race[T.white]	L_LDL_FC_pct	-0.609834	0.105575	-1.34837	0.128704	0.568723
mlm	age	L_LDL_FC_pct	0.0280124	0.0207669	0.00426732	0.0517576	0.307384
mlm	bmi	L_LDL_FC_pct	0.042243	0.0955616	-0.00743099	0.0919169	0.547207
mlm	WHO_score_sample	L_LDL_FC_pct	-0.259601	0.000215217	-0.397099	-0.122102	0.0106909
mlm	Group Var	L_LDL_FC_pct	0.275788	0.261954	-0.206065	0.757642	0.71697
mlm	Intercept	L_LDL_TG_pct	0.209971	0.766195	-1.17402	1.59396	0.95473
mlm	race[T.black or aa]	L_LDL_TG_pct	-0.458565	0.27378	-1.27981	0.362681	0.71697
mlm	race[T.other]	L_LDL_TG_pct	0.347467	0.55395	-0.803199	1.49813	0.847978
mlm	race[T.white]	L_LDL_TG_pct	-0.0382689	0.897374	-0.619802	0.543264	0.990211
mlm	age	L_LDL_TG_pct	-0.0010245	0.895997	-0.0163854	0.0143364	0.989816
mlm	bmi	L_LDL_TG_pct	-0.0322	0.0894638	-0.0693627	0.00496265	0.533827
mlm	WHO_score_sample	L_LDL_TG_pct	0.269902	6.18658e-08	0.172181	0.367624	1.53659e-05
mlm	Group Var	L_LDL_TG_pct	1.06308	0.0755578	-0.109415	2.23558	0.485868
mlm	Intercept	M_LDL_PL_pct	-0.684171	0.228545	-1.79781	0.42947	0.699227
mlm	race[T.black or aa]	M_LDL_PL_pct	0.623428
mlm	race[T.other]	M_LDL_PL_pct	-0.493636	0.249992	-1.33468	0.347406	0.709786
mlm	race[T.white]	M_LDL_PL_pct	-0.097771	0.194943	-0.245621	0.050079	0.673231
mlm	age	M_LDL_PL_pct	0.00532526	0.552214	-0.0122328	0.0228833	0.847951
mlm	bmi	M_LDL_PL_pct	0.0173171
mlm	WHO_score_sample	M_LDL_PL_pct	8.7351e-05	0.994188	-0.0234169	0.0235916	1
mlm	Group Var	M_LDL_PL_pct	2.27899e-08
mlm	Intercept	M_LDL_C_pct	0.194353	0.805123	-1.34959	1.7383	0.964441
mlm	race[T.black or aa]	M_LDL_C_pct	0.365649	0.44166	-0.565811	1.29711	0.797073
mlm	race[T.other]	M_LDL_C_pct	0.0637374	0.923782	-1.24202	1.3695	0.994893
mlm	race[T.white]	M_LDL_C_pct	0.0747072	0.825493	-0.589389	0.738803	0.967616
mlm	age	M_LDL_C_pct	-0.00616639	0.471042	-0.0229341	0.0106013	0.807912
mlm	bmi	M_LDL_C_pct	0.0235651	0.272103	-0.0184904	0.0656206	0.71697
mlm	WHO_score_sample	M_LDL_C_pct	-0.217319	0.000126296	-0.328426	-0.106212	0.00678244
mlm	Group Var	M_LDL_C_pct	1.40854	0.0519822	-0.0120919	2.82916	0.435817
mlm	Intercept	M_LDL_CE_pct	0.9284	0.192363	-0.467429	2.32423	0.672716
mlm	race[T.black or aa]	M_LDL_CE_pct	-0.383822	0.365224	-1.21465	0.447005	0.752469
mlm	race[T.other]	M_LDL_CE_pct	0.523235	0.360082	-0.597297	1.64377	0.750605
mlm	race[T.white]	M_LDL_CE_pct	-0.00865667	0.974567	-0.540852	0.523538	1
mlm	age	M_LDL_CE_pct	-0.0200776	0.0155287	-0.0363397	-0.00381541	0.273058
mlm	bmi	M_LDL_CE_pct	0.0140559	0.480768	-0.0250171	0.053129	0.807912
mlm	WHO_score_sample	M_LDL_CE_pct	-0.0708036	0.170217	-0.171986	0.0303788	0.650077
mlm	Group Var	M_LDL_CE_pct	9.39619e-09	1	-0.445762	0.445762	1
mlm	Intercept	M_LDL_FC_pct	-1.12172	0.182276	-2.77007	0.526626	0.667002
mlm	race[T.black or aa]	M_LDL_FC_pct	0.440864	0.372368	-0.527783	1.40951	0.753785
mlm	race[T.other]	M_LDL_FC_pct	-0.461463	0.501036	-1.80565	0.882723	0.817371
mlm	race[T.white]	M_LDL_FC_pct	-0.168434	0.623862	-0.84163	0.504762	0.88375
mlm	age	M_LDL_FC_pct	0.0189025	0.0546923	-0.000380265	0.0381853	0.435879
mlm	bmi	M_LDL_FC_pct	0.0327778	0.145823	-0.0113925	0.0769482	0.629042
mlm	WHO_score_sample	M_LDL_FC_pct	-0.278617	4.10487e-06	-0.397176	-0.160059	0.000388398
mlm	Group Var	M_LDL_FC_pct	0.530585	0.162174	-0.213391	1.27456	0.650077
mlm	Intercept	M_LDL_TG_pct	0.230975	0.778609	-1.37931	1.84126	0.957328
mlm	race[T.black or aa]	M_LDL_TG_pct	-0.601484	0.221336	-1.56543	0.36246	0.69331
mlm	race[T.other]	M_LDL_TG_pct	0.408883	0.545968	-0.91834	1.73611	0.842654
mlm	race[T.white]	M_LDL_TG_pct	0.0580176	0.864294	-0.607314	0.723349	0.979938
mlm	age	M_LDL_TG_pct	0.00492637	0.595624	-0.0132674	0.0231202	0.87011
mlm	bmi	M_LDL_TG_pct	-0.0399672	0.0731577	-0.0836844	0.00374989	0.473499
mlm	WHO_score_sample	M_LDL_TG_pct	0.186246	0.00202423	0.0679835	0.304508	0.071653
mlm	Group Var	M_LDL_TG_pct	0.500969	0.296807	-0.440157	1.4421	0.728659
mlm	Intercept	S_LDL_PL_pct	-0.106235	0.881103	-1.49833	1.28586	0.984122
mlm	race[T.black or aa]	S_LDL_PL_pct	0.30506	0.463596	-0.510708	1.12083	0.807912
mlm	race[T.other]	S_LDL_PL_pct	-0.180043	0.748527	-1.28078	0.920698	0.943303
mlm	race[T.white]	S_LDL_PL_pct	-0.162355	0.543628	-0.6863	0.361589	0.841987
mlm	age	S_LDL_PL_pct	0.0126323	0.112893	-0.00298525	0.0282499	0.576653
mlm	bmi	S_LDL_PL_pct	-0.0183448	0.358853	-0.0575307	0.0208411	0.750605
mlm	WHO_score_sample	S_LDL_PL_pct	0.0359933	0.477841	-0.0633977	0.135384	0.807912
mlm	Group Var	S_LDL_PL_pct	2.12794e-10	1	-0.55097	0.55097	1
mlm	Intercept	S_LDL_C_pct	-0.229142	0.740625	-1.58586	1.12758	0.942139
mlm	race[T.black or aa]	S_LDL_C_pct	0.386898	0.351123	-0.426375	1.20017	0.749291
mlm	race[T.other]	S_LDL_C_pct	-0.0313896	0.956592	-1.16167	1.09889	1
mlm	race[T.white]	S_LDL_C_pct	0.21454	0.462926	-0.358307	0.787386	0.807912
mlm	age	S_LDL_C_pct	-0.00564751	0.464997	-0.0207971	0.00950205	0.807912
mlm	bmi	S_LDL_C_pct	0.0311594	0.0987482	-0.00583215	0.068151	0.554769
mlm	WHO_score_sample	S_LDL_C_pct	-0.189516	0.000146807	-0.287356	-0.0916748	0.00767645
mlm	Group Var	S_LDL_C_pct	0.808088	0.0924301	-0.133142	1.74932	0.543998
mlm	Intercept	S_LDL_CE_pct	0.331685	0.66513	-1.17023	1.8336	0.907079
mlm	race[T.black or aa]	S_LDL_CE_pct	-0.499592	0.274275	-1.39524	0.396054	0.71697
mlm	race[T.other]	S_LDL_CE_pct	-0.0856735	0.890407	-1.30433	1.13298	0.98701
mlm	race[T.white]	S_LDL_CE_pct	0.0712042	0.815074	-0.525489	0.667898	0.964441
mlm	age	S_LDL_CE_pct	-0.0195783	0.0271542	-0.0369471	-0.00220951	0.34177
mlm	bmi	S_LDL_CE_pct	0.0254627	0.229305	-0.0160512	0.0669765	0.699227
mlm	WHO_score_sample	S_LDL_CE_pct	0.00278489	0.960219	-0.106646	0.112216	1
mlm	Group Var	S_LDL_CE_pct	0.112558	0.556839	-0.26292	0.488036	0.849694
mlm	Intercept	S_LDL_FC_pct	-1.04452	0.191722	-2.61266	0.523627	0.672716
mlm	race[T.black or aa]	S_LDL_FC_pct	0.881992	0.0648817	-0.0544137	1.8184	0.452103
mlm	race[T.other]	S_LDL_FC_pct	0.187698	0.776557	-1.10854	1.48393	0.957328
mlm	race[T.white]	S_LDL_FC_pct	0.265722	0.425619	-0.387973	0.919418	0.788754
mlm	age	S_LDL_FC_pct	0.0139473	0.122211	-0.00373964	0.0316342	0.595774
mlm	bmi	S_LDL_FC_pct	0.0248551	0.253265	-0.0177856	0.0674957	0.709786
mlm	WHO_score_sample	S_LDL_FC_pct	-0.26133	6.14081e-06	-0.374611	-0.148049	0.000554627
mlm	Group Var	S_LDL_FC_pct	0.583679	0.107783	-0.127652	1.29501	0.569762
mlm	Intercept	S_LDL_TG_pct	0.0671195	0.937507	-1.61076	1.745	0.999371
mlm	race[T.black or aa]	S_LDL_TG_pct	-0.719551	0.159715	-1.72258	0.283482	0.650077
mlm	race[T.other]	S_LDL_TG_pct	0.479555	0.49509	-0.898139	1.85725	0.815033
mlm	race[T.white]	S_LDL_TG_pct	0.0559998	0.873414	-0.632895	0.744895	0.981163
mlm	age	S_LDL_TG_pct	-0.000685131	0.943946	-0.0197836	0.0184133	1
mlm	bmi	S_LDL_TG_pct	-0.0200627	0.388394	-0.0656519	0.0255265	0.762847
mlm	WHO_score_sample	S_LDL_TG_pct	0.166092	0.00747486	0.044393	0.287791	0.190138
mlm	Group Var	S_LDL_TG_pct	0.422679	0.298871	-0.37477	1.22013	0.728659
mlm	Intercept	XL_HDL_PL_pct	0.356982	0.635326	-1.11836	1.83232	0.891439
mlm	race[T.black or aa]	XL_HDL_PL_pct	0.0613599	0.891776	-0.822556	0.945276	0.987164
mlm	race[T.other]	XL_HDL_PL_pct	0.00215646	0.997263	-1.22999	1.2343	1
mlm	race[T.white]	XL_HDL_PL_pct	0.21167	0.505981	-0.412086	0.835425	0.822064
mlm	age	XL_HDL_PL_pct	0.00554857	0.510106	-0.0109619	0.022059	0.825392
mlm	bmi	XL_HDL_PL_pct	-0.0392277	0.0548413	-0.0792692	0.000813769	0.435879
mlm	WHO_score_sample	XL_HDL_PL_pct	0.11352	0.0378358	0.00637757	0.220663	0.377788
mlm	Group Var	XL_HDL_PL_pct	0.874302	0.158368	-0.340517	2.08912	0.649888
mlm	Intercept	XL_HDL_C_pct	0.45854	0.61498	-1.32826	2.24534	0.880062
mlm	race[T.black or aa]	XL_HDL_C_pct	0.00998788	0.985371	-1.05762	1.0776	1
mlm	race[T.other]	XL_HDL_C_pct	-0.113927	0.876824	-1.55456	1.32671	0.982816
mlm	race[T.white]	XL_HDL_C_pct	-0.379919	0.281132	-1.07081	0.310971	0.718007
mlm	age	XL_HDL_C_pct	0.00743057	0.477372	-0.0130661	0.0279273	0.807912
mlm	bmi	XL_HDL_C_pct	-0.00601783	0.812513	-0.0557458	0.0437101	0.964441
mlm	WHO_score_sample	XL_HDL_C_pct	-0.162197	0.0144572	-0.29218	-0.0322135	0.267147
mlm	Group Var	XL_HDL_C_pct	0.0222301	0.875267	-0.255337	0.299797	0.982019
mlm	Intercept	XL_HDL_CE_pct	0.365611	0.683365	-1.39126	2.12248	0.916098
mlm	race[T.black or aa]	XL_HDL_CE_pct	-0.00784142	0.988389	-1.06396	1.04828	1
mlm	race[T.other]	XL_HDL_CE_pct	-0.129237	0.858271	-1.54769	1.28921	0.979938
mlm	race[T.white]	XL_HDL_CE_pct	-0.294573	0.399008	-0.979131	0.389985	0.767278
mlm	age	XL_HDL_CE_pct	0.0102703	0.32002	-0.00997216	0.0305128	0.730058
mlm	bmi	XL_HDL_CE_pct	-0.00897424	0.718727	-0.0578112	0.0398628	0.931579
mlm	WHO_score_sample	XL_HDL_CE_pct	-0.182024	0.00521208	-0.309729	-0.0543187	0.150093
mlm	Group Var	XL_HDL_CE_pct	0.0252734	0.8523	-0.24078	0.291327	0.978348
mlm	Intercept	XL_HDL_FC_pct	0.173658	0.846979	-1.59012	1.93744	0.976155
mlm	race[T.black or aa]	XL_HDL_FC_pct	0.11745	0.826547	-0.933048	1.16795	0.967616
mlm	race[T.other]	XL_HDL_FC_pct	0.0141336	0.984411	-1.40364	1.4319	1
mlm	race[T.white]	XL_HDL_FC_pct	-0.473865	0.176129	-1.16043	0.212695	0.656601
mlm	age	XL_HDL_FC_pct	0.00125292	0.902701	-0.0188343	0.0213401	0.992621
mlm	bmi	XL_HDL_FC_pct	0.0144817	0.562938	-0.0345839	0.0635473	0.849969
mlm	WHO_score_sample	XL_HDL_FC_pct	-0.110895	0.0890107	-0.238699	0.0169099	0.532723
mlm	Group Var	XL_HDL_FC_pct	0.0637909	0.718179	-0.282649	0.41023	0.931579
mlm	Intercept	XL_HDL_TG_pct	-0.0900305	0.905353	-1.57408	1.39402	0.99279
mlm	race[T.black or aa]	XL_HDL_TG_pct	-0.913749	0.0432689	-1.79986	-0.027642	0.407175
mlm	race[T.other]	XL_HDL_TG_pct	0.0200742	0.974132	-1.19327	1.23342	1
mlm	race[T.white]	XL_HDL_TG_pct	-0.361632	0.248452	-0.975769	0.252505	0.709786
mlm	age	XL_HDL_TG_pct	-0.00734305	0.39526	-0.0242726	0.0095865	0.764733
mlm	bmi	XL_HDL_TG_pct	0.0161381	0.43611	-0.024477	0.0567532	0.795731
mlm	WHO_score_sample	XL_HDL_TG_pct	0.120732	0.0284372	0.0127408	0.228722	0.343033
mlm	Group Var	XL_HDL_TG_pct	0.296474	0.281693	-0.243299	0.836247	0.718474
mlm	Intercept	L_HDL_PL_pct	-0.334114	0.727125	-2.21074	1.54251	0.936073
mlm	race[T.black or aa]	L_HDL_PL_pct	0.23897	0.675233	-0.878928	1.35687	0.912713
mlm	race[T.other]	L_HDL_PL_pct	0.109445	0.887621	-1.40849	1.62738	0.986411
mlm	race[T.white]	L_HDL_PL_pct	-0.190569	0.614239	-0.931608	0.550471	0.880062
mlm	age	L_HDL_PL_pct	0.0142332	0.198547	-0.00746437	0.0359309	0.673231
mlm	bmi	L_HDL_PL_pct	0.00145429	0.956113	-0.0503402	0.0532488	1
mlm	WHO_score_sample	L_HDL_PL_pct	-0.161138	0.0207618	-0.297723	-0.0245526	0.307384
mlm	Group Var	L_HDL_PL_pct	0.100035	0.63571	-0.313863	0.513934	0.891439
mlm	Intercept	L_HDL_C_pct	-0.278513	0.756228	-2.03692	1.47989	0.948818
mlm	race[T.black or aa]	L_HDL_C_pct	0.182699	0.734905	-0.874814	1.24021	0.938792
mlm	race[T.other]	L_HDL_C_pct	0.213425	0.766798	-1.19707	1.62392	0.95473
mlm	race[T.white]	L_HDL_C_pct	-0.0230446	0.94626	-0.693132	0.647042	1
mlm	age	L_HDL_C_pct	0.0156952	0.126865	-0.00445571	0.035846	0.605964
mlm	bmi	L_HDL_C_pct	-0.0073547	0.768315	-0.0562887	0.0415793	0.95473
mlm	WHO_score_sample	L_HDL_C_pct	-0.155026	0.017415	-0.282809	-0.0272432	0.288364
mlm	Group Var	L_HDL_C_pct	9.55706e-09	1	-0.324562	0.324562	1
mlm	Intercept	L_HDL_CE_pct	-0.3663	0.882482	-5.22301	4.49041	0.984595
mlm	race[T.black or aa]	L_HDL_CE_pct	0.222043	0.863976	-2.31828	2.76236	0.979938
mlm	race[T.other]	L_HDL_CE_pct	0.305704	0.668608	-1.09403	1.70544	0.908796
mlm	race[T.white]	L_HDL_CE_pct	0.10805	0.786036	-0.672073	0.888173	0.958192
mlm	age	L_HDL_CE_pct	0.0120976	0.6948	-0.0483355	0.0725307	0.923457
mlm	bmi	L_HDL_CE_pct	-0.0033112	0.934139	-0.0818444	0.075222	0.998239
mlm	WHO_score_sample	L_HDL_CE_pct	-0.117398	0.276878	-0.329008	0.0942119	0.71697
mlm	Group Var	L_HDL_CE_pct	0.00444061	0.999218	-8.87673	8.88561	1
mlm	Intercept	L_HDL_FC_pct	0.119325	0.902655	-1.79282	2.03147	0.992621
mlm	race[T.black or aa]	L_HDL_FC_pct	0.136619	0.814096	-1.00212	1.27536	0.964441
mlm	race[T.other]	L_HDL_FC_pct	0.0913782	0.907897	-1.45669	1.63945	0.993935
mlm	race[T.white]	L_HDL_FC_pct	-0.176286	0.649033	-0.935484	0.582911	0.899478
mlm	age	L_HDL_FC_pct	0.0146905	0.188946	-0.0072268	0.0366078	0.672716
mlm	bmi	L_HDL_FC_pct	-0.0190051	0.479416	-0.0716734	0.0336633	0.807912
mlm	WHO_score_sample	L_HDL_FC_pct	-0.118944	0.0946974	-0.258447	0.0205586	0.544668
mlm	Group Var	L_HDL_FC_pct	0.129197	0.535126	-0.279092	0.537485	0.836215
mlm	Intercept	L_HDL_TG_pct	0.758766	0.327689	-0.760631	2.27816	0.734897
mlm	race[T.black or aa]	L_HDL_TG_pct	-0.643073	0.18022	-1.58361	0.297469	0.662106
mlm	race[T.other]	L_HDL_TG_pct	0.047623	0.94006	-1.19368	1.28893	1
mlm	race[T.white]	L_HDL_TG_pct	-0.122165	0.704952	-0.75452	0.510191	0.9259
mlm	age	L_HDL_TG_pct	-0.0160033	0.0831197	-0.0341038	0.0020973	0.50975
mlm	bmi	L_HDL_TG_pct	-0.00701713	0.745745	-0.0494322	0.0353979	0.943303
mlm	WHO_score_sample	L_HDL_TG_pct	0.183503	0.00110157	0.0732866	0.293719	0.0442564
mlm	Group Var	L_HDL_TG_pct	8.72774e-09	1	-0.333341	0.333341	1
mlm	Intercept	M_HDL_PL_pct	1.03112	0.280436	-0.841278	2.90351	0.717998
mlm	race[T.black or aa]	M_HDL_PL_pct	-0.108752	0.848515	-1.22464	1.00714	0.9765
mlm	race[T.other]	M_HDL_PL_pct	-0.162599	0.832891	-1.67301	1.34781	0.968753
mlm	race[T.white]	M_HDL_PL_pct	-0.478518	0.199447	-1.20945	0.252412	0.675129
mlm	age	M_HDL_PL_pct	0.00487159	0.65559	-0.0165363	0.0262795	0.902742
mlm	bmi	M_HDL_PL_pct	-0.0255874	0.334895	-0.0775944	0.0264196	0.741202
mlm	WHO_score_sample	M_HDL_PL_pct	-0.0873736	0.20875	-0.223609	0.0488618	0.682972
mlm	Group Var	M_HDL_PL_pct	0.0587772	0.703802	-0.24423	0.361784	0.9259
mlm	Intercept	M_HDL_C_pct	-0.78851	0.35861	-2.47198	0.894957	0.750605
mlm	race[T.black or aa]	M_HDL_C_pct	0.328257	0.520083	-0.671983	1.3285	0.826929
mlm	race[T.other]	M_HDL_C_pct	0.213371	0.75857	-1.14725	1.57399	0.949168
mlm	race[T.white]	M_HDL_C_pct	-0.0266385	0.935898	-0.675808	0.622531	0.999264
mlm	age	M_HDL_C_pct	0.0179877	0.0619373	-0.000898254	0.0368737	0.449593
mlm	bmi	M_HDL_C_pct	0.0076879	0.748802	-0.0393673	0.0547431	0.943303
mlm	WHO_score_sample	M_HDL_C_pct	-0.179462	0.00421473	-0.302378	-0.0565464	0.128841
mlm	Group Var	M_HDL_C_pct	0.0170342
mlm	Intercept	M_HDL_CE_pct	-0.732963	0.340107	-2.23888	0.772959	0.741202
mlm	race[T.black or aa]	M_HDL_CE_pct	0.371834	0.412379	-0.517234	1.2609	0.774699
mlm	race[T.other]	M_HDL_CE_pct	0.252195	0.684775	-0.965407	1.4698	0.916098
mlm	race[T.white]	M_HDL_CE_pct	0.0257176	0.930241	-0.550075	0.60151	0.996974
mlm	age	M_HDL_CE_pct	0.0161141	0.0545148	-0.000312109	0.0325403	0.435879
mlm	bmi	M_HDL_CE_pct	0.00756165	0.725391	-0.0346305	0.0497538	0.935942
mlm	WHO_score_sample	M_HDL_CE_pct	-0.163227	0.00361985	-0.273184	-0.0532711	0.116011
mlm	Group Var	M_HDL_CE_pct	0.018001
mlm	Intercept	M_HDL_FC_pct	-0.83848	0.343471	-2.57324	0.89628	0.742178
mlm	race[T.black or aa]	M_HDL_FC_pct	-0.187189	0.723327	-1.22353	0.849156	0.934493
mlm	race[T.other]	M_HDL_FC_pct	-0.1849	0.795135	-1.58062	1.21082	0.961977
mlm	race[T.white]	M_HDL_FC_pct	-0.330621	0.330043	-0.995905	0.334663	0.738509
mlm	age	M_HDL_FC_pct	0.0215387	0.0344049	0.00158163	0.0414958	0.362948
mlm	bmi	M_HDL_FC_pct	0.014467	0.55818	-0.0339574	0.0628914	0.849694
mlm	WHO_score_sample	M_HDL_FC_pct	-0.210635	0.00145081	-0.340281	-0.0809892	0.0565248
mlm	Group Var	M_HDL_FC_pct	0.00068577	0.997548	-0.436629	0.438001	1
mlm	Intercept	M_HDL_TG_pct	0.542465	0.475346	-0.947028	2.03196	0.807912
mlm	race[T.black or aa]	M_HDL_TG_pct	-0.581136	0.212638	-1.49501	0.332741	0.68701
mlm	race[T.other]	M_HDL_TG_pct	0.2459	0.692137	-0.971294	1.46309	0.922386
mlm	race[T.white]	M_HDL_TG_pct	0.0209265	0.947685	-0.604167	0.64602	1
mlm	age	M_HDL_TG_pct	-0.0156631	0.0816389	-0.0332936	0.00196735	0.503778
mlm	bmi	M_HDL_TG_pct	-0.00918902	0.662588	-0.0504643	0.0320862	0.906724
mlm	WHO_score_sample	M_HDL_TG_pct	0.242601	1.30766e-05	0.133515	0.351688	0.00100839
mlm	Group Var	M_HDL_TG_pct	0.0710774	0.675902	-0.262149	0.404304	0.912997
mlm	Intercept	S_HDL_PL_pct	0.359484	0.723227	-1.63	2.34897	0.934493
mlm	race[T.black or aa]	S_HDL_PL_pct	-0.229985	0.703782	-1.41552	0.955545	0.9259
mlm	race[T.other]	S_HDL_PL_pct	-0.0856163	0.918069	-1.7169	1.54567	0.994893
mlm	race[T.white]	S_HDL_PL_pct	-0.0579209	0.889593	-0.875693	0.759851	0.98701
mlm	age	S_HDL_PL_pct	-0.00539275	0.640459	-0.028023	0.0172375	0.892421
mlm	bmi	S_HDL_PL_pct	0.00280121	0.919417	-0.0514679	0.0570704	0.994893
mlm	WHO_score_sample	S_HDL_PL_pct	-0.0156553	0.831939	-0.160243	0.128933	0.968753
mlm	Group Var	S_HDL_PL_pct	0.367027	0.264618	-0.277825	1.01188	0.71697
mlm	Intercept	S_HDL_C_pct	0.0923268	0.918664	-1.67973	1.86438	0.994893
mlm	race[T.black or aa]	S_HDL_C_pct	0.182911	0.735385	-0.877832	1.24365	0.938792
mlm	race[T.other]	S_HDL_C_pct	-0.0612427	0.932987	-1.48873	1.36625	0.998239
mlm	race[T.white]	S_HDL_C_pct	-0.272818	0.43048	-0.951071	0.405434	0.793193
mlm	age	S_HDL_C_pct	0.0137636	0.183979	-0.00654053	0.0340677	0.669081
mlm	bmi	S_HDL_C_pct	-0.00868527	0.730472	-0.0580987	0.0407282	0.937638
mlm	WHO_score_sample	S_HDL_C_pct	-0.172216	0.00881999	-0.301098	-0.0433335	0.211148
mlm	Group Var	S_HDL_C_pct	0.00166569	0.99075	-0.279944	0.283275	1
mlm	Intercept	S_HDL_CE_pct	-0.64649	0.454997	-2.34249	1.04951	0.807057
mlm	race[T.black or aa]	S_HDL_CE_pct	0.44483	0.394027	-0.578064	1.46772	0.763344
mlm	race[T.other]	S_HDL_CE_pct	0.120023	0.863808	-1.25142	1.49147	0.979938
mlm	race[T.white]	S_HDL_CE_pct	-0.0882486	0.793578	-0.749256	0.572759	0.961653
mlm	age	S_HDL_CE_pct	0.0181807	0.0695434	-0.00145346	0.0378148	0.4637
mlm	bmi	S_HDL_CE_pct	0.00484967	0.84069	-0.042437	0.0521364	0.970628
mlm	WHO_score_sample	S_HDL_CE_pct	-0.197725	0.00165859	-0.320931	-0.0745184	0.0610299
mlm	Group Var	S_HDL_CE_pct	0.00425891	0.98262	-0.378923	0.387441	1
mlm	Intercept	S_HDL_FC_pct	1.21192	0.192631	-0.611271	3.03511	0.672716
mlm	race[T.black or aa]	S_HDL_FC_pct	-0.551527	0.319849	-1.63818	0.53513	0.730058
mlm	race[T.other]	S_HDL_FC_pct	-0.407701	0.585688	-1.87365	1.05825	0.864608
mlm	race[T.white]	S_HDL_FC_pct	-0.550894	0.121334	-1.24786	0.146068	0.595774
mlm	age	S_HDL_FC_pct	0.00401735	0.704633	-0.016754	0.0247887	0.9259
mlm	bmi	S_HDL_FC_pct	-0.0330324	0.202768	-0.0838623	0.0177975	0.680711
mlm	WHO_score_sample	S_HDL_FC_pct	-0.0197949	0.772916	-0.154245	0.114655	0.957328
mlm	Group Var	S_HDL_FC_pct	0.00684777	0.954061	-0.226128	0.239824	1
mlm	Intercept	S_HDL_TG_pct	0.176836	0.801537	-1.20204	1.55571	0.964441
mlm	race[T.black or aa]	S_HDL_TG_pct	-0.746579	0.0791156	-1.57995	0.0867927	0.495908
mlm	race[T.other]	S_HDL_TG_pct	0.0475629	0.934325	-1.0837	1.17883	0.998239
mlm	race[T.white]	S_HDL_TG_pct	-0.186906	0.528542	-0.768166	0.394354	0.830864
mlm	age	S_HDL_TG_pct	-0.00780749	0.335163	-0.0236852	0.00807021	0.741202
mlm	bmi	S_HDL_TG_pct	-0.00709548	0.712401	-0.0448209	0.03063	0.928494
mlm	WHO_score_sample	S_HDL_TG_pct	0.256911	6.26373e-07	0.155858	0.357963	8.89002e-05
mlm	Group Var	S_HDL_TG_pct	0.302306	0.308737	-0.279797	0.88441	0.730058
glm	Intercept	Total_C	0.635863	0.41377	-0.889041	2.16077	0.764795
glm	race[T.black or aa]	Total_C	-1.04604	0.0240137	-1.95445	-0.13763	0.245073
glm	race[T.other]	Total_C	-0.642375	0.304552	-1.86864	0.583891	0.718315
glm	race[T.white]	Total_C	-0.39717	0.180085	-0.977879	0.18354	0.629542
glm	age	Total_C	-0.0063749	0.472095	-0.0237508	0.011001	0.800448
glm	bmi	Total_C	0.0171492	0.429604	-0.0254045	0.0597029	0.769181
glm	WHO_score_sample	Total_C	-0.13136	0.0201564	-0.24217	-0.020549	0.226722
[truncated: 1,736 more rows]
