# Supplementary material for: Metabolic and Immune Markers for Precise Monitoring of COVID-19 Severity and Treatment
Source: Front Immunol. 2022 Jan 12;12:809937. doi: 10.3389/fimmu.2021.809937 (PMC8790058; doi:10.3389/fimmu.2021.809937)
Supplement: Supplementary file 10 [file Table_5.xlsx]

## Sheet: Changes with Tocilizumab treatm
feature	coefficient	lower_confidence_interval	upper_confidence_interval	pvalues	qvalues	significant
IDL_PL	0.19	0.1205	0.2594	8.43e-08	1.31e-05	YES
XS_VLDL_C	0.1344	0.0806	0.1882	9.86e-07	8.18e-05	YES
Val	-0.1661	-0.2344	-0.0978	1.88e-06	0.000123	YES
XS_VLDL_CE	0.1382	0.0791	0.1972	4.56e-06	0.000241	YES
XS_VLDL_P	0.1349	0.0755	0.1942	8.49e-06	0.000358	YES
Omega_6_by_Omega_3	-0.0702	-0.1016	-0.0388	1.19e-05	0.000455	YES
IDL_L	0.1631	0.0887	0.2375	1.74e-05	0.000593	YES
XS_VLDL_FC	0.1196	0.0646	0.1747	2.04e-05	0.000652	YES
L_LDL_PL	0.1633	0.0845	0.2421	4.85e-05	0.00126	YES
IDL_FC	0.1471	0.0718	0.2225	0.00013	0.00267	YES
S_LDL_FC	0.2019	0.0949	0.3089	0.000216	0.00371	YES
LDL_PL	0.1537	0.0719	0.2355	0.000231	0.00389	YES
XS_VLDL_L	0.1138	0.0529	0.1748	0.000252	0.00409	YES
L_LDL_TG	0.1141	0.0528	0.1755	0.000267	0.00421	YES
XXL_VLDL_TG	-0.1893	-0.293	-0.0856	0.000345	0.00517	YES
S_VLDL_C_pct	0.164	0.0742	0.2539	0.000347	0.00517	YES
LDL_P	0.1231	0.0553	0.191	0.000376	0.00548	YES
L_VLDL_TG_pct	-0.1554	-0.242	-0.0687	0.000443	0.00606	YES
S_VLDL_TG_pct	-0.1554	-0.243	-0.0679	0.000503	0.00667	YES
non_HDL_C	0.1166	0.0506	0.1827	0.000535	0.00697	YES
L_VLDL_FC_pct	0.1472	0.063	0.2314	0.000609	0.00774	YES
S_VLDL_CE_pct	0.1609	0.0669	0.255	0.000795	0.00947	YES
XXL_VLDL_L	-0.1983	-0.3146	-0.082	0.000833	0.00974	YES
M_LDL_FC	0.1511	0.0618	0.2404	0.000913	0.0105	YES
M_LDL_P	0.1286	0.0524	0.2048	0.000939	0.0107	YES
XS_VLDL_PL	0.1066	0.0431	0.17	0.000994	0.011	YES
Total_BCAA	-0.1573	-0.2511	-0.0635	0.00102	0.0111	YES
XXL_VLDL_PL	-0.2301	-0.3681	-0.0922	0.00108	0.0115	YES
L_LDL_P	0.1093	0.0436	0.1751	0.00112	0.0117	YES
IDL_C	0.1439	0.056	0.2318	0.00134	0.0133	YES
Pyruvate	-0.1594	-0.2572	-0.0617	0.00139	0.0136	YES
Total_FC	0.1145	0.044	0.185	0.00147	0.0141	YES
XXL_VLDL_P	-0.2063	-0.3339	-0.0788	0.00152	0.0145	YES
Omega_6_pct	-0.1212	-0.1965	-0.046	0.00159	0.0149	YES
ApoB	0.1067	0.0403	0.173	0.00162	0.015	YES
LDL_FC	0.1506	0.0566	0.2446	0.00168	0.0154	YES
LDL_L	0.138	0.0519	0.2242	0.00169	0.0154	YES
Creatinine	-0.1758	-0.286	-0.0655	0.00178	0.016	YES
Clinical_LDL_C	0.1338	0.0496	0.2179	0.00184	0.0162	YES
S_LDL_FC_pct	0.1964	0.0724	0.3204	0.00191	0.0166	YES
L_LDL_L	0.1438	0.0524	0.2351	0.00204	0.0174	YES
Sphingomyelins	0.1337	0.0476	0.2197	0.00233	0.0193	YES
TG_by_PG	-0.1758	-0.2893	-0.0623	0.00239	0.0197	YES
DHA_pct	0.1939	0.0675	0.3203	0.00264	0.0212	YES
L_VLDL_C_pct	0.1617	0.0563	0.2671	0.00264	0.0212	YES
S_HDL_FC_pct	0.1313	0.0452	0.2175	0.0028	0.0223	YES
IDL_TG	0.0959	0.0329	0.1589	0.00285	0.0225	YES
IDL_CE	0.1399	0.0478	0.2321	0.00293	0.0228	YES
S_VLDL_FC_pct	0.1293	0.044	0.2147	0.00298	0.0231	YES
M_VLDL_PL_pct	0.1528	0.0506	0.2551	0.0034	0.026	YES
DHA	0.2238	0.0734	0.3742	0.00353	0.0265	YES
XXL_VLDL_FC	-0.2122	-0.3552	-0.0691	0.00364	0.027	YES
Leu	-0.1582	-0.2651	-0.0513	0.00372	0.0272	YES
S_LDL_PL	0.1412	0.0456	0.2367	0.00379	0.0274	YES
M_VLDL_TG_pct	-0.159	-0.2667	-0.0513	0.0038	0.0274	YES
M_VLDL_FC_pct	0.1653	0.0521	0.2786	0.00422	0.0297	YES
M_VLDL_C_pct	0.1564	0.0489	0.2639	0.00435	0.0305	YES
Total_C	0.1173	0.0365	0.1981	0.00443	0.0309	YES
M_LDL_C	0.1174	0.0357	0.199	0.00483	0.0331	YES
Gln	-0.2171	-0.3684	-0.0659	0.00491	0.0335	YES
M_VLDL_CE_pct	0.1501	0.0455	0.2547	0.00493	0.0335	YES
M_LDL_L	0.1213	0.0367	0.206	0.00497	0.0336	YES
L_LDL_FC	0.1354	0.0406	0.2302	0.0051	0.0339	YES
S_VLDL_PL_pct	0.1194	0.0358	0.2031	0.00515	0.0341	YES
LDL_C	0.1247	0.0358	0.2136	0.00599	0.0379	YES
M_LDL_PL	0.1247	0.0358	0.2136	0.006	0.0379	YES
XL_HDL_CE_pct	0.131	0.0367	0.2253	0.00646	0.04	YES
Tyr	-0.1832	-0.3156	-0.0508	0.0067	0.0408	YES
S_LDL_C	0.1123	0.0302	0.1945	0.00735	0.0436	YES
L_HDL_FC_pct	0.2208	0.0592	0.3824	0.00741	0.0437	YES
Total_CE	0.1159	0.0309	0.2009	0.00752	0.0438	YES
LDL_TG	0.0892	0.0229	0.1555	0.0084	0.0474	YES
Remnant_C	0.0944	0.0242	0.1647	0.00841	0.0474	YES
L_VLDL_CE_pct	0.1594	0.039	0.2797	0.00946	0.0511	NO
Omega_3_pct	0.2043	0.0496	0.359	0.00963	0.0515	NO
S_LDL_L	0.1115	0.0268	0.1962	0.00989	0.0526	NO
XL_HDL_C_pct	0.0793	0.0186	0.1399	0.0105	0.054	NO
XL_VLDL_TG	-0.1579	-0.2807	-0.0351	0.0117	0.0586	NO
L_LDL_C	0.1235	0.0265	0.2206	0.0126	0.0609	NO
XXL_VLDL_C	-0.1777	-0.3176	-0.0377	0.0128	0.0613	NO
Omega_3	0.1943	0.0402	0.3484	0.0135	0.0633	NO
LDL_CE	0.1128	0.0233	0.2023	0.0135	0.0633	NO
SFA_pct	0.0711	0.0145	0.1277	0.0139	0.0642	NO
XL_HDL_TG_pct	-0.1814	-0.3269	-0.0359	0.0146	0.0667	NO
His	-0.1138	-0.2058	-0.0219	0.0153	0.0687	NO
S_LDL_TG_pct	-0.1212	-0.2192	-0.0233	0.0153	0.0687	NO
XL_VLDL_PL_pct	0.0582	0.0111	0.1053	0.0154	0.0692	NO
L_VLDL_TG	-0.1753	-0.3186	-0.0321	0.0165	0.0713	NO
M_LDL_CE	0.1002	0.0164	0.184	0.0191	0.0789	NO
S_HDL_PL_pct	-0.1633	-0.2999	-0.0266	0.0192	0.0792	NO
L_LDL_CE	0.1177	0.0187	0.2168	0.0198	0.0816	NO
Acetone	-0.1147	-0.2117	-0.0178	0.0204	0.0829	NO
Ala	-0.1855	-0.3433	-0.0278	0.0212	0.085	NO
L_VLDL_PL_pct	0.1029	0.0148	0.1909	0.0221	0.0875	NO
VLDL_size	-0.1291	-0.2417	-0.0165	0.0247	0.0937	NO
VLDL_TG	-0.1575	-0.2953	-0.0196	0.0251	0.0952	NO
IDL_P	0.0788	0.0084	0.1491	0.0282	0.103	NO
XL_VLDL_L	-0.1474	-0.2792	-0.0156	0.0283	0.103	NO
L_HDL_PL_pct	0.1943	0.0204	0.3681	0.0285	0.103	NO
M_VLDL_CE	0.1464	0.012	0.2807	0.0327	0.114	NO
Omega_6	-0.1715	-0.3301	-0.0129	0.0341	0.117	NO
Glucose	0.195	0.0138	0.3763	0.035	0.119	NO
IDL_TG_pct	-0.087	-0.1679	-0.0061	0.0351	0.119	NO
XL_VLDL_PL	-0.148	-0.2871	-0.009	0.037	0.122	NO
M_LDL_FC_pct	0.1224	0.0056	0.2391	0.0399	0.129	NO
XS_VLDL_FC_pct	0.0741	0.0031	0.1451	0.0407	0.131	NO
XXL_VLDL_CE	-0.1443	-0.2829	-0.0056	0.0415	0.133	NO
S_LDL_P	0.0864	0.0033	0.1696	0.0416	0.133	NO
S_LDL_C_pct	0.0602	0.0016	0.1188	0.044	0.139	NO
Phe	-0.218	-0.4324	-0.0036	0.0462	0.144	NO
XL_VLDL_P	-0.1311	-0.2608	-0.0014	0.0477	0.147	NO
XL_VLDL_FC	-0.1469	-0.2924	-0.0013	0.048	0.148	NO
S_VLDL_CE	0.1145	0.0006	0.2284	0.0489	0.149	NO
S_HDL_C_pct	0.1449	0.0002	0.2897	0.0497	0.151	NO
LA_pct	-0.0817	-0.1635	0.0002	0.0506	0.153	NO
L_VLDL_L	-0.147	-0.2954	0.0015	0.0524	0.156	NO
S_VLDL_C	0.1161	-0.0058	0.2381	0.062	0.175	NO
M_LDL_C_pct	0.0579	-0.0029	0.1188	0.062	0.175	NO
S_HDL_FC	0.1068	-0.0066	0.2202	0.0648	0.18	NO
M_VLDL_TG	-0.145	-0.3012	0.0112	0.0689	0.188	NO
L_HDL_TG_pct	-0.2019	-0.4199	0.0161	0.0695	0.189	NO
M_HDL_FC_pct	0.1762	-0.0147	0.3672	0.0705	0.19	NO
Total_TG	-0.1162	-0.2431	0.0106	0.0725	0.193	NO
LA	-0.1517	-0.318	0.0147	0.074	0.196	NO
Lactate	-0.114	-0.2398	0.0118	0.0757	0.199	NO
S_LDL_CE_pct	-0.1337	-0.2831	0.0158	0.0797	0.207	NO
M_LDL_TG	0.0672	-0.0107	0.1451	0.091	0.226	NO
XS_VLDL_C_pct	0.0774	-0.0126	0.1673	0.0918	0.227	NO
XL_HDL_FC_pct	-0.0483	-0.1045	0.0079	0.092	0.227	NO
XS_VLDL_TG_pct	-0.0823	-0.178	0.0135	0.0921	0.227	NO
L_VLDL_P	-0.1196	-0.2595	0.0202	0.0936	0.229	NO
S_VLDL_FC	0.1155	-0.0218	0.2528	0.0991	0.238	NO
XL_VLDL_FC_pct	0.0812	-0.0157	0.1781	0.1	0.24	NO
XS_VLDL_CE_pct	0.0738	-0.0145	0.1621	0.102	0.242	NO
Total_PL	0.0738	-0.0147	0.1623	0.102	0.243	NO
L_VLDL_FC	-0.1221	-0.2696	0.0254	0.105	0.246	NO
S_LDL_CE	0.0698	-0.0153	0.155	0.108	0.252	NO
L_VLDL_PL	-0.116	-0.2581	0.0261	0.11	0.255	NO
M_HDL_PL_pct	-0.0773	-0.1722	0.0176	0.11	0.256	NO
S_HDL_CE_pct	0.1101	-0.0271	0.2473	0.116	0.265	NO
L_LDL_FC_pct	0.0654	-0.0182	0.149	0.125	0.279	NO
M_LDL_TG_pct	-0.053	-0.1224	0.0164	0.135	0.295	NO
S_HDL_C	0.0782	-0.0272	0.1837	0.146	0.31	NO
L_HDL_C_pct	0.1395	-0.0487	0.3276	0.146	0.31	NO
M_VLDL_C	0.1072	-0.0408	0.2551	0.156	0.323	NO
Phosphatidylc	0.07	-0.032	0.172	0.179	0.357	NO
Cholines	0.0683	-0.0313	0.168	0.179	0.357	NO
XL_VLDL_C	-0.0972	-0.2405	0.0461	0.184	0.364	NO
Ile	-0.0977	-0.2428	0.0473	0.187	0.367	NO
PUFA	-0.1007	-0.2514	0.05	0.19	0.372	NO
Phosphoglyc	0.0665	-0.0332	0.1662	0.191	0.373	NO
S_HDL_CE	0.0668	-0.0336	0.1672	0.192	0.375	NO
VLDL_L	-0.093	-0.2348	0.0488	0.199	0.385	NO
XL_HDL_CE	0.0754	-0.0405	0.1913	0.202	0.39	NO
S_VLDL_TG	-0.0985	-0.2501	0.0531	0.203	0.391	NO
XL_HDL_TG	-0.0523	-0.1329	0.0284	0.204	0.392	NO
XL_VLDL_TG_pct	-0.1065	-0.2728	0.0599	0.21	0.4	NO
M_HDL_C_pct	0.1119	-0.0635	0.2873	0.211	0.401	NO
S_HDL_TG_pct	-0.0868	-0.224	0.0504	0.215	0.404	NO
HDL_FC	0.0765	-0.0455	0.1985	0.219	0.409	NO
bOHbutyrate	-0.0859	-0.2276	0.0558	0.235	0.43	NO
XS_VLDL_PL_pct	-0.0283	-0.0756	0.019	0.241	0.437	NO
Albumin	-0.0372	-0.1005	0.0261	0.249	0.446	NO
XL_HDL_C	0.0716	-0.0519	0.1951	0.256	0.455	NO
L_HDL_CE_pct	0.1006	-0.0732	0.2745	0.256	0.456	NO
M_HDL_CE_pct	0.0955	-0.0723	0.2634	0.265	0.466	NO
VLDL_CE	0.0695	-0.0536	0.1927	0.269	0.469	NO
PUFA_pct	-0.0401	-0.1116	0.0313	0.27	0.471	NO
XS_VLDL_TG	0.0564	-0.044	0.1568	0.271	0.471	NO
L_HDL_TG	-0.0446	-0.1255	0.0364	0.28	0.483	NO
L_VLDL_C	-0.0896	-0.2539	0.0748	0.285	0.488	NO
XL_VLDL_C_pct	0.0852	-0.0733	0.2437	0.292	0.496	NO
Acetoacetate	0.1035	-0.0992	0.3063	0.317	0.524	NO
XL_HDL_L	0.0549	-0.0537	0.1635	0.321	0.528	NO
L_LDL_TG_pct	-0.0349	-0.1041	0.0343	0.323	0.529	NO
Total_FA	-0.0533	-0.1603	0.0537	0.329	0.535	NO
XXL_VLDL_FC_pct	0.0472	-0.0482	0.1426	0.332	0.538	NO
HDL_size	0.073	-0.076	0.222	0.337	0.544	NO
IDL_C_pct	0.0516	-0.0538	0.1569	0.337	0.544	NO
XL_VLDL_CE_pct	0.0758	-0.0796	0.2312	0.339	0.546	NO
IDL_CE_pct	0.0538	-0.0567	0.1644	0.34	0.546	NO
M_HDL_FC	0.0525	-0.0561	0.1612	0.343	0.548	NO
Total_P	0.0502	-0.0552	0.1556	0.351	0.554	NO
Total_L	0.044	-0.0488	0.1369	0.353	0.557	NO
XL_HDL_PL	0.0475	-0.055	0.1501	0.364	0.568	NO
M_HDL_TG_pct	-0.0722	-0.233	0.0886	0.379	0.584	NO
IDL_PL_pct	0.0808	-0.101	0.2626	0.384	0.589	NO
HDL_C	0.0518	-0.065	0.1686	0.385	0.589	NO
S_HDL_L	0.0436	-0.0559	0.143	0.39	0.595	NO
M_LDL_CE_pct	-0.057	-0.19	0.076	0.401	0.604	NO
S_VLDL_PL	0.0603	-0.0817	0.2024	0.405	0.609	NO
XL_HDL_P	0.0418	-0.0588	0.1425	0.415	0.616	NO
MUFA	-0.0294	-0.1014	0.0426	0.424	0.625	NO
L_HDL_FC	0.0514	-0.0769	0.1798	0.432	0.632	NO
HDL_CE	0.0445	-0.0695	0.1584	0.444	0.645	NO
HDL_TG	-0.0414	-0.1486	0.0659	0.449	0.649	NO
XL_HDL_FC	0.0554	-0.0899	0.2007	0.455	0.654	NO
S_LDL_PL_pct	0.0444	-0.0737	0.1625	0.461	0.659	NO
HDL_L	0.0411	-0.0691	0.1513	0.465	0.664	NO
ApoA1	0.0385	-0.0659	0.1429	0.47	0.667	NO
S_HDL_P	0.0365	-0.0632	0.1362	0.473	0.669	NO
S_LDL_TG	-0.0373	-0.1393	0.0647	0.474	0.669	NO
L_LDL_PL_pct	0.0528	-0.0928	0.1984	0.477	0.672	NO
HDL_P	0.038	-0.067	0.1431	0.478	0.672	NO
M_HDL_TG	-0.0407	-0.1543	0.0729	0.483	0.675	NO
VLDL_PL	-0.0483	-0.1885	0.0918	0.499	0.69	NO
M_VLDL_L	-0.0535	-0.2141	0.107	0.513	0.702	NO
L_HDL_PL	0.0422	-0.0844	0.1688	0.514	0.702	NO
PUFA_by_MUFA	-0.0215	-0.0866	0.0436	0.518	0.703	NO
HDL_PL	0.0357	-0.0732	0.1447	0.52	0.705	NO
XXL_VLDL_PL_pct	0.026	-0.0535	0.1055	0.521	0.705	NO
M_HDL_C	0.032	-0.0722	0.1362	0.548	0.727	NO
M_HDL_P	0.0308	-0.0717	0.1333	0.556	0.734	NO
L_VLDL_CE	-0.0541	-0.2364	0.1282	0.561	0.738	NO
M_VLDL_FC	0.0471	-0.1147	0.2088	0.568	0.745	NO
XL_VLDL_CE	-0.0395	-0.1788	0.0998	0.579	0.755	NO
L_HDL_L	0.0326	-0.0886	0.1539	0.598	0.771	NO
M_HDL_CE	0.0272	-0.0756	0.1301	0.604	0.777	NO
Citrate	0.0283	-0.0797	0.1363	0.607	0.78	NO
L_HDL_P	0.0294	-0.0838	0.1425	0.611	0.783	NO
S_HDL_TG	-0.0311	-0.1558	0.0936	0.625	0.793	NO
M_HDL_L	0.025	-0.0763	0.1263	0.629	0.796	NO
L_HDL_C	0.0295	-0.0921	0.1512	0.634	0.799	NO
M_HDL_PL	0.0227	-0.0805	0.1259	0.666	0.825	NO
VLDL_P	0.0265	-0.0976	0.1507	0.675	0.831	NO
ApoB_by_ApoA1	-0.0245	-0.1402	0.0912	0.678	0.833	NO
VLDL_FC	-0.0304	-0.1758	0.115	0.682	0.834	NO
S_HDL_PL	0.0192	-0.0749	0.1133	0.689	0.839	NO
VLDL_C	0.0271	-0.1064	0.1607	0.69	0.839	NO
L_HDL_CE	0.023	-0.0962	0.1422	0.705	0.847	NO
SFA	-0.0151	-0.0998	0.0696	0.726	0.861	NO
M_LDL_PL_pct	-0.0148	-0.1155	0.0859	0.774	0.887	NO
L_LDL_CE_pct	-0.0158	-0.1267	0.0951	0.78	0.891	NO
MUFA_pct	0.0113	-0.07	0.0927	0.785	0.893	NO
Gly	-0.0248	-0.2135	0.1638	0.796	0.901	NO
Unsaturation	0.0115	-0.0947	0.1178	0.832	0.92	NO
GlycA	0.0115	-0.11	0.133	0.853	0.93	NO
L_LDL_C_pct	0.0093	-0.0895	0.108	0.854	0.93	NO
Acetate	-0.0273	-0.3208	0.2661	0.855	0.931	NO
LDL_size	0.0079	-0.0819	0.0977	0.864	0.936	NO
XXL_VLDL_TG_pct	-0.0037	-0.0545	0.0471	0.887	0.945	NO
XXL_VLDL_CE_pct	-0.0039	-0.0665	0.0588	0.904	0.951	NO
S_VLDL_L	0.0078	-0.1364	0.1519	0.916	0.958	NO
IDL_FC_pct	0.0039	-0.0719	0.0797	0.92	0.961	NO
M_VLDL_PL	0.0065	-0.1482	0.1612	0.935	0.97	NO
M_VLDL_P	-0.0057	-0.1707	0.1593	0.946	0.973	NO
S_VLDL_P	0.0049	-0.1421	0.1519	0.948	0.974	NO
XL_HDL_PL_pct	-0.0013	-0.0429	0.0404	0.952	0.975	NO
XXL_VLDL_C_pct	0.0009	-0.0563	0.058	0.976	0.988	NO

## Sheet: Full model fits
model	contrast	feature	coefficient	lower_confidence_interval	upper_confidence_interval	pvalues	qvalues
glm	Intercept	Total_C	0.0700429	0.0196973	0.120389	0.00639553	0.0397129
glm	sex[T.M]	Total_C	0.29525	0.0888485	0.501651	0.00505263	0.0336391
glm	race[T.black or aa]	Total_C	1.46297e-15	4.42672e-16	2.48327e-15	0.00494917	0.0334982
glm	race[T.other]	Total_C	1.13676e-16	2.8039e-17	1.99314e-16	0.00927666	0.0506312
glm	race[T.white]	Total_C	0.851869	0.281602	1.42214	0.00341359	0.0259934
glm	age	Total_C	0.00494671	-0.0192252	0.0291186	0.688346	0.838961
glm	bmi	Total_C	-0.140045	-0.260703	-0.019386	0.0229139	0.0890103
glm	WHO_score_sample	Total_C	0.299917	-0.0436266	0.64346	0.0870686	0.219212
glm	days_since_intubation_start	Total_C	-0.0775516	-0.161438	0.00633471	0.0699929	0.189644
glm	days_since_tosilizumab_start	Total_C	0.117319	0.0365191	0.198119	0.00442991	0.0308977
glm	Intercept	non_HDL_C	0.0784405	0.0373047	0.119576	0.000185938	0.0034043
glm	sex[T.M]	non_HDL_C	0.330749	0.162105	0.499392	0.000121076	0.00254849
glm	race[T.black or aa]	non_HDL_C	1.63965e-15	8.06002e-16	2.47331e-15	0.000115767	0.00248749
glm	race[T.other]	non_HDL_C	1.53743e-16	8.3772e-17	2.23715e-16	1.65862e-05	0.000589996
glm	race[T.white]	non_HDL_C	0.943032	0.477086	1.40898	7.2848e-05	0.00177835
glm	age	non_HDL_C	-0.0120417	-0.0317917	0.00770839	0.232089	0.425867
glm	bmi	non_HDL_C	-0.125418	-0.224004	-0.026832	0.0126525	0.0610558
glm	WHO_score_sample	non_HDL_C	0.46185	0.181152	0.742548	0.00126036	0.0128094
glm	days_since_intubation_start	non_HDL_C	-0.0916807	-0.160221	-0.02314	0.00875011	0.0488515
glm	days_since_tosilizumab_start	non_HDL_C	0.116635	0.0506155	0.182654	0.000534927	0.00697366
glm	Intercept	Remnant_C	0.0810547	0.0372944	0.124815	0.000283061	0.00440513
glm	sex[T.M]	Remnant_C	0.339897	0.160493	0.5193	0.000204544	0.00358672
glm	race[T.black or aa]	Remnant_C	1.68707e-15	8.00224e-16	2.57391e-15	0.000192624	0.00344993
glm	race[T.other]	Remnant_C	1.6265e-16	8.82146e-17	2.37086e-16	1.84606e-05	0.000604828
glm	race[T.white]	Remnant_C	0.955607	0.459933	1.45128	0.000157711	0.00302166
glm	age	Remnant_C	-0.019198	-0.0402082	0.0018121	0.0733062	0.194597
glm	bmi	Remnant_C	-0.103329	-0.208205	0.00154698	0.0534764	0.157768
glm	WHO_score_sample	Remnant_C	0.504185	0.205578	0.802792	0.00093524	0.010673
glm	days_since_intubation_start	Remnant_C	-0.0733659	-0.14628	-0.00045215	0.0485961	0.148654
glm	days_since_tosilizumab_start	Remnant_C	0.094423	0.0241918	0.164654	0.00841147	0.0473859
glm	Intercept	VLDL_C	0.0871833	0.00397715	0.170389	0.0400098	0.12918
glm	sex[T.M]	VLDL_C	0.360734	0.0196154	0.701853	0.0382032	0.124185
glm	race[T.black or aa]	VLDL_C	1.84081e-15	1.54561e-16	3.52705e-15	0.032386	0.112785
glm	race[T.other]	VLDL_C	2.09665e-16	6.81321e-17	3.51197e-16	0.00369055	0.0272054
glm	race[T.white]	VLDL_C	0.996335	0.0538562	1.93881	0.0382689	0.124237
glm	age	VLDL_C	-0.0308538	-0.0708027	0.00909501	0.13009	0.288375
glm	bmi	VLDL_C	-0.113365	-0.312777	0.0860477	0.265182	0.46617
glm	WHO_score_sample	VLDL_C	0.752084	0.184311	1.31986	0.0094259	0.0510781
glm	days_since_intubation_start	VLDL_C	-0.0160282	-0.154667	0.12261	0.82074	0.915519
glm	days_since_tosilizumab_start	VLDL_C	0.027133	-0.106405	0.160671	0.690456	0.838961
glm	Intercept	Clinical_LDL_C	0.0584209	0.00598599	0.110856	0.0289833	0.103839
glm	sex[T.M]	Clinical_LDL_C	0.249848	0.0348814	0.464815	0.0227268	0.0886988
glm	race[T.black or aa]	Clinical_LDL_C	1.20731e-15	1.4467e-16	2.26995e-15	0.0259608	0.0969151
glm	race[T.other]	Clinical_LDL_C	1.00352e-16	1.11609e-17	1.89543e-16	0.0274385	0.101218
glm	race[T.white]	Clinical_LDL_C	0.723676	0.129745	1.31761	0.0169349	0.0727032
glm	age	Clinical_LDL_C	-0.00558813	-0.0307631	0.0195869	0.663522	0.824026
glm	bmi	Clinical_LDL_C	-0.0900371	-0.215703	0.0356287	0.160237	0.329743
glm	WHO_score_sample	Clinical_LDL_C	0.246962	-0.110838	0.604761	0.176116	0.353083
glm	days_since_intubation_start	Clinical_LDL_C	-0.115947	-0.203314	-0.0285793	0.00929255	0.0506312
glm	days_since_tosilizumab_start	Clinical_LDL_C	0.13376	0.0496065	0.217913	0.00183745	0.0162464
glm	Intercept	LDL_C	0.0672077	0.0118009	0.122614	0.0174348	0.0744641
glm	sex[T.M]	LDL_C	0.285164	0.0580133	0.512314	0.0138731	0.0642084
glm	race[T.black or aa]	LDL_C	1.41172e-15	2.8885e-16	2.53459e-15	0.0137338	0.0640178
glm	race[T.other]	LDL_C	1.28137e-16	3.38912e-17	2.22384e-16	0.00770405	0.0447158
glm	race[T.white]	LDL_C	0.825876	0.198282	1.45347	0.00990314	0.0525774
glm	age	LDL_C	-0.00390791	-0.0305098	0.0226939	0.773403	0.886934
glm	bmi	LDL_C	-0.132382	-0.265171	0.000405819	0.0507043	0.15322
glm	WHO_score_sample	LDL_C	0.370149	-0.00793037	0.748228	0.055003	0.161697
glm	days_since_intubation_start	LDL_C	-0.0988284	-0.191148	-0.00650918	0.0358914	0.120444
glm	days_since_tosilizumab_start	LDL_C	0.124695	0.0357724	0.213618	0.00598811	0.0379156
glm	Intercept	HDL_C	0.0120607	-0.0606962	0.0848175	0.74526	0.869994
glm	sex[T.M]	HDL_C	0.0506226	-0.247658	0.348903	0.73941	0.869524
glm	race[T.black or aa]	HDL_C	2.49153e-16	-1.22533e-15	1.72364e-15	0.740503	0.869524
glm	race[T.other]	HDL_C	-3.70786e-17	-1.60837e-16	8.668e-17	0.55706	0.735462
glm	race[T.white]	HDL_C	0.170187	-0.653932	0.994307	0.685662	0.836959
glm	age	HDL_C	0.0385257	0.00359374	0.0734576	0.0306489	0.107639
glm	bmi	HDL_C	-0.0914346	-0.265804	0.082935	0.304067	0.510194
glm	WHO_score_sample	HDL_C	-0.218302	-0.714773	0.278169	0.388791	0.59283
glm	days_since_intubation_start	HDL_C	-0.00300091	-0.124229	0.118227	0.961304	0.98041
glm	days_since_tosilizumab_start	HDL_C	0.0518083	-0.0649597	0.168576	0.384515	0.588832
glm	Intercept	Total_TG	0.074001	-0.00504764	0.15305	0.0665338	0.183262
glm	sex[T.M]	Total_TG	0.295407	-0.0286672	0.619482	0.0740041	0.195824
glm	race[T.black or aa]	Total_TG	1.5836e-15	-1.83923e-17	3.18559e-15	0.0526889	0.156424
glm	race[T.other]	Total_TG	1.81282e-16	4.68216e-17	3.15743e-16	0.00823067	0.0468978
glm	race[T.white]	Total_TG	0.787058	-0.108327	1.68244	0.0849175	0.215898
glm	age	Total_TG	-0.0194237	-0.0573764	0.0185291	0.315822	0.522841
glm	bmi	Total_TG	-0.116867	-0.306315	0.0725813	0.226638	0.418022
glm	WHO_score_sample	Total_TG	0.735875	0.196472	1.27528	0.0074984	0.0438287
glm	days_since_intubation_start	Total_TG	0.118334	-0.0133769	0.250046	0.0782545	0.205109
glm	days_since_tosilizumab_start	Total_TG	-0.116231	-0.243096	0.0106348	0.0725477	0.192995
glm	Intercept	VLDL_TG	0.0576806	-0.0282091	0.14357	0.188092	0.368779
glm	sex[T.M]	VLDL_TG	0.225555	-0.126566	0.577676	0.209305	0.399364
glm	race[T.black or aa]	VLDL_TG	1.24951e-15	-4.91125e-16	2.99014e-15	0.159441	0.328522
glm	race[T.other]	VLDL_TG	1.54202e-16	8.10456e-18	3.00299e-16	0.0385751	0.125068
glm	race[T.white]	VLDL_TG	0.585506	-0.38737	1.55838	0.238173	0.432884
glm	age	VLDL_TG	-0.0189992	-0.0602364	0.0222381	0.366521	0.570398
glm	bmi	VLDL_TG	-0.0974028	-0.303247	0.108441	0.353703	0.558124
glm	WHO_score_sample	VLDL_TG	0.673549	0.087464	1.25963	0.0242934	0.0926347
glm	days_since_intubation_start	VLDL_TG	0.151655	0.00854464	0.294765	0.0378027	0.123854
glm	days_since_tosilizumab_start	VLDL_TG	-0.157479	-0.295324	-0.0196336	0.0251477	0.0952411
glm	Intercept	LDL_TG	0.114754	0.0734349	0.156073	5.22932e-08	9.30072e-06
glm	sex[T.M]	LDL_TG	0.47684	0.307444	0.646235	3.44447e-08	6.59748e-06
glm	race[T.black or aa]	LDL_TG	2.3998e-15	1.56244e-15	3.23717e-15	1.94267e-08	4.39749e-06
glm	race[T.other]	LDL_TG	2.27904e-16	1.57621e-16	2.98187e-16	2.07798e-10	1.72472e-07
glm	race[T.white]	LDL_TG	1.33566	0.867638	1.80368	2.2265e-08	4.61999e-06
glm	age	LDL_TG	-0.0112383	-0.0310764	0.00859978	0.266859	0.467429
glm	bmi	LDL_TG	-0.168362	-0.267387	-0.0693358	0.000861344	0.00992938
glm	WHO_score_sample	LDL_TG	0.736162	0.454213	1.01811	3.09752e-07	3.21368e-05
glm	days_since_intubation_start	LDL_TG	-0.0511091	-0.119955	0.0177372	0.145667	0.310239
glm	days_since_tosilizumab_start	LDL_TG	0.0891702	0.0228568	0.155484	0.00840085	0.0473859
glm	Intercept	HDL_TG	0.0688729	0.00204948	0.135696	0.0433755	0.137586
glm	sex[T.M]	HDL_TG	0.279801	0.00584556	0.553756	0.0453079	0.142214
glm	race[T.black or aa]	HDL_TG	1.45459e-15	1.00352e-16	2.80883e-15	0.0352737	0.118852
glm	race[T.other]	HDL_TG	1.58599e-16	4.49336e-17	2.72265e-16	0.00624251	0.038957
glm	race[T.white]	HDL_TG	0.756922	1.07607e-05	1.51383	0.0499967	0.15145
glm	age	HDL_TG	-0.0198876	-0.0519708	0.0121956	0.224392	0.4148
glm	bmi	HDL_TG	-0.088623	-0.248772	0.0715264	0.278099	0.481214
glm	WHO_score_sample	HDL_TG	0.595153	0.13917	1.05114	0.0105227	0.0541353
glm	days_since_intubation_start	HDL_TG	0.0492862	-0.0620555	0.160628	0.385618	0.589072
glm	days_since_tosilizumab_start	HDL_TG	-0.041387	-0.148632	0.0658584	0.449428	0.648929
glm	Intercept	Total_PL	0.0783231	0.0231803	0.133466	0.00537139	0.0351968
glm	sex[T.M]	Total_PL	0.325437	0.0993693	0.551505	0.00478031	0.0329722
glm	race[T.black or aa]	Total_PL	1.65193e-15	5.34417e-16	2.76945e-15	0.00376444	0.0274078
glm	race[T.other]	Total_PL	1.31422e-16	3.76253e-17	2.25219e-16	0.00602949	0.0379156
glm	race[T.white]	Total_PL	0.930794	0.30619	1.5554	0.00349169	0.0263464
glm	age	Total_PL	0.0130026	-0.0134724	0.0394777	0.335752	0.543224
glm	bmi	Total_PL	-0.177745	-0.309901	-0.0455898	0.00838662	0.0473859
glm	WHO_score_sample	Total_PL	0.394508	0.0182312	0.770786	0.039886	0.12915
glm	days_since_intubation_start	Total_PL	-0.0273848	-0.119264	0.0644944	0.559104	0.737249
glm	days_since_tosilizumab_start	Total_PL	0.0737517	-0.0147472	0.162251	0.102393	0.24305
glm	Intercept	VLDL_PL	0.0891649	0.00184813	0.176482	0.0453441	0.142214
glm	sex[T.M]	VLDL_PL	0.363093	0.00512114	0.721064	0.0468113	0.144975
glm	race[T.black or aa]	VLDL_PL	1.8925e-15	1.2295e-16	3.66206e-15	0.0360695	0.120879
glm	race[T.other]	VLDL_PL	2.17997e-16	6.94726e-17	3.66522e-16	0.00401809	0.0284234
glm	race[T.white]	VLDL_PL	0.985094	-0.00394624	1.97413	0.0509211	0.153448
glm	age	VLDL_PL	-0.0304674	-0.0723898	0.0114551	0.154326	0.322288
glm	bmi	VLDL_PL	-0.120548	-0.329812	0.0887164	0.258878	0.459448
glm	WHO_score_sample	VLDL_PL	0.829635	0.233812	1.42546	0.00635093	0.0395346
glm	days_since_intubation_start	VLDL_PL	0.0556106	-0.0898773	0.201098	0.453757	0.652797
glm	days_since_tosilizumab_start	VLDL_PL	-0.0483155	-0.188451	0.0918198	0.499198	0.689791
glm	Intercept	LDL_PL	0.0887402	0.0377718	0.139709	0.000643802	0.00805561
glm	sex[T.M]	LDL_PL	0.375341	0.166386	0.584295	0.000430502	0.00595527
glm	race[T.black or aa]	LDL_PL	1.8645e-15	8.31578e-16	2.89742e-15	0.000403351	0.00570651
glm	race[T.other]	LDL_PL	1.70029e-16	8.33318e-17	2.56725e-16	0.000121115	0.00254849
glm	race[T.white]	LDL_PL	1.08297	0.505645	1.66029	0.000236371	0.00395009
glm	age	LDL_PL	-0.00386174	-0.0283326	0.0206092	0.757093	0.876004
glm	bmi	LDL_PL	-0.171543	-0.293695	-0.049392	0.00591461	0.037666
glm	WHO_score_sample	LDL_PL	0.500472	0.152679	0.848265	0.00479677	0.0329944
glm	days_since_intubation_start	LDL_PL	-0.114214	-0.199138	-0.0292903	0.00839004	0.0473859
glm	days_since_tosilizumab_start	LDL_PL	0.153691	0.0718919	0.235491	0.000230928	0.00388521
glm	Intercept	HDL_PL	0.012447	-0.0554455	0.0803396	0.719349	0.856614
glm	sex[T.M]	HDL_PL	0.0512987	-0.227039	0.329637	0.717929	0.855817
glm	race[T.black or aa]	HDL_PL	2.6598e-16	-1.10992e-15	1.64188e-15	0.704772	0.847359
glm	race[T.other]	HDL_PL	-2.82092e-17	-1.43694e-16	8.72751e-17	0.632111	0.798152
glm	race[T.white]	HDL_PL	0.171618	-0.597403	0.940639	0.661825	0.823149
glm	age	HDL_PL	0.0401329	0.00753646	0.0727294	0.0158168	0.0695825
glm	bmi	HDL_PL	-0.101554	-0.264266	0.0611573	0.221222	0.411998
glm	WHO_score_sample	HDL_PL	-0.16687	-0.630148	0.296407	0.480207	0.673593
glm	days_since_intubation_start	HDL_PL	0.00507163	-0.108051	0.118195	0.929979	0.967195
glm	days_since_tosilizumab_start	HDL_PL	0.0357409	-0.0732203	0.144702	0.520291	0.704795
glm	Intercept	Total_CE	0.0648835	0.0119284	0.117839	0.01633	0.0709449
glm	sex[T.M]	Total_CE	0.273877	0.0567779	0.490976	0.0134152	0.0632649
glm	race[T.black or aa]	Total_CE	1.3559e-15	2.82716e-16	2.42908e-15	0.0132755	0.062725
glm	race[T.other]	Total_CE	1.00129e-16	1.00532e-17	1.90205e-16	0.0293531	0.104599
glm	race[T.white]	Total_CE	0.794425	0.194601	1.39425	0.00943611	0.0510781
glm	age	Total_CE	0.00830729	-0.0171175	0.033732	0.521913	0.705901
glm	bmi	Total_CE	-0.139076	-0.265989	-0.0121635	0.0317288	0.110651
glm	WHO_score_sample	Total_CE	0.251062	-0.110288	0.612411	0.173273	0.348787
glm	days_since_intubation_start	Total_CE	-0.0758585	-0.164093	0.0123757	0.0919769	0.227317
glm	days_since_tosilizumab_start	Total_CE	0.115906	0.0309184	0.200894	0.00751775	0.0438389
glm	Intercept	VLDL_CE	0.0841321	0.00740584	0.160858	0.0316229	0.110436
glm	sex[T.M]	VLDL_CE	0.351355	0.036802	0.665909	0.0285769	0.102888
glm	race[T.black or aa]	VLDL_CE	1.76738e-15	2.12457e-16	3.32231e-15	0.0258963	0.0968194
glm	race[T.other]	VLDL_CE	1.96649e-16	6.61387e-17	3.2716e-16	0.00314484	0.0241687
glm	race[T.white]	VLDL_CE	0.980013	0.110932	1.84909	0.0270954	0.100371
glm	age	VLDL_CE	-0.0292348	-0.0660725	0.00760291	0.119839	0.271273
glm	bmi	VLDL_CE	-0.104152	-0.288035	0.0797306	0.266942	0.467429
glm	WHO_score_sample	VLDL_CE	0.67292	0.149363	1.19648	0.0117651	0.0585901
glm	days_since_intubation_start	VLDL_CE	-0.0568301	-0.184672	0.0710117	0.383606	0.588741
glm	days_since_tosilizumab_start	VLDL_CE	0.0695125	-0.053626	0.192651	0.268548	0.469228
glm	Intercept	LDL_CE	0.0731926	0.0174288	0.128956	0.0100954	0.0526993
glm	sex[T.M]	LDL_CE	0.308927	0.0803134	0.537541	0.00808473	0.0463848
glm	race[T.black or aa]	LDL_CE	1.54188e-15	4.11774e-16	2.67198e-15	0.00749271	0.0438287
glm	race[T.other]	LDL_CE	1.44689e-16	4.98355e-17	2.39543e-16	0.00279235	0.022269
glm	race[T.white]	LDL_CE	0.889185	0.257547	1.52082	0.00579559	0.037029
glm	age	LDL_CE	-0.00559906	-0.0323723	0.0211742	0.68189	0.834178
glm	bmi	LDL_CE	-0.143917	-0.277561	-0.0102732	0.0348044	0.118695
glm	WHO_score_sample	LDL_CE	0.440506	0.0599913	0.821021	0.0232703	0.0900638
glm	days_since_intubation_start	LDL_CE	-0.0876194	-0.180533	0.0052946	0.0645622	0.179786
glm	days_since_tosilizumab_start	LDL_CE	0.112834	0.0233379	0.202329	0.0134711	0.0632888
glm	Intercept	HDL_CE	0.00790862	-0.0630928	0.07891	0.827184	0.916232
glm	sex[T.M]	HDL_CE	0.0331524	-0.257931	0.324236	0.823359	0.915519
glm	race[T.black or aa]	HDL_CE	1.63661e-16	-1.27525e-15	1.60257e-15	0.823593	0.915519
glm	race[T.other]	HDL_CE	-4.35845e-17	-1.64357e-16	7.7188e-17	0.479371	0.673228
glm	race[T.white]	HDL_CE	0.120393	-0.683842	0.924628	0.769213	0.884275
glm	age	HDL_CE	0.0380992	0.00401009	0.0721883	0.0284862	0.102888
glm	bmi	HDL_CE	-0.0856312	-0.255794	0.0845311	0.323977	0.530726
glm	WHO_score_sample	HDL_CE	-0.234531	-0.719023	0.249961	0.342737	0.547863
glm	days_since_intubation_start	HDL_CE	0.00141938	-0.116884	0.119722	0.981239	0.989585
glm	days_since_tosilizumab_start	HDL_CE	0.0444597	-0.069491	0.15841	0.444443	0.644533
glm	Intercept	Total_FC	0.079821	0.0358789	0.123763	0.000370462	0.00542617
glm	sex[T.M]	Total_FC	0.335468	0.155319	0.515617	0.000262461	0.00418928
glm	race[T.black or aa]	Total_FC	1.66537e-15	7.74839e-16	2.55589e-15	0.000247038	0.00404687
glm	race[T.other]	Total_FC	1.43303e-16	6.85584e-17	2.18049e-16	0.000171481	0.00321043
glm	race[T.white]	Total_FC	0.956681	0.458947	1.45442	0.000165093	0.00311426
glm	age	Total_FC	-0.00426823	-0.0253657	0.0168292	0.691721	0.838961
glm	bmi	Total_FC	-0.134739	-0.240051	-0.0294266	0.0121546	0.0597067
glm	WHO_score_sample	Total_FC	0.412954	0.113106	0.712801	0.00694891	0.0415932
glm	days_since_intubation_start	Total_FC	-0.0776892	-0.150906	-0.00447248	0.037554	0.123364
glm	days_since_tosilizumab_start	Total_FC	0.114473	0.0439501	0.184996	0.00146556	0.0140897
glm	Intercept	VLDL_FC	0.0870541	-0.0035281	0.177636	0.0596157	0.171412
glm	sex[T.M]	VLDL_FC	0.355894	-0.0154642	0.727253	0.0603338	0.172481
glm	race[T.black or aa]	VLDL_FC	1.85002e-15	1.42905e-17	3.68575e-15	0.048243	0.148102
glm	race[T.other]	VLDL_FC	2.16886e-16	6.28066e-17	3.70965e-16	0.00579973	0.037029
glm	race[T.white]	VLDL_FC	0.970256	-0.0557718	1.99628	0.0638213	0.178156
glm	age	VLDL_FC	-0.0315234	-0.0750136	0.0119669	0.155417	0.323357
glm	bmi	VLDL_FC	-0.120154	-0.337244	0.0969357	0.278013	0.481214
glm	WHO_score_sample	VLDL_FC	0.821066	0.20296	1.43917	0.00922677	0.0505969
glm	days_since_intubation_start	VLDL_FC	0.038863	-0.112066	0.189792	0.613787	0.784966
glm	days_since_tosilizumab_start	VLDL_FC	-0.0303828	-0.175759	0.114993	0.682083	0.834178
glm	Intercept	LDL_FC	0.0491584	-0.00941007	0.107727	0.0999572	0.240013
glm	sex[T.M]	LDL_FC	0.2128	-0.0273121	0.452913	0.0823829	0.212574
glm	race[T.black or aa]	LDL_FC	1.02109e-15	-1.65855e-16	2.20803e-15	0.091778	0.227317
glm	race[T.other]	LDL_FC	8.04204e-17	-1.92038e-17	1.80045e-16	0.113614	0.262429
glm	race[T.white]	LDL_FC	0.630572	-0.0328354	1.29398	0.0624685	0.175958
glm	age	LDL_FC	0.000617696	-0.0275021	0.0287375	0.965659	0.98303
glm	bmi	LDL_FC	-0.0974878	-0.237853	0.0428778	0.173435	0.348831
glm	WHO_score_sample	LDL_FC	0.173961	-0.225693	0.573614	0.393587	0.59649
glm	days_since_intubation_start	LDL_FC	-0.124073	-0.22166	-0.026486	0.0127057	0.0611936
glm	days_since_tosilizumab_start	LDL_FC	0.150644	0.056647	0.244641	0.00168297	0.0154312
glm	Intercept	HDL_FC	0.0271811	-0.0488448	0.103207	0.483468	0.675933
glm	sex[T.M]	HDL_FC	0.114252	-0.19743	0.425934	0.472476	0.668826
glm	race[T.black or aa]	HDL_FC	5.60435e-16	-9.80297e-16	2.10117e-15	0.475889	0.671197
glm	race[T.other]	HDL_FC	-9.61751e-18	-1.38937e-16	1.19702e-16	0.884108	0.944161
glm	race[T.white]	HDL_FC	0.349804	-0.511344	1.21095	0.425945	0.626093
glm	age	HDL_FC	0.0375687	0.00106728	0.0740702	0.0436671	0.138033
glm	bmi	HDL_FC	-0.107548	-0.289752	0.074656	0.247317	0.444445
glm	WHO_score_sample	HDL_FC	-0.141331	-0.660109	0.377446	0.593372	0.766336
glm	days_since_intubation_start	HDL_FC	-0.0197606	-0.146436	0.106914	0.759799	0.877137
glm	days_since_tosilizumab_start	HDL_FC	0.0765191	-0.0454953	0.198534	0.219013	0.40911
glm	Intercept	Total_L	0.0898501	0.0319897	0.14771	0.00233777	0.0193391
glm	sex[T.M]	Total_L	0.371188	0.133979	0.608397	0.00216238	0.018314
glm	race[T.black or aa]	Total_L	1.89558e-15	7.22986e-16	3.06817e-15	0.0015327	0.0145111
glm	race[T.other]	Total_L	1.69864e-16	7.14446e-17	2.68284e-16	0.000717677	0.00880303
glm	race[T.white]	Total_L	1.04425	0.388869	1.69964	0.00179082	0.0159826
glm	age	Total_L	-0.000592696	-0.0283726	0.0271872	0.966645	0.983631
glm	bmi	Total_L	-0.174395	-0.313063	-0.0357262	0.0137042	0.0640178
glm	WHO_score_sample	Total_L	0.558228	0.163406	0.953049	0.00558603	0.0361283
glm	days_since_intubation_start	Total_L	-0.0072837	-0.103691	0.0891237	0.882281	0.943677
glm	days_since_tosilizumab_start	Total_L	0.044019	-0.0488415	0.136879	0.352843	0.557121
glm	Intercept	VLDL_L	0.0781542	-0.010207	0.166515	0.0829963	0.213272
glm	sex[T.M]	VLDL_L	0.314572	-0.0476811	0.676825	0.0887579	0.222789
glm	race[T.black or aa]	VLDL_L	1.67046e-15	-1.20257e-16	3.46118e-15	0.0674983	0.1851
glm	race[T.other]	VLDL_L	1.9761e-16	4.73089e-17	3.47912e-16	0.00996957	0.0526286
glm	race[T.white]	VLDL_L	0.843437	-0.157434	1.84431	0.0986023	0.237907
glm	age	VLDL_L	-0.0266071	-0.069031	0.0158168	0.218984	0.40911
glm	bmi	VLDL_L	-0.115472	-0.327239	0.096295	0.285193	0.488223
glm	WHO_score_sample	VLDL_L	0.78838	0.18543	1.39133	0.0103853	0.053874
glm	days_since_intubation_start	VLDL_L	0.0945387	-0.0526894	0.241767	0.208197	0.397858
glm	days_since_tosilizumab_start	VLDL_L	-0.0930274	-0.234839	0.0487841	0.19854	0.384587
glm	Intercept	LDL_L	0.0837943	0.0301218	0.137467	0.00221394	0.0185614
glm	sex[T.M]	LDL_L	0.354053	0.134013	0.574094	0.0016124	0.0149252
glm	race[T.black or aa]	LDL_L	1.75896e-15	6.7124e-16	2.84668e-15	0.00152717	0.0145111
glm	race[T.other]	LDL_L	1.61053e-16	6.97568e-17	2.52349e-16	0.000545182	0.00707033
glm	race[T.white]	LDL_L	1.01899	0.411035	1.62694	0.00101948	0.0110851
glm	age	LDL_L	-0.00511416	-0.0308834	0.020655	0.697295	0.843349
glm	bmi	LDL_L	-0.157363	-0.285995	-0.028731	0.0164967	0.0713137
glm	WHO_score_sample	LDL_L	0.476771	0.110526	0.843016	0.0107278	0.054738
glm	days_since_intubation_start	LDL_L	-0.105257	-0.194686	-0.0158274	0.0210637	0.0848252
glm	days_since_tosilizumab_start	LDL_L	0.138031	0.0518911	0.22417	0.00168566	0.0154312
glm	Intercept	HDL_L	0.0176813	-0.050979	0.0863416	0.61375	0.784966
glm	sex[T.M]	HDL_L	0.0730319	-0.208454	0.354518	0.611091	0.782725
glm	race[T.black or aa]	HDL_L	3.72041e-16	-1.01942e-15	1.7635e-15	0.600248	0.772846
glm	race[T.other]	HDL_L	-2.06286e-17	-1.37419e-16	9.61617e-17	0.729202	0.862026
glm	race[T.white]	HDL_L	0.230806	-0.546911	1.00852	0.560791	0.738071
glm	age	HDL_L	0.0379783	0.00501318	0.0709434	0.023944	0.0916356
glm	bmi	HDL_L	-0.103778	-0.268329	0.0607741	0.216426	0.406411
glm	WHO_score_sample	HDL_L	-0.148206	-0.616723	0.320311	0.535261	0.715406
glm	days_since_intubation_start	HDL_L	0.00474335	-0.109659	0.119146	0.935232	0.969842
glm	days_since_tosilizumab_start	HDL_L	0.0410732	-0.0691202	0.151267	0.465053	0.663599
glm	Intercept	Total_P	0.0335027	-0.0321796	0.099185	0.317444	0.52451
glm	sex[T.M]	Total_P	0.139811	-0.129466	0.409087	0.308854	0.515101
glm	race[T.black or aa]	Total_P	7.19538e-16	-6.11571e-16	2.05065e-15	0.289386	0.492531
glm	race[T.other]	Total_P	3.39928e-17	-7.77319e-17	1.45718e-16	0.550955	0.730111
glm	race[T.white]	Total_P	0.421808	-0.322177	1.16579	0.266475	0.46727
glm	age	Total_P	0.0290657	-0.00246963	0.060601	0.0708445	0.190018
glm	bmi	Total_P	-0.138748	-0.296162	0.0186666	0.0840696	0.215142
glm	WHO_score_sample	Total_P	0.0652394	-0.382956	0.513435	0.77542	0.888165
glm	days_since_intubation_start	Total_P	-0.0180461	-0.127486	0.0913941	0.746553	0.87037
glm	days_since_tosilizumab_start	Total_P	0.0501989	-0.055215	0.155613	0.350639	0.554343
glm	Intercept	VLDL_P	0.0961873	0.0188507	0.173524	0.014781	0.0675314
glm	sex[T.M]	VLDL_P	0.397458	0.0804027	0.714514	0.0140105	0.0646039
glm	race[T.black or aa]	VLDL_P	2.03087e-15	4.6357e-16	3.59816e-15	0.0110955	0.0562684
glm	race[T.other]	VLDL_P	2.24852e-16	9.33031e-17	3.564e-16	0.000807819	0.00953303
glm	race[T.white]	VLDL_P	1.10044	0.224445	1.97643	0.013811	0.0641594
glm	age	VLDL_P	-0.0257379	-0.0628687	0.0113928	0.174277	0.34996
glm	bmi	VLDL_P	-0.135073	-0.320418	0.0502727	0.153192	0.320814
glm	WHO_score_sample	VLDL_P	0.802412	0.274691	1.33013	0.0028809	0.022558
glm	days_since_intubation_start	VLDL_P	-0.0151522	-0.144011	0.113707	0.817728	0.91471
glm	days_since_tosilizumab_start	VLDL_P	0.0265389	-0.0975792	0.150657	0.675158	0.830605
glm	Intercept	LDL_P	0.0957788	0.0535018	0.138056	8.98295e-06	0.000372793
glm	sex[T.M]	LDL_P	0.402792	0.22947	0.576114	5.24223e-06	0.000261063
glm	race[T.black or aa]	LDL_P	1.99532e-15	1.13854e-15	2.8521e-15	5.00723e-06	0.000254449
glm	race[T.other]	LDL_P	1.96185e-16	1.24272e-16	2.68098e-16	8.94337e-08	1.30994e-05
glm	race[T.white]	LDL_P	1.13714	0.658266	1.61601	3.25299e-06	0.00018409
glm	age	LDL_P	-0.0218134	-0.0421114	-0.00151543	0.0351789	0.118695
glm	bmi	LDL_P	-0.125636	-0.226957	-0.0243145	0.0150861	0.0683986
glm	WHO_score_sample	LDL_P	0.608043	0.319558	0.896528	3.61135e-05	0.000999141
glm	days_since_intubation_start	LDL_P	-0.104252	-0.174695	-0.0338101	0.00372345	0.0272054
glm	days_since_tosilizumab_start	LDL_P	0.123112	0.0552609	0.190962	0.000376178	0.00547768
glm	Intercept	HDL_P	0.0230235	-0.0424345	0.0884815	0.490586	0.683199
glm	sex[T.M]	HDL_P	0.0958484	-0.172509	0.364206	0.483906	0.676164
glm	race[T.black or aa]	HDL_P	5.01746e-16	-8.24819e-16	1.82831e-15	0.458502	0.657433
glm	race[T.other]	HDL_P	1.28799e-17	-9.84635e-17	1.24223e-16	0.820639	0.915519
glm	race[T.white]	HDL_P	0.298253	-0.443192	1.0397	0.430455	0.63086
glm	age	HDL_P	0.0314848	5.71397e-05	0.0629124	0.0495849	0.150569
glm	bmi	HDL_P	-0.125937	-0.282814	0.0309399	0.115623	0.265423
glm	WHO_score_sample	HDL_P	-8.02057e-05	-0.446746	0.446585	0.999719	0.999719
glm	days_since_intubation_start	HDL_P	-0.00779273	-0.116859	0.101274	0.88863	0.945161
glm	days_since_tosilizumab_start	HDL_P	0.0380211	-0.067033	0.143075	0.478108	0.672213
glm	Intercept	VLDL_size	0.0350787	-0.035083	0.10524	0.327124	0.533775
glm	sex[T.M]	VLDL_size	0.135416	-0.152225	0.423057	0.356155	0.559864
glm	race[T.black or aa]	VLDL_size	7.8787e-16	-6.3402e-16	2.20976e-15	0.277471	0.480796
glm	race[T.other]	VLDL_size	1.21298e-16	1.95408e-18	2.40643e-16	0.046365	0.143951
glm	race[T.white]	VLDL_size	0.346028	-0.448696	1.14075	0.393449	0.59649
glm	age	VLDL_size	-0.0243414	-0.0580274	0.00934458	0.156698	0.324454
glm	bmi	VLDL_size	-0.0772213	-0.245371	0.0909287	0.36807	0.571736
glm	WHO_score_sample	VLDL_size	0.565704	0.0869415	1.04447	0.0205645	0.0833733
glm	days_since_intubation_start	VLDL_size	0.12632	0.00941579	0.243224	0.0341899	0.117101
glm	days_since_tosilizumab_start	VLDL_size	-0.129059	-0.241662	-0.0164556	0.0246791	0.0936753
glm	Intercept	LDL_size	-0.0179476	-0.0739022	0.038007	0.529569	0.709702
glm	sex[T.M]	LDL_size	-0.0723752	-0.301771	0.157021	0.536328	0.715609
glm	race[T.black or aa]	LDL_size	-4.3339e-16	-1.56736e-15	7.0058e-16	0.453812	0.652797
glm	race[T.other]	LDL_size	-6.71245e-17	-1.62303e-16	2.80535e-17	0.166889	0.337574
glm	race[T.white]	LDL_size	-0.210297	-0.844096	0.423502	0.515484	0.701665
glm	age	LDL_size	0.00588653	-0.0209783	0.0327514	0.667588	0.82578
glm	bmi	LDL_size	0.0982995	-0.0358016	0.232401	0.150802	0.316609
glm	WHO_score_sample	LDL_size	-0.306323	-0.68814	0.0754938	0.11585	0.265423
glm	days_since_intubation_start	LDL_size	-0.0557948	-0.149027	0.0374371	0.240818	0.436417
glm	days_since_tosilizumab_start	LDL_size	0.00785235	-0.0819495	0.0976542	0.863924	0.936263
glm	Intercept	HDL_size	0.00708228	-0.0857729	0.0999374	0.881166	0.942889
glm	sex[T.M]	HDL_size	0.030998	-0.349679	0.411675	0.873199	0.940145
glm	race[T.black or aa]	HDL_size	1.2031e-16	-1.76148e-15	2.0021e-15	0.90028	0.951401
glm	race[T.other]	HDL_size	-4.75131e-17	-2.05459e-16	1.10432e-16	0.555462	0.734129
glm	race[T.white]	HDL_size	0.101625	-0.950148	1.1534	0.849798	0.928145
glm	age	HDL_size	0.0249186	-0.0196629	0.0695001	0.273293	0.475542
glm	bmi	HDL_size	-0.0236455	-0.246183	0.198892	0.83503	0.921
glm	WHO_score_sample	HDL_size	-0.272641	-0.906256	0.360974	0.399026	0.602531
glm	days_since_intubation_start	HDL_size	-0.00457172	-0.159288	0.150144	0.953816	0.975481
glm	days_since_tosilizumab_start	HDL_size	0.073004	-0.0760199	0.222028	0.33698	0.543798
glm	Intercept	Phosphoglyc	0.0853409	0.0232202	0.147462	0.00709015	0.0422356
glm	sex[T.M]	Phosphoglyc	0.353779	0.0991039	0.608455	0.00647586	0.0400107
glm	race[T.black or aa]	Phosphoglyc	1.80872e-15	5.49785e-16	3.06765e-15	0.00486415	0.033274
glm	race[T.other]	Phosphoglyc	1.55156e-16	4.94893e-17	2.60823e-16	0.00400307	0.0284234
glm	race[T.white]	Phosphoglyc	1.00889	0.30525	1.71254	0.00495073	0.0334982
glm	age	Phosphoglyc	0.0110684	-0.018757	0.0408937	0.467009	0.665155
glm	bmi	Phosphoglyc	-0.195724	-0.344603	-0.0468454	0.00997556	0.0526286
glm	WHO_score_sample	Phosphoglyc	0.496244	0.0723511	0.920137	0.0217621	0.0864235
glm	days_since_intubation_start	Phosphoglyc	-0.0182075	-0.121714	0.0852985	0.730265	0.8626
glm	days_since_tosilizumab_start	Phosphoglyc	0.066523	-0.033175	0.166221	0.190949	0.373498
glm	Intercept	TG_by_PG	0.0227896	-0.0479242	0.0935034	0.527612	0.709447
glm	sex[T.M]	TG_by_PG	0.0813331	-0.208571	0.371237	0.582408	0.757165
glm	race[T.black or aa]	TG_by_PG	4.81737e-16	-9.51341e-16	1.91482e-15	0.509991	0.698118
glm	race[T.other]	TG_by_PG	7.63708e-17	-4.39125e-17	1.96654e-16	0.213342	0.403663
glm	race[T.white]	TG_by_PG	0.163303	-0.637674	0.964281	0.689453	0.838961
glm	age	TG_by_PG	-0.0311871	-0.0651382	0.0027639	0.0717965	0.191256
glm	bmi	TG_by_PG	0.0291505	-0.140323	0.198624	0.736021	0.86672
glm	WHO_score_sample	TG_by_PG	0.385959	-0.0965708	0.868488	0.116949	0.267613
glm	days_since_intubation_start	TG_by_PG	0.151687	0.0338628	0.269511	0.0116272	0.0583703
glm	days_since_tosilizumab_start	TG_by_PG	-0.175819	-0.289308	-0.0623298	0.00239418	0.019675
glm	Intercept	Cholines	0.0823414	0.020232	0.144451	0.00936546	0.050917
glm	sex[T.M]	Cholines	0.341372	0.0867434	0.596001	0.00859753	0.0481075
glm	race[T.black or aa]	Cholines	1.73614e-15	4.77434e-16	2.99484e-15	0.00686359	0.041281
glm	race[T.other]	Cholines	1.3975e-16	3.41023e-17	2.45397e-16	0.00952455	0.0512228
glm	race[T.white]	Cholines	0.971228	0.267712	1.67474	0.00681401	0.041082
glm	age	Cholines	0.00952155	-0.0202983	0.0393414	0.531433	0.711015
glm	bmi	Cholines	-0.179436	-0.328288	-0.0305847	0.0181434	0.0762983
glm	WHO_score_sample	Cholines	0.427013	0.003197	0.850828	0.0482967	0.148102
glm	days_since_intubation_start	Cholines	-0.0157634	-0.119251	0.0877237	0.765286	0.880981
glm	days_since_tosilizumab_start	Cholines	0.0683467	-0.0313331	0.168026	0.178989	0.356986
glm	Intercept	Phosphatidylc	0.0740627	0.0105065	0.137619	0.0223734	0.0880092
glm	sex[T.M]	Phosphatidylc	0.30781	0.0472494	0.56837	0.0205922	0.0833733
glm	race[T.black or aa]	Phosphatidylc	1.58732e-15	2.99294e-16	2.87534e-15	0.0157182	0.069394
glm	race[T.other]	Phosphatidylc	1.42844e-16	3.47353e-17	2.50952e-16	0.00960587	0.0514562
glm	race[T.white]	Phosphatidylc	0.888828	0.168926	1.60873	0.015526	0.0692827
glm	age	Phosphatidylc	0.0158803	-0.0146342	0.0463948	0.307728	0.514304
glm	bmi	Phosphatidylc	-0.201204	-0.353523	-0.0488851	0.0096257	0.0514562
glm	WHO_score_sample	Phosphatidylc	0.472521	0.0388329	0.906209	0.0327233	0.113502
glm	days_since_intubation_start	Phosphatidylc	-0.0210096	-0.126907	0.0848881	0.697389	0.843349
glm	days_since_tosilizumab_start	Phosphatidylc	0.0700082	-0.0319935	0.17201	0.178558	0.35683
glm	Intercept	Sphingomyelins	0.0707886	0.0171765	0.124401	0.00965609	0.0514854
glm	sex[T.M]	Sphingomyelins	0.298507	0.0787147	0.5183	0.00777035	0.0448913
glm	race[T.black or aa]	Sphingomyelins	1.45687e-15	3.7037e-16	2.54336e-15	0.00858671	0.0481075
glm	race[T.other]	Sphingomyelins	8.4128e-17	-7.06544e-18	1.75322e-16	0.0705892	0.189946
glm	race[T.white]	Sphingomyelins	0.864434	0.257168	1.4717	0.00527112	0.0346439
glm	age	Sphingomyelins	0.0197585	-0.00598171	0.0454986	0.132455	0.292128
glm	bmi	Sphingomyelins	-0.136368	-0.264855	-0.00788135	0.0375083	0.123364
glm	WHO_score_sample	Sphingomyelins	0.145511	-0.220321	0.511344	0.435636	0.63658
glm	days_since_intubation_start	Sphingomyelins	-0.0873175	-0.176646	0.00201132	0.0553863	0.16244
glm	days_since_tosilizumab_start	Sphingomyelins	0.133678	0.0476354	0.21972	0.00232639	0.0193091
glm	Intercept	ApoB	0.0917537	0.0504267	0.133081	1.35217e-05	0.000508518
glm	sex[T.M]	ApoB	0.384924	0.215496	0.554351	8.47385e-06	0.000358439
glm	race[T.black or aa]	ApoB	1.90699e-15	1.06946e-15	2.74452e-15	8.09368e-06	0.000353566
glm	race[T.other]	ApoB	1.84792e-16	1.14495e-16	2.55088e-16	2.57407e-07	2.91338e-05
glm	race[T.white]	ApoB	1.08188	0.613763	1.54999	5.90513e-06	0.000282765
glm	age	ApoB	-0.0211054	-0.0409472	-0.00126347	0.0370903	0.122487
glm	bmi	ApoB	-0.112369	-0.211414	-0.0133244	0.0261729	0.0974148
glm	WHO_score_sample	ApoB	0.57163	0.289627	0.853633	7.0999e-05	0.00175037
glm	days_since_intubation_start	ApoB	-0.0897461	-0.158605	-0.0208867	0.010635	0.0544881
glm	days_since_tosilizumab_start	ApoB	0.10665	0.0403244	0.172976	0.00162396	0.0149765
glm	Intercept	ApoA1	0.0190466	-0.0460083	0.0841015	0.56608	0.743036
glm	sex[T.M]	ApoA1	0.0789982	-0.187706	0.345703	0.561548	0.738255
glm	race[T.black or aa]	ApoA1	4.10996e-16	-9.07399e-16	1.72939e-15	0.541201	0.719866
glm	race[T.other]	ApoA1	-4.16221e-18	-1.1482e-16	1.06495e-16	0.941232	0.970757
glm	race[T.white]	ApoA1	0.24876	-0.488119	0.985638	0.508192	0.696805
glm	age	ApoA1	0.0335894	0.00235531	0.0648235	0.0350516	0.118695
glm	bmi	ApoA1	-0.112318	-0.268229	0.0435925	0.157961	0.325869
glm	WHO_score_sample	ApoA1	-0.0708439	-0.514758	0.373071	0.754441	0.874155
glm	days_since_intubation_start	ApoA1	0.000860452	-0.107534	0.109255	0.987587	0.99429
glm	days_since_tosilizumab_start	ApoA1	0.0384735	-0.0659336	0.14288	0.470149	0.66736
glm	Intercept	ApoB_by_ApoA1	0.0282128	-0.0438813	0.100307	0.443082	0.643556
glm	sex[T.M]	ApoB_by_ApoA1	0.114744	-0.18082	0.410307	0.446718	0.646327
glm	race[T.black or aa]	ApoB_by_ApoA1	5.25183e-16	-9.35869e-16	1.98623e-15	0.481109	0.673861
glm	race[T.other]	ApoB_by_ApoA1	4.12671e-17	-8.13641e-17	1.63898e-16	0.509539	0.698033
glm	race[T.white]	ApoB_by_ApoA1	0.274148	-0.542465	1.09076	0.510547	0.698496
glm	age	ApoB_by_ApoA1	-0.0376538	-0.0722676	-0.00304004	0.0329984	0.114119
glm	bmi	ApoB_by_ApoA1	0.0951531	-0.0776281	0.267934	0.280418	0.483341
glm	WHO_score_sample	ApoB_by_ApoA1	0.0974912	-0.394457	0.58944	0.69771	0.843349
glm	days_since_intubation_start	ApoB_by_ApoA1	0.00371723	-0.116407	0.123841	0.951637	0.975481
glm	days_since_tosilizumab_start	ApoB_by_ApoA1	-0.0244797	-0.140184	0.0912247	0.678382	0.832514
glm	Intercept	Total_FA	0.0950204	0.0283399	0.161701	0.00522265	0.0344944
glm	sex[T.M]	Total_FA	0.385594	0.112225	0.658963	0.00569955	0.0367665
glm	race[T.black or aa]	Total_FA	2.00504e-15	6.53702e-16	3.35638e-15	0.0036365	0.0270099
glm	race[T.other]	Total_FA	2.02215e-16	8.87919e-17	3.15637e-16	0.000475297	0.00636285
glm	race[T.white]	Total_FA	1.04758	0.292289	1.80287	0.00655892	0.0402259
glm	age	Total_FA	-0.0184199	-0.0504344	0.0135946	0.259453	0.46014
glm	bmi	Total_FA	-0.138195	-0.298001	0.0216122	0.0900946	0.225236
glm	WHO_score_sample	Total_FA	0.744062	0.289055	1.19907	0.00135024	0.0132971
glm	days_since_intubation_start	Total_FA	0.0762876	-0.0348159	0.187391	0.178373	0.356746
glm	days_since_tosilizumab_start	Total_FA	-0.053287	-0.160303	0.0537289	0.329097	0.53458
glm	Intercept	Unsaturation	0.0241508	-0.042055	0.0903567	0.474631	0.669974
glm	sex[T.M]	Unsaturation	0.0999686	-0.171454	0.371392	0.470368	0.66736
glm	race[T.black or aa]	Unsaturation	5.07907e-16	-8.33813e-16	1.84963e-15	0.458122	0.657433
glm	race[T.other]	Unsaturation	6.47579e-17	-4.78574e-17	1.77373e-16	0.259721	0.460289
glm	race[T.white]	Unsaturation	0.264812	-0.485104	1.01473	0.48887	0.681812
glm	age	Unsaturation	-0.0295411	-0.0613278	0.00224555	0.0685304	0.187106
glm	bmi	Unsaturation	-0.00481211	-0.163481	0.153857	0.9526	0.975481
glm	WHO_score_sample	Unsaturation	0.238599	-0.213169	0.690368	0.300601	0.506768
glm	days_since_intubation_start	Unsaturation	0.0171373	-0.0931753	0.12745	0.760759	0.877799
glm	days_since_tosilizumab_start	Unsaturation	0.0115286	-0.0947256	0.117783	0.831595	0.919512
glm	Intercept	Omega_3	0.107224	0.0112079	0.20324	0.028615	0.102888
glm	sex[T.M]	Omega_3	0.455168	0.0615333	0.848802	0.0234301	0.0901716
glm	race[T.black or aa]	Omega_3	2.29654e-15	3.50692e-16	4.24238e-15	0.0207116	0.0837207
glm	race[T.other]	Omega_3	2.51898e-16	8.85767e-17	4.1522e-16	0.00250332	0.0203701
glm	race[T.white]	Omega_3	1.33259	0.245013	2.42016	0.0163275	0.0709449
glm	age	Omega_3	0.00549024	-0.0406088	0.0515892	0.815431	0.91296
glm	bmi	Omega_3	-0.25936	-0.489472	-0.0292482	0.0271688	0.100371
glm	WHO_score_sample	Omega_3	0.835038	0.179855	1.49022	0.0124897	0.0606226
glm	days_since_intubation_start	Omega_3	-0.166864	-0.326846	-0.00688201	0.0409262	0.131379
glm	days_since_tosilizumab_start	Omega_3	0.194297	0.0402003	0.348393	0.0134632	0.0632888
glm	Intercept	Omega_6	0.0756875	-0.0231482	0.174523	0.133375	0.293529
glm	sex[T.M]	Omega_6	0.297019	-0.108176	0.702215	0.150801	0.316609
glm	race[T.black or aa]	Omega_6	1.56542e-15	-4.37571e-16	3.56841e-15	0.125573	0.280177
glm	race[T.other]	Omega_6	1.5281e-16	-1.53081e-17	3.20928e-16	0.0748311	0.197383
glm	race[T.white]	Omega_6	0.741184	-0.378331	1.8607	0.194421	0.37821
glm	age	Omega_6	-0.0524116	-0.0998645	-0.00495878	0.0304047	0.107083
glm	bmi	Omega_6	-0.00872267	-0.245593	0.228147	0.942463	0.971191
glm	WHO_score_sample	Omega_6	0.60571	-0.0687141	1.28013	0.0783617	0.205174
glm	days_since_intubation_start	Omega_6	0.203337	0.0386559	0.368017	0.0155192	0.0692827
glm	days_since_tosilizumab_start	Omega_6	-0.171518	-0.33014	-0.0128964	0.0340639	0.116831
glm	Intercept	PUFA	0.0904949	-0.00339596	0.184386	0.058882	0.169498
glm	sex[T.M]	PUFA	0.363335	-0.0215876	0.748258	0.0643073	0.179311
glm	race[T.black or aa]	PUFA	1.8905e-15	-1.22825e-17	3.79328e-15	0.0514973	0.154492
glm	race[T.other]	PUFA	1.91158e-16	3.14509e-17	3.50865e-16	0.0189793	0.0786332
glm	race[T.white]	PUFA	0.953625	-0.10988	2.01713	0.0788389	0.205827
glm	age	PUFA	-0.0436357	-0.0887145	0.00144307	0.0577987	0.167347
glm	bmi	PUFA	-0.0693757	-0.294395	0.155644	0.54566	0.725023
glm	WHO_score_sample	PUFA	0.71871	0.0780274	1.35939	0.0279018	0.102626
glm	days_since_intubation_start	PUFA	0.134551	-0.0218907	0.290993	0.091852	0.227317
glm	days_since_tosilizumab_start	PUFA	-0.100718	-0.251405	0.0499677	0.190183	0.372293
glm	Intercept	MUFA	0.0901224	0.0452525	0.134992	8.26306e-05	0.00197837
glm	sex[T.M]	MUFA	0.36772	0.183767	0.551672	8.93029e-05	0.00204004
glm	race[T.black or aa]	MUFA	1.9256e-15	1.01627e-15	2.83493e-15	3.31847e-05	0.000938977
glm	race[T.other]	MUFA	2.08706e-16	1.32383e-16	2.8503e-16	8.34339e-08	1.30994e-05
glm	race[T.white]	MUFA	1.01881	0.510563	1.52705	8.53441e-05	0.00200909
glm	age	MUFA	-0.00441041	-0.0259533	0.0171325	0.688231	0.838961
glm	bmi	MUFA	-0.17525	-0.282785	-0.0677142	0.0014025	0.0136102
glm	WHO_score_sample	MUFA	0.784088	0.47791	1.09027	5.18749e-07	4.91821e-05
glm	days_since_intubation_start	MUFA	0.0406248	-0.0341377	0.115387	0.286869	0.489385
glm	days_since_tosilizumab_start	MUFA	-0.0293654	-0.101377	0.0426466	0.42415	0.624561
glm	Intercept	SFA	0.0833854	0.0306242	0.136147	0.00195102	0.0168682
glm	sex[T.M]	SFA	0.340525	0.12422	0.556829	0.00203181	0.0173793
glm	race[T.black or aa]	SFA	1.75711e-15	6.87857e-16	2.82636e-15	0.00127823	0.0128858
glm	race[T.other]	SFA	1.63444e-16	7.36981e-17	2.5319e-16	0.000357723	0.00527059
glm	race[T.white]	SFA	0.94122	0.343593	1.53885	0.00202322	0.0173718
glm	age	SFA	-0.00147186	-0.0268035	0.0238598	0.909332	0.952962
glm	bmi	SFA	-0.144407	-0.270855	-0.0179591	0.0251994	0.0952411
glm	WHO_score_sample	SFA	0.571001	0.210975	0.931027	0.0018804	0.0165449
glm	days_since_intubation_start	SFA	0.0327793	-0.0551318	0.12069	0.464896	0.663599
glm	days_since_tosilizumab_start	SFA	-0.0151186	-0.0997954	0.0695582	0.726382	0.860872
glm	Intercept	LA	0.0638005	-0.0398519	0.167453	0.227662	0.419598
glm	sex[T.M]	LA	0.250105	-0.174838	0.675047	0.248681	0.446121
glm	race[T.black or aa]	LA	1.33576e-15	-7.64845e-16	3.43637e-15	0.212644	0.402955
glm	race[T.other]	LA	1.52747e-16	-2.35646e-17	3.29058e-16	0.0895063	0.223991
glm	race[T.white]	LA	0.61953	-0.554545	1.7936	0.301031	0.506807
glm	age	LA	-0.0568308	-0.106596	-0.00706533	0.0252064	0.0952411
glm	bmi	LA	-0.00614989	-0.254564	0.242264	0.9613	0.98041
glm	WHO_score_sample	LA	0.633598	-0.0736947	1.34089	0.0791311	0.206321
glm	days_since_intubation_start	LA	0.187319	0.0146127	0.360026	0.0335201	0.115603
glm	days_since_tosilizumab_start	LA	-0.151653	-0.318005	0.0146999	0.0739747	0.195824
glm	Intercept	DHA	0.118939	0.0252307	0.212647	0.0128579	0.0612889
glm	sex[T.M]	DHA	0.504319	0.120147	0.888492	0.0100843	0.0526993
glm	race[T.black or aa]	DHA	2.52197e-15	6.229e-16	4.42105e-15	0.00924562	0.0505969
glm	race[T.other]	DHA	2.42801e-16	8.34054e-17	4.02197e-16	0.00283084	0.0224484
glm	race[T.white]	DHA	1.4723	0.410867	2.53373	0.00655506	0.0402259
glm	age	DHA	0.0101202	-0.0348707	0.0551112	0.659305	0.820425
glm	bmi	DHA	-0.271849	-0.49643	-0.0472681	0.017669	0.0749274
glm	WHO_score_sample	DHA	0.743771	0.104337	1.3832	0.0226211	0.0884249
glm	days_since_intubation_start	DHA	-0.172795	-0.328932	-0.0166586	0.0300768	0.106531
glm	days_since_tosilizumab_start	DHA	0.22384	0.0734476	0.374232	0.00353237	0.0265232
glm	Intercept	Omega_3_pct	0.0496897	-0.0466807	0.14606	0.312217	0.51904
glm	sex[T.M]	Omega_3_pct	0.220112	-0.174977	0.615201	0.274861	0.477258
glm	race[T.black or aa]	Omega_3_pct	1.11085e-15	-8.42182e-16	3.06389e-15	0.264939	0.46617
glm	race[T.other]	Omega_3_pct	1.56984e-16	-6.9411e-18	3.20909e-16	0.0605218	0.172689
glm	race[T.white]	Omega_3_pct	0.692584	-0.399007	1.78418	0.213668	0.403748
glm	age	Omega_3_pct	0.0130661	-0.0332032	0.0593354	0.579936	0.754856
glm	bmi	Omega_3_pct	-0.197509	-0.428471	0.0334532	0.093723	0.229019
glm	WHO_score_sample	Omega_3_pct	0.538904	-0.118698	1.19651	0.108233	0.252814
glm	days_since_intubation_start	Omega_3_pct	-0.183168	-0.343741	-0.0225946	0.0253678	0.095561
glm	days_since_tosilizumab_start	Omega_3_pct	0.204292	0.0496263	0.358958	0.00962996	0.0514562
glm	Intercept	Omega_6_pct	-0.0316643	-0.0785629	0.0152343	0.185736	0.365888
glm	sex[T.M]	Omega_6_pct	-0.139313	-0.331583	0.0529562	0.155568	0.323357
glm	race[T.black or aa]	Omega_6_pct	-7.00499e-16	-1.65094e-15	2.49943e-16	0.148587	0.314342
glm	race[T.other]	Omega_6_pct	-7.50894e-17	-1.54863e-16	4.68451e-18	0.0650564	0.18039
glm	race[T.white]	Omega_6_pct	-0.451509	-0.982731	0.0797129	0.0957413	0.233264
glm	age	Omega_6_pct	-0.0419845	-0.0645014	-0.0194676	0.000257681	0.00413953
glm	bmi	Omega_6_pct	0.157397	0.0449992	0.269794	0.00605753	0.0379931
glm	WHO_score_sample	Omega_6_pct	-0.227782	-0.547804	0.0922396	0.163002	0.333371
glm	days_since_intubation_start	Omega_6_pct	0.135159	0.0570163	0.213302	0.000698832	0.00865718
glm	days_since_tosilizumab_start	Omega_6_pct	-0.121233	-0.196501	-0.0459655	0.00159456	0.0148679
glm	Intercept	PUFA_pct	-0.0118385	-0.0563303	0.0326532	0.602009	0.774678
glm	sex[T.M]	PUFA_pct	-0.0515358	-0.233938	0.130866	0.579738	0.754856
glm	race[T.black or aa]	PUFA_pct	-2.57631e-16	-1.1593e-15	6.44034e-16	0.575468	0.752639
glm	race[T.other]	PUFA_pct	-1.36444e-17	-8.93244e-17	6.20355e-17	0.723816	0.858647
glm	race[T.white]	PUFA_pct	-0.174688	-0.678648	0.329271	0.496893	0.688516
glm	age	PUFA_pct	-0.0351653	-0.0565267	-0.013804	0.00125305	0.0127873
glm	bmi	PUFA_pct	0.0770876	-0.0295416	0.183717	0.156496	0.324454
glm	WHO_score_sample	PUFA_pct	-0.0182806	-0.321879	0.285318	0.906055	0.951401
glm	days_since_intubation_start	PUFA_pct	0.061197	-0.0129355	0.135329	0.10567	0.248459
glm	days_since_tosilizumab_start	PUFA_pct	-0.0401496	-0.111555	0.0312555	0.270441	0.471237
glm	Intercept	MUFA_pct	0.0146366	-0.0360619	0.065335	0.571504	0.748576
glm	sex[T.M]	MUFA_pct	0.0616298	-0.146218	0.269478	0.561134	0.738101
glm	race[T.black or aa]	MUFA_pct	3.41051e-16	-6.86398e-16	1.3685e-15	0.515312	0.701665
glm	race[T.other]	MUFA_pct	6.10121e-17	-2.52254e-17	1.4725e-16	0.165547	0.33595
glm	race[T.white]	MUFA_pct	0.190884	-0.383379	0.765147	0.514732	0.701665
glm	age	MUFA_pct	0.0146697	-0.00967162	0.039011	0.237522	0.432648
glm	bmi	MUFA_pct	-0.0732462	-0.19475	0.048258	0.237395	0.432648
glm	WHO_score_sample	MUFA_pct	0.256837	-0.0891133	0.602788	0.145642	0.310239
glm	days_since_intubation_start	MUFA_pct	-0.0307168	-0.115191	0.0537573	0.476038	0.671197
glm	days_since_tosilizumab_start	MUFA_pct	0.0113355	-0.0700308	0.0927018	0.784814	0.892771
glm	Intercept	SFA_pct	-2.17929e-05	-0.0352878	0.0352442	0.999034	0.999435
glm	sex[T.M]	SFA_pct	0.00378056	-0.140799	0.14836	0.959126	0.979182
glm	race[T.black or aa]	SFA_pct	-4.2318e-17	-7.57015e-16	6.72379e-16	0.907612	0.95196
glm	race[T.other]	SFA_pct	-8.2014e-17	-1.42001e-16	-2.2027e-17	0.00736981	0.0435887
glm	race[T.white]	SFA_pct	0.0462845	-0.353174	0.445744	0.820348	0.915519
glm	age	SFA_pct	0.0534402	0.0365084	0.0703721	6.17003e-10	3.84084e-07
glm	bmi	SFA_pct	-0.0408336	-0.125352	0.0436851	0.34368	0.547863
glm	WHO_score_sample	SFA_pct	-0.435094	-0.675738	-0.19445	0.00039457	0.00562155
glm	days_since_intubation_start	SFA_pct	-0.0833647	-0.142125	-0.0246042	0.00542517	0.035363
glm	days_since_tosilizumab_start	SFA_pct	0.0710696	0.0144709	0.127668	0.0138519	0.0642084
glm	Intercept	LA_pct	-0.0125644	-0.063564	0.0384352	0.629194	0.796489
glm	sex[T.M]	LA_pct	-0.0574157	-0.266498	0.151667	0.590424	0.763717
glm	race[T.black or aa]	LA_pct	-2.49436e-16	-1.28299e-15	7.84117e-16	0.636203	0.800882
glm	race[T.other]	LA_pct	1.44093e-17	-7.23405e-17	1.01159e-16	0.744762	0.869994
glm	race[T.white]	LA_pct	-0.203289	-0.780964	0.374385	0.490364	0.683199
glm	age	LA_pct	-0.0475625	-0.0720484	-0.0230766	0.000140592	0.0028006
glm	bmi	LA_pct	0.0762066	-0.0460194	0.198433	0.221702	0.412584
glm	WHO_score_sample	LA_pct	0.147072	-0.200934	0.495078	0.407496	0.60948
glm	days_since_intubation_start	LA_pct	0.110159	0.0251835	0.195135	0.0110593	0.0561995
glm	days_since_tosilizumab_start	LA_pct	-0.0816526	-0.163502	0.000197087	0.0505542	0.152953
glm	Intercept	DHA_pct	0.062655	-0.016096	0.141406	0.11891	0.270151
glm	sex[T.M]	DHA_pct	0.271071	-0.051783	0.593925	0.0998456	0.239976
glm	race[T.black or aa]	DHA_pct	1.35207e-15	-2.4389e-16	2.94803e-15	0.0968244	0.235298
glm	race[T.other]	DHA_pct	1.382e-16	4.24543e-18	2.72154e-16	0.043168	0.137102
glm	race[T.white]	DHA_pct	0.821877	-0.0701375	1.71389	0.0709409	0.190018
glm	age	DHA_pct	0.0148526	-0.0229572	0.0526624	0.441346	0.641911
glm	bmi	DHA_pct	-0.194322	-0.383056	-0.00558659	0.0435934	0.138033
glm	WHO_score_sample	DHA_pct	0.415503	-0.12187	0.952875	0.129654	0.28819
glm	days_since_intubation_start	DHA_pct	-0.147129	-0.278345	-0.0159139	0.0279727	0.102626
glm	days_since_tosilizumab_start	DHA_pct	0.193875	0.0674873	0.320263	0.00264253	0.0212364
glm	Intercept	PUFA_by_MUFA	-0.00974287	-0.0503239	0.0308381	0.637957	0.802685
glm	sex[T.M]	PUFA_by_MUFA	-0.0418589	-0.208228	0.12451	0.621919	0.791303
glm	race[T.black or aa]	PUFA_by_MUFA	-2.22847e-16	-1.04526e-15	5.99564e-16	0.595359	0.768503
glm	race[T.other]	PUFA_by_MUFA	-3.22679e-17	-1.01296e-16	3.67599e-17	0.359557	0.56407
glm	race[T.white]	PUFA_by_MUFA	-0.136533	-0.596196	0.323129	0.560454	0.738071
glm	age	PUFA_by_MUFA	-0.0198612	-0.0393449	-0.00037753	0.045723	0.143192
glm	bmi	PUFA_by_MUFA	0.0567279	-0.0405288	0.153985	0.252952	0.451182
glm	WHO_score_sample	PUFA_by_MUFA	-0.123667	-0.40058	0.153245	0.381407	0.586913
glm	days_since_intubation_start	PUFA_by_MUFA	0.0382255	-0.0293908	0.105842	0.267851	0.468362
glm	days_since_tosilizumab_start	PUFA_by_MUFA	-0.0214862	-0.0866149	0.0436426	0.517892	0.703135
glm	Intercept	Omega_6_by_Omega_3	-0.012624	-0.032196	0.00694803	0.206165	0.395494
glm	sex[T.M]	Omega_6_by_Omega_3	-0.0571367	-0.137376	0.0231025	0.16282	0.333371
glm	race[T.black or aa]	Omega_6_by_Omega_3	-3.00105e-16	-6.96749e-16	9.65401e-17	0.138094	0.299786
glm	race[T.other]	Omega_6_by_Omega_3	-4.66459e-17	-7.99376e-17	-1.33541e-17	0.00602996	0.0379156
glm	race[T.white]	Omega_6_by_Omega_3	-0.194838	-0.416531	0.0268552	0.0849717	0.215898
glm	age	Omega_6_by_Omega_3	-0.0154055	-0.0248024	-0.00600863	0.00131257	0.0130732
glm	bmi	Omega_6_by_Omega_3	0.0882046	0.0412981	0.135111	0.000228176	0.00386502
glm	WHO_score_sample	Omega_6_by_Omega_3	-0.169181	-0.302735	-0.0356278	0.0130347	0.0617043
glm	days_since_intubation_start	Omega_6_by_Omega_3	0.0620484	0.0294373	0.0946595	0.000192101	0.00344993
glm	days_since_tosilizumab_start	Omega_6_by_Omega_3	-0.0701919	-0.101603	-0.0387806	1.18815e-05	0.000455155
glm	Intercept	Ala	-0.0942904	-0.192597	0.00401612	0.0601226	0.172322
glm	sex[T.M]	Ala	-0.399152	-0.802178	0.00387369	0.052243	0.155912
glm	race[T.black or aa]	Ala	-1.90774e-15	-3.9e-15	8.45324e-17	0.0605452	0.172689
glm	race[T.other]	Ala	-9.07302e-17	-2.57948e-16	7.64879e-17	0.287578	0.490123
glm	race[T.white]	Ala	-1.16132	-2.27484	-0.0477992	0.0409439	0.131379
glm	age	Ala	-0.0460407	-0.0932395	0.00115814	0.0558927	0.163516
glm	bmi	Ala	0.160425	-0.075177	0.396027	0.182017	0.361422
glm	WHO_score_sample	Ala	-0.0675062	-0.73832	0.603307	0.843641	0.924662
glm	days_since_intubation_start	Ala	0.180948	0.0171485	0.344747	0.0303756	0.107083
glm	days_since_tosilizumab_start	Ala	-0.185545	-0.343318	-0.0277725	0.021168	0.0850135
glm	Intercept	Gln	-0.115473	-0.209738	-0.0212075	0.0163544	0.0709449
glm	sex[T.M]	Gln	-0.490427	-0.876885	-0.10397	0.0128731	0.0612889
glm	race[T.black or aa]	Gln	-2.40549e-15	-4.31585e-15	-4.95119e-16	0.0135894	0.0636045
glm	race[T.other]	Gln	-1.8554e-16	-3.45884e-16	-2.5196e-17	0.0233324	0.0900638
glm	race[T.white]	Gln	-1.43629	-2.50403	-0.368545	0.00837737	0.0473859
glm	age	Gln	-0.0283964	-0.0736549	0.0168621	0.218797	0.40911
glm	bmi	Gln	0.250655	0.0247386	0.476571	0.0296611	0.105358
glm	WHO_score_sample	Gln	-0.45949	-1.10273	0.183747	0.161489	0.331771
glm	days_since_intubation_start	Gln	0.217221	0.0601554	0.374286	0.00671571	0.0407857
glm	days_since_tosilizumab_start	Gln	-0.21714	-0.368427	-0.0658531	0.0049065	0.0334717
glm	Intercept	Gly	-0.00691565	-0.124483	0.110652	0.908215	0.952191
glm	sex[T.M]	Gly	-0.0304708	-0.512459	0.451518	0.901389	0.951401
glm	race[T.black or aa]	Gly	-1.48179e-16	-2.53078e-15	2.23442e-15	0.902983	0.951401
glm	race[T.other]	Gly	4.75086e-18	-1.9523e-16	2.04731e-16	0.962862	0.980985
glm	race[T.white]	Gly	-0.109218	-1.44091	1.22247	0.872294	0.940145
glm	age	Gly	-0.0266092	-0.0830554	0.0298371	0.355517	0.559864
glm	bmi	Gly	0.0603218	-0.22144	0.342084	0.674775	0.830543
glm	WHO_score_sample	Gly	0.0527118	-0.749531	0.854954	0.897531	0.950193
glm	days_since_intubation_start	Gly	0.0464133	-0.149478	0.242305	0.642374	0.806577
glm	days_since_tosilizumab_start	Gly	-0.0248423	-0.213527	0.163842	0.796368	0.901189
glm	Intercept	His	-0.0871377	-0.144432	-0.029843	0.0028745	0.022558
glm	sex[T.M]	His	-0.364206	-0.599096	-0.129315	0.00237369	0.0195712
glm	race[T.black or aa]	His	-1.72496e-15	-2.88608e-15	-5.63829e-16	0.0035947	0.0268793
glm	race[T.other]	His	-4.78058e-17	-1.45263e-16	4.96517e-17	0.336341	0.543355
glm	race[T.white]	His	-1.03545	-1.68443	-0.386472	0.00176517	0.0158674
glm	age	His	-0.0444999	-0.0720082	-0.0169917	0.00152114	0.0145111
glm	bmi	His	0.101807	-0.0355052	0.23912	0.146176	0.310297
glm	WHO_score_sample	His	0.0955006	-0.295461	0.486462	0.632107	0.798152
glm	days_since_intubation_start	His	0.124943	0.0294785	0.220408	0.0103122	0.0537159
glm	days_since_tosilizumab_start	His	-0.113829	-0.205781	-0.0218759	0.0152558	0.0686695
glm	Intercept	Total_BCAA	-0.0417001	-0.100151	0.016751	0.16203	0.332336
glm	sex[T.M]	Total_BCAA	-0.180847	-0.420478	0.0587835	0.139095	0.30091
glm	race[T.black or aa]	Total_BCAA	-8.7839e-16	-2.06295e-15	3.06173e-16	0.14612	0.310297
glm	race[T.other]	Total_BCAA	-2.15686e-17	-1.20993e-16	7.78559e-17	0.670702	0.828809
glm	race[T.white]	Total_BCAA	-0.580824	-1.2429	0.081253	0.0855364	0.21689
glm	age	Total_BCAA	-0.0717912	-0.0998547	-0.0437277	5.333e-07	4.91821e-05
glm	bmi	Total_BCAA	0.196293	0.056209	0.336377	0.00602527	0.0379156
glm	WHO_score_sample	Total_BCAA	0.0713124	-0.32754	0.470165	0.726016	0.860848
glm	days_since_intubation_start	Total_BCAA	0.139433	0.0420418	0.236825	0.00501549	0.0335714
glm	days_since_tosilizumab_start	Total_BCAA	-0.157273	-0.251082	-0.0634646	0.0010164	0.0110851
glm	Intercept	Ile	0.00895966	-0.0814138	0.0993331	0.845932	0.925661
glm	sex[T.M]	Ile	0.0309923	-0.33951	0.401495	0.869771	0.939187
glm	race[T.black or aa]	Ile	1.80268e-16	-1.65123e-15	2.01177e-15	0.847027	0.925985
glm	race[T.other]	Ile	6.02662e-17	-9.34579e-17	2.1399e-16	0.442257	0.642861
glm	race[T.white]	Ile	0.0290998	-0.994563	1.05276	0.955568	0.976514
glm	age	Ile	-0.057969	-0.101359	-0.014579	0.00883149	0.0488676
glm	bmi	Ile	0.0889368	-0.127653	0.305526	0.42093	0.621659
glm	WHO_score_sample	Ile	0.298094	-0.318587	0.914774	0.343427	0.547863
glm	days_since_intubation_start	Ile	0.0897845	-0.0607963	0.240365	0.24255	0.438597
glm	days_since_tosilizumab_start	Ile	-0.0977396	-0.24278	0.0473014	0.186577	0.366782
glm	Intercept	Leu	-0.0548078	-0.121397	0.0117817	0.106704	0.250181
glm	sex[T.M]	Leu	-0.234604	-0.5076	0.0383922	0.0921182	0.227317
glm	race[T.black or aa]	Leu	-1.15872e-15	-2.50822e-15	1.90778e-16	0.0923974	0.227341
glm	race[T.other]	Leu	-5.09278e-17	-1.64196e-16	6.23402e-17	0.378186	0.583447
glm	race[T.white]	Leu	-0.729706	-1.48397	0.0245561	0.0579396	0.167561
glm	age	Leu	-0.0680469	-0.100018	-0.036076	3.02483e-05	0.000875794
glm	bmi	Leu	0.221241	0.0616517	0.38083	0.00658509	0.0402872
glm	WHO_score_sample	Leu	-0.0362707	-0.490657	0.418116	0.875677	0.940249
glm	days_since_intubation_start	Leu	0.131371	0.0204194	0.242323	0.0203045	0.0828823
glm	days_since_tosilizumab_start	Leu	-0.158196	-0.265066	-0.0513257	0.00371663	0.0272054
glm	Intercept	Val	-0.0450599	-0.0876176	-0.00250227	0.0379676	0.123905
glm	sex[T.M]	Val	-0.19543	-0.369903	-0.0209574	0.0281355	0.102626
glm	race[T.black or aa]	Val	-9.45738e-16	-1.80821e-15	-8.32694e-17	0.031619	0.110436
glm	race[T.other]	Val	-2.71139e-17	-9.9504e-17	4.52761e-17	0.462881	0.661258
glm	race[T.white]	Val	-0.623929	-1.10598	-0.141877	0.0111865	0.0566144
glm	age	Val	-0.0734508	-0.0938836	-0.0530181	1.84655e-12	4.59791e-09
glm	bmi	Val	0.199958	0.0979638	0.301952	0.000121795	0.00254849
glm	WHO_score_sample	Val	0.0605324	-0.229868	0.350933	0.682875	0.834327
glm	days_since_intubation_start	Val	0.153517	0.0826067	0.224426	2.20324e-05	0.000685902
glm	days_since_tosilizumab_start	Val	-0.166087	-0.234388	-0.097786	1.87894e-06	0.00012312
glm	Intercept	Phe	-0.0696407	-0.203222	0.0639406	0.306876	0.513522
glm	sex[T.M]	Phe	-0.300636	-0.848277	0.247006	0.28195	0.48451
glm	race[T.black or aa]	Phe	-1.41494e-15	-4.12208e-15	1.29221e-15	0.305642	0.512491
glm	race[T.other]	Phe	-3.45234e-17	-2.61744e-16	1.92697e-16	0.765861	0.881236
glm	race[T.white]	Phe	-0.916613	-2.42969	0.596468	0.235097	0.430118
glm	age	Phe	-0.0612302	-0.125365	0.00290476	0.0613181	0.174494
glm	bmi	Phe	0.193764	-0.126378	0.513906	0.23552	0.430503
glm	WHO_score_sample	Phe	0.139859	-0.77166	1.05138	0.763623	0.879473
glm	days_since_intubation_start	Phe	0.210638	-0.0119364	0.433212	0.0636172	0.178156
glm	days_since_tosilizumab_start	Phe	-0.218028	-0.432414	-0.00364279	0.0462322	0.143718
glm	Intercept	Tyr	0.0167243	-0.0657737	0.0992222	0.691123	0.838961
glm	sex[T.M]	Tyr	0.0563299	-0.281886	0.394545	0.744097	0.869927
glm	race[T.black or aa]	Tyr	3.40752e-16	-1.33114e-15	2.01265e-15	0.689552	0.838961
glm	race[T.other]	Tyr	9.52265e-17	-4.51015e-17	2.35555e-16	0.183508	0.363623
glm	race[T.white]	Tyr	0.0568737	-0.877583	0.991331	0.905046	0.951401
glm	age	Tyr	-0.088719	-0.128328	-0.0491102	1.13308e-05	0.000440839
glm	bmi	Tyr	0.136273	-0.0614423	0.333988	0.176733	0.354035
glm	WHO_score_sample	Tyr	0.485612	-0.0773292	1.04855	0.0908883	0.226474
glm	days_since_intubation_start	Tyr	0.189841	0.0523827	0.3273	0.00679217	0.0410498
glm	days_since_tosilizumab_start	Tyr	-0.183168	-0.31557	-0.0507666	0.00669854	0.0407809
glm	Intercept	Glucose	0.0680308	-0.0449177	0.180979	0.237794	0.432827
glm	sex[T.M]	Glucose	0.295324	-0.167729	0.758378	0.211293	0.401311
glm	race[T.black or aa]	Glucose	1.45009e-15	-8.38916e-16	3.73909e-15	0.214369	0.404034
glm	race[T.other]	Glucose	1.86136e-16	-5.98784e-18	3.7826e-16	0.0575804	0.167104
glm	race[T.white]	Glucose	0.871342	-0.408029	2.15071	0.181918	0.361422
glm	age	Glucose	-0.0164261	-0.0706548	0.0378026	0.552725	0.7309
glm	bmi	Glucose	-0.127213	-0.397906	0.14348	0.357004	0.560845
glm	WHO_score_sample	Glucose	0.608228	-0.162498	1.37895	0.121928	0.274008
glm	days_since_intubation_start	Glucose	-0.186008	-0.374204	0.00218731	0.0527228	0.156424
glm	days_since_tosilizumab_start	Glucose	0.195039	0.0137674	0.376311	0.03496	0.118695
glm	Intercept	Lactate	-0.0388955	-0.117276	0.039485	0.330747	0.536521
glm	sex[T.M]	Lactate	-0.167682	-0.489017	0.153654	0.30642	0.513226
glm	race[T.black or aa]	Lactate	-7.78945e-16	-2.3674e-15	8.09504e-16	0.336487	0.543355
glm	race[T.other]	Lactate	-3.76947e-17	-1.71019e-16	9.56294e-17	0.579483	0.754856
glm	race[T.white]	Lactate	-0.494431	-1.38225	0.393387	0.275046	0.477258
glm	age	Lactate	-0.0170135	-0.0546454	0.0206185	0.375562	0.580838
glm	bmi	Lactate	0.0555106	-0.132336	0.243358	0.562462	0.739067
glm	WHO_score_sample	Lactate	-0.0052143	-0.540059	0.52963	0.984755	0.991925
glm	days_since_intubation_start	Lactate	0.114885	-0.0157133	0.245483	0.0846817	0.215898
glm	days_since_tosilizumab_start	Lactate	-0.114009	-0.239802	0.0117848	0.0756757	0.199189
glm	Intercept	Pyruvate	-0.0202721	-0.0811841	0.0406399	0.514212	0.701582
glm	sex[T.M]	Pyruvate	-0.0942907	-0.344011	0.155429	0.459267	0.657605
glm	race[T.black or aa]	Pyruvate	-3.9391e-16	-1.62835e-15	8.40526e-16	0.531691	0.711015
glm	race[T.other]	Pyruvate	6.27075e-18	-9.73398e-17	1.09881e-16	0.905575	0.951401
glm	race[T.white]	Pyruvate	-0.31058	-1.00053	0.379372	0.37763	0.583073
glm	age	Pyruvate	-0.0288165	-0.0580615	0.00042846	0.0534523	0.157768
glm	bmi	Pyruvate	0.0563979	-0.0895842	0.20238	0.448929	0.648929
glm	WHO_score_sample	Pyruvate	0.172214	-0.243431	0.587859	0.41675	0.617316
glm	days_since_intubation_start	Pyruvate	0.151452	0.0499604	0.252944	0.00344706	0.0261683
glm	days_since_tosilizumab_start	Pyruvate	-0.15943	-0.257188	-0.0616718	0.0013914	0.0136102
glm	Intercept	Citrate	0.00523668	-0.0620406	0.072514	0.878747	0.941096
glm	sex[T.M]	Citrate	0.0227532	-0.253063	0.298569	0.871553	0.940145
glm	race[T.black or aa]	Citrate	7.63576e-17	-1.28708e-15	1.43979e-15	0.912595	0.95576
glm	race[T.other]	Citrate	-3.21338e-17	-1.46572e-16	8.23041e-17	0.582079	0.757165
glm	race[T.white]	Citrate	0.0670237	-0.695029	0.829076	0.863137	0.936068
glm	age	Citrate	0.0116285	-0.0206726	0.0439296	0.480442	0.673593
glm	bmi	Citrate	0.00669842	-0.154539	0.167936	0.935104	0.969842
glm	WHO_score_sample	Citrate	-0.190807	-0.649887	0.268273	0.415292	0.616085
glm	days_since_intubation_start	Citrate	-0.0240641	-0.136162	0.0880338	0.67394	0.830543
glm	days_since_tosilizumab_start	Citrate	0.0283231	-0.0796507	0.136297	0.607163	0.779698
glm	Intercept	bOHbutyrate	-0.0290978	-0.117382	0.0591863	0.518285	0.703286
glm	sex[T.M]	bOHbutyrate	-0.125128	-0.487065	0.236809	0.49803	0.688558
glm	race[T.black or aa]	bOHbutyrate	-6.63417e-16	-2.45257e-15	1.12574e-15	0.467378	0.665155
glm	race[T.other]	bOHbutyrate	-4.98035e-17	-1.99974e-16	1.00367e-16	0.515682	0.701665
glm	race[T.white]	bOHbutyrate	-0.408787	-1.40878	0.59121	0.42301	0.623621
glm	age	bOHbutyrate	-0.0396542	-0.082041	0.00273272	0.0667129	0.18335
glm	bmi	bOHbutyrate	0.194925	-0.0166568	0.406508	0.0709706	0.190018
glm	WHO_score_sample	bOHbutyrate	-0.146847	-0.749271	0.455577	0.632821	0.79862
glm	days_since_intubation_start	bOHbutyrate	0.0608153	-0.0862844	0.207915	0.417764	0.61845
glm	days_since_tosilizumab_start	bOHbutyrate	-0.0858886	-0.227576	0.0557992	0.234796	0.429884
glm	Intercept	Acetate	-0.0600093	-0.242852	0.122833	0.520053	0.704795
glm	sex[T.M]	Acetate	-0.24843	-0.998027	0.501167	0.515972	0.701677
glm	race[T.black or aa]	Acetate	-1.25774e-15	-4.96321e-15	2.44773e-15	0.505881	0.695419
glm	race[T.other]	Acetate	-9.82877e-17	-4.09301e-16	2.12725e-16	0.535655	0.715548
glm	race[T.white]	Acetate	-0.703918	-2.77498	1.36715	0.505311	0.695419
glm	age	Acetate	-0.00537086	-0.0931571	0.0824153	0.904552	0.951401
glm	bmi	Acetate	0.124727	-0.313475	0.562928	0.576933	0.753522
glm	WHO_score_sample	Acetate	-0.294363	-1.54202	0.953299	0.643782	0.806577
glm	days_since_intubation_start	Acetate	0.0248736	-0.27978	0.329527	0.872864	0.940145
glm	days_since_tosilizumab_start	Acetate	-0.0273388	-0.320784	0.266107	0.855112	0.930607
glm	Intercept	Acetoacetate	0.0107486	-0.115599	0.137096	0.867577	0.93843
glm	sex[T.M]	Acetoacetate	0.0526046	-0.46538	0.57059	0.842226	0.924662
glm	race[T.black or aa]	Acetoacetate	2.18751e-16	-2.34179e-15	2.7793e-15	0.867022	0.938238
glm	race[T.other]	Acetoacetate	4.74807e-17	-1.67435e-16	2.62396e-16	0.665008	0.824026
glm	race[T.white]	Acetoacetate	0.163456	-1.26769	1.5946	0.82287	0.915519
glm	age	Acetoacetate	-0.0128768	-0.0735387	0.047785	0.677376	0.83169
glm	bmi	Acetoacetate	0.0131125	-0.289693	0.315918	0.932362	0.968132
glm	WHO_score_sample	Acetoacetate	0.13718	-0.724977	0.999337	0.755151	0.874163
glm	days_since_intubation_start	Acetoacetate	-0.104956	-0.315477	0.105565	0.328496	0.534262
glm	days_since_tosilizumab_start	Acetoacetate	0.103534	-0.099242	0.30631	0.31696	0.524057
glm	Intercept	Acetone	-0.0152785	-0.0756901	0.045133	0.620114	0.790633
glm	sex[T.M]	Acetone	-0.0715448	-0.319213	0.176123	0.57127	0.748576
glm	race[T.black or aa]	Acetone	-3.41076e-16	-1.56537e-15	8.83217e-16	0.585047	0.759524
glm	race[T.other]	Acetone	-3.87698e-17	-1.41529e-16	6.39895e-17	0.459622	0.657734
glm	race[T.white]	Acetone	-0.245933	-0.930216	0.438351	0.481175	0.673861
glm	age	Acetone	-0.0186525	-0.0476572	0.0103523	0.207518	0.396991
glm	bmi	Acetone	0.0871441	-0.0576385	0.231927	0.238122	0.432884
glm	WHO_score_sample	Acetone	-0.0946872	-0.506917	0.317543	0.65257	0.814895
glm	days_since_intubation_start	Acetone	0.112597	0.0119387	0.213255	0.0283485	0.102888
glm	days_since_tosilizumab_start	Acetone	-0.114726	-0.211681	-0.0177714	0.0203833	0.0829319
glm	Intercept	Creatinine	0.00800143	-0.0606994	0.0767023	0.819434	0.915519
glm	sex[T.M]	Creatinine	0.0193568	-0.262295	0.301009	0.892848	0.9465
glm	race[T.black or aa]	Creatinine	1.48865e-16	-1.24342e-15	1.54115e-15	0.834009	0.920515
glm	race[T.other]	Creatinine	2.72478e-17	-8.96114e-17	1.44107e-16	0.647671	0.809995
glm	race[T.white]	Creatinine	-0.0274896	-0.805666	0.750687	0.944801	0.972532
glm	age	Creatinine	-0.0491943	-0.0821789	-0.0162097	0.00346502	0.0262246
glm	bmi	Creatinine	0.0978635	-0.0667853	0.262512	0.244036	0.440645
glm	WHO_score_sample	Creatinine	0.188817	-0.279977	0.65761	0.429867	0.630371
glm	days_since_intubation_start	Creatinine	0.192809	0.0783393	0.307279	0.000962389	0.0107944
glm	days_since_tosilizumab_start	Creatinine	-0.175771	-0.286029	-0.0655122	0.00178099	0.015952
glm	Intercept	Albumin	0.00551606	-0.0339027	0.0449348	0.783879	0.892771
glm	sex[T.M]	Albumin	0.019531	-0.142074	0.181135	0.812754	0.911602
glm	race[T.black or aa]	Albumin	1.03792e-16	-6.95064e-16	9.02649e-16	0.798993	0.902318
glm	race[T.other]	Albumin	-2.48286e-17	-9.18794e-17	4.22222e-17	0.467983	0.665492
glm	race[T.white]	Albumin	0.0468084	-0.399689	0.493306	0.837203	0.922814
glm	age	Albumin	0.0026639	-0.0162618	0.0215896	0.782643	0.892771
glm	bmi	Albumin	-0.018	-0.112471	0.0764712	0.708821	0.849357
glm	WHO_score_sample	Albumin	-0.116714	-0.385696	0.152267	0.395075	0.598379
glm	days_since_intubation_start	Albumin	0.0410472	-0.0246326	0.106727	0.220613	0.411173
glm	days_since_tosilizumab_start	Albumin	-0.0372094	-0.100473	0.0260541	0.248999	0.44637
glm	Intercept	GlycA	0.0801972	0.00447849	0.155916	0.0379042	0.123905
glm	sex[T.M]	GlycA	0.330057	0.0196341	0.64048	0.0371665	0.122576
glm	race[T.black or aa]	GlycA	1.64021e-15	1.05705e-16	3.17472e-15	0.0361731	0.121063
glm	race[T.other]	GlycA	1.42421e-16	1.3624e-17	2.71217e-16	0.0302129	0.106861
glm	race[T.white]	GlycA	0.894826	0.0371577	1.75249	0.0408669	0.131379
glm	age	GlycA	-0.0238434	-0.0601974	0.0125106	0.198626	0.384587
glm	bmi	GlycA	-0.0485484	-0.230016	0.13292	0.600034	0.772846
glm	WHO_score_sample	GlycA	0.43891	-0.0777719	0.955591	0.0959234	0.233479
glm	days_since_intubation_start	GlycA	-0.00816248	-0.134326	0.118001	0.899094	0.950635
glm	days_since_tosilizumab_start	GlycA	0.0115167	-0.110005	0.133038	0.852642	0.929952
glm	Intercept	XXL_VLDL_P	0.0541419	-0.0253312	0.133615	0.181795	0.361422
glm	sex[T.M]	XXL_VLDL_P	0.207086	-0.118729	0.5329	0.21286	0.403058
glm	race[T.black or aa]	XXL_VLDL_P	1.16208e-15	-4.48509e-16	2.77268e-15	0.157314	0.325071
glm	race[T.other]	XXL_VLDL_P	1.46358e-16	1.11749e-17	2.8154e-16	0.033839	0.116219
glm	race[T.white]	XXL_VLDL_P	0.506341	-0.393853	1.40654	0.27027	0.471237
glm	age	XXL_VLDL_P	-0.0372116	-0.0753681	0.000944943	0.0559499	0.163516
glm	bmi	XXL_VLDL_P	-0.0450165	-0.235482	0.145449	0.643195	0.806577
glm	WHO_score_sample	XXL_VLDL_P	0.66546	0.12316	1.20776	0.0161687	0.0705081
glm	days_since_intubation_start	XXL_VLDL_P	0.210903	0.0784846	0.343322	0.00179849	0.0159937
glm	days_since_tosilizumab_start	XXL_VLDL_P	-0.206337	-0.333884	-0.07879	0.00152073	0.0145111
glm	Intercept	XXL_VLDL_L	0.0513271	-0.0211523	0.123807	0.165146	0.33541
glm	sex[T.M]	XXL_VLDL_L	0.196057	-0.101086	0.493199	0.195943	0.380253
glm	race[T.black or aa]	XXL_VLDL_L	1.10022e-15	-3.68638e-16	2.56908e-15	0.142084	0.305254
glm	race[T.other]	XXL_VLDL_L	1.3418e-16	1.08937e-17	2.57467e-16	0.0329126	0.113981
glm	race[T.white]	XXL_VLDL_L	0.47925	-0.341726	1.30023	0.252565	0.451182
glm	age	XXL_VLDL_L	-0.0339681	-0.0687669	0.000830592	0.0557247	0.163241
glm	bmi	XXL_VLDL_L	-0.0448026	-0.218507	0.128902	0.613193	0.784966
glm	WHO_score_sample	XXL_VLDL_L	0.61029	0.115713	1.10487	0.0155836	0.06935
glm	days_since_intubation_start	XXL_VLDL_L	0.202884	0.0821183	0.32365	0.000992298	0.0109695
glm	days_since_tosilizumab_start	XXL_VLDL_L	-0.198315	-0.314638	-0.0819922	0.000833329	0.00974173
glm	Intercept	XXL_VLDL_PL	0.0544211	-0.0315412	0.140383	0.214674	0.404034
glm	sex[T.M]	XXL_VLDL_PL	0.206418	-0.146001	0.558836	0.250975	0.449264
glm	race[T.black or aa]	XXL_VLDL_PL	1.16521e-15	-5.76896e-16	2.90731e-15	0.189884	0.371999
glm	race[T.other]	XXL_VLDL_PL	1.48817e-16	2.59639e-18	2.95038e-16	0.0460684	0.143567
glm	race[T.white]	XXL_VLDL_PL	0.493759	-0.479938	1.46746	0.320275	0.527437
glm	age	XXL_VLDL_PL	-0.0429803	-0.0842524	-0.0017082	0.0412424	0.131997
glm	bmi	XXL_VLDL_PL	-0.0304287	-0.236446	0.175589	0.77221	0.886901
glm	WHO_score_sample	XXL_VLDL_PL	0.687133	0.100553	1.27371	0.0216789	0.086231
glm	days_since_intubation_start	XXL_VLDL_PL	0.235536	0.0923051	0.378767	0.00126828	0.0128375
glm	days_since_tosilizumab_start	XXL_VLDL_PL	-0.230131	-0.368092	-0.0921691	0.00107785	0.0115383
glm	Intercept	XXL_VLDL_C	0.0725456	-0.0146554	0.159747	0.102982	0.243751
glm	sex[T.M]	XXL_VLDL_C	0.284636	-0.0728608	0.642132	0.11864	0.270031
glm	race[T.black or aa]	XXL_VLDL_C	1.54356e-15	-2.23648e-16	3.31076e-15	0.0869112	0.219212
glm	race[T.other]	XXL_VLDL_C	1.7946e-16	3.11323e-17	3.27788e-16	0.0177238	0.0749274
glm	race[T.white]	XXL_VLDL_C	0.72658	-0.261148	1.71431	0.149369	0.314661
glm	age	XXL_VLDL_C	-0.039597	-0.0814638	0.00226984	0.0637816	0.178156
glm	bmi	XXL_VLDL_C	-0.0706497	-0.279636	0.138337	0.507597	0.696373
glm	WHO_score_sample	XXL_VLDL_C	0.758426	0.163393	1.35346	0.012484	0.0606226
glm	days_since_intubation_start	XXL_VLDL_C	0.190108	0.044813	0.335403	0.0103333	0.0537159
glm	days_since_tosilizumab_start	XXL_VLDL_C	-0.177661	-0.317611	-0.0377117	0.0128424	0.0612889
glm	Intercept	XXL_VLDL_CE	0.0822741	-0.0041363	0.168685	0.0620212	0.174896
glm	sex[T.M]	XXL_VLDL_CE	0.326964	-0.0272918	0.681219	0.0704559	0.189946
glm	race[T.black or aa]	XXL_VLDL_CE	1.74439e-15	-6.78919e-18	3.49558e-15	0.0508948	0.153448
glm	race[T.other]	XXL_VLDL_CE	1.93198e-16	4.6215e-17	3.40181e-16	0.00998858	0.0526286
glm	race[T.white]	XXL_VLDL_CE	0.853772	-0.125001	1.83255	0.0873302	0.219649
glm	age	XXL_VLDL_CE	-0.0368012	-0.0782885	0.00468603	0.082108	0.21236
glm	bmi	XXL_VLDL_CE	-0.0917469	-0.298839	0.115345	0.385222	0.589072
glm	WHO_score_sample	XXL_VLDL_CE	0.780461	0.190823	1.3701	0.00947944	0.0510905
glm	days_since_intubation_start	XXL_VLDL_CE	0.16081	0.0168322	0.304787	0.0285895	0.102888
glm	days_since_tosilizumab_start	XXL_VLDL_CE	-0.144256	-0.282936	-0.00557506	0.0414744	0.132569
glm	Intercept	XXL_VLDL_FC	0.0602397	-0.0288903	0.14937	0.185281	0.365282
glm	sex[T.M]	XXL_VLDL_FC	0.231655	-0.13375	0.597059	0.214033	0.403906
glm	race[T.black or aa]	XXL_VLDL_FC	1.28868e-15	-5.17618e-16	3.09498e-15	0.16202	0.332336
glm	race[T.other]	XXL_VLDL_FC	1.60689e-16	9.07989e-18	3.12298e-16	0.0377696	0.123854
glm	race[T.white]	XXL_VLDL_FC	0.569705	-0.439872	1.57928	0.268722	0.469228
glm	age	XXL_VLDL_FC	-0.0420397	-0.0848326	0.00075332	0.0541717	0.15963
glm	bmi	XXL_VLDL_FC	-0.0455316	-0.259141	0.168078	0.676113	0.831368
glm	WHO_score_sample	XXL_VLDL_FC	0.719802	0.111606	1.328	0.0203612	0.0829319
glm	days_since_intubation_start	XXL_VLDL_FC	0.219774	0.0712653	0.368283	0.00372572	0.0272054
glm	days_since_tosilizumab_start	XXL_VLDL_FC	-0.212194	-0.355239	-0.0691489	0.00364421	0.0270099
glm	Intercept	XXL_VLDL_TG	0.0416205	-0.0229816	0.106223	0.206688	0.395887
glm	sex[T.M]	XXL_VLDL_TG	0.15689	-0.107959	0.421738	0.245628	0.442557
glm	race[T.black or aa]	XXL_VLDL_TG	8.96248e-16	-4.12971e-16	2.20547e-15	0.179685	0.357932
glm	race[T.other]	XXL_VLDL_TG	1.10474e-16	5.86596e-19	2.20361e-16	0.0487895	0.149062
glm	race[T.white]	XXL_VLDL_TG	0.376187	-0.355563	1.10794	0.313645	0.520304
glm	age	XXL_VLDL_TG	-0.0285276	-0.0595443	0.00248911	0.0714392	0.190658
glm	bmi	XXL_VLDL_TG	-0.038264	-0.19309	0.116562	0.628109	0.796072
glm	WHO_score_sample	XXL_VLDL_TG	0.518749	0.0779235	0.959574	0.0210871	0.0848252
glm	days_since_intubation_start	XXL_VLDL_TG	0.190911	0.0832706	0.298552	0.000508592	0.00666828
glm	days_since_tosilizumab_start	XXL_VLDL_TG	-0.189304	-0.292985	-0.085624	0.00034545	0.00516731
glm	Intercept	XL_VLDL_P	0.0656296	-0.0152018	0.146461	0.111529	0.257853
glm	sex[T.M]	XL_VLDL_P	0.260388	-0.0709954	0.591771	0.123545	0.276702
glm	race[T.black or aa]	XL_VLDL_P	1.41261e-15	-2.25504e-16	3.05073e-15	0.0909984	0.226474
glm	race[T.other]	XL_VLDL_P	1.74576e-16	3.70825e-17	3.12069e-16	0.0128256	0.0612889
glm	race[T.white]	XL_VLDL_P	0.685228	-0.230351	1.60081	0.142415	0.305702
glm	age	XL_VLDL_P	-0.0252883	-0.0640969	0.0135204	0.201553	0.389044
glm	bmi	XL_VLDL_P	-0.0991041	-0.292825	0.0946167	0.316014	0.522841
glm	WHO_score_sample	XL_VLDL_P	0.732962	0.181394	1.28453	0.00919989	0.0505689
glm	days_since_intubation_start	XL_VLDL_P	0.126569	-0.00811298	0.261251	0.0654899	0.181189
glm	days_since_tosilizumab_start	XL_VLDL_P	-0.131081	-0.260808	-0.00135458	0.0476553	0.146858
glm	Intercept	XL_VLDL_L	0.0567253	-0.025382	0.138833	0.175712	0.352557
glm	sex[T.M]	XL_VLDL_L	0.222702	-0.113912	0.559316	0.194735	0.378524
glm	race[T.black or aa]	XL_VLDL_L	1.2248e-15	-4.3918e-16	2.88878e-15	0.149115	0.314392
glm	race[T.other]	XL_VLDL_L	1.55947e-16	1.62833e-17	2.9561e-16	0.028635	0.102888
glm	race[T.white]	XL_VLDL_L	0.576697	-0.353336	1.50673	0.224237	0.4148
glm	age	XL_VLDL_L	-0.0244515	-0.0638728	0.0149698	0.224103	0.4148
glm	bmi	XL_VLDL_L	-0.0826162	-0.279395	0.114163	0.410578	0.612913
glm	WHO_score_sample	XL_VLDL_L	0.675188	0.114912	1.23546	0.018179	0.0762983
glm	days_since_intubation_start	XL_VLDL_L	0.137378	0.000570146	0.274186	0.0490528	0.1495
glm	days_since_tosilizumab_start	XL_VLDL_L	-0.147416	-0.27919	-0.0156409	0.0283361	0.102888
glm	Intercept	XL_VLDL_PL	0.0651504	-0.0214985	0.151799	0.140569	0.303044
glm	sex[T.M]	XL_VLDL_PL	0.257171	-0.0980614	0.612404	0.155923	0.323539
glm	race[T.black or aa]	XL_VLDL_PL	1.39432e-15	-3.61694e-16	3.15034e-15	0.119646	0.27116
glm	race[T.other]	XL_VLDL_PL	1.71947e-16	2.45585e-17	3.19336e-16	0.0222226	0.0876931
glm	race[T.white]	XL_VLDL_PL	0.665821	-0.315653	1.6473	0.183644	0.363623
glm	age	XL_VLDL_PL	-0.0318416	-0.0734434	0.00976009	0.133578	0.293565
glm	bmi	XL_VLDL_PL	-0.0770044	-0.284667	0.130659	0.46736	0.665155
glm	WHO_score_sample	XL_VLDL_PL	0.726184	0.134919	1.31745	0.0160753	0.070347
glm	days_since_intubation_start	XL_VLDL_PL	0.142669	-0.00170622	0.287044	0.0527697	0.156424
glm	days_since_tosilizumab_start	XL_VLDL_PL	-0.148022	-0.287085	-0.00895857	0.0369581	0.122487
glm	Intercept	XL_VLDL_C	0.0763081	-0.0129823	0.165598	0.0939348	0.229311
glm	sex[T.M]	XL_VLDL_C	0.306895	-0.059167	0.672958	0.100347	0.240227
glm	race[T.black or aa]	XL_VLDL_C	1.62345e-15	-1.86103e-16	3.43299e-15	0.078681	0.205794
glm	race[T.other]	XL_VLDL_C	1.9405e-16	4.21683e-17	3.45932e-16	0.0122754	0.0601644
glm	race[T.white]	XL_VLDL_C	0.815285	-0.19611	1.82668	0.114124	0.263363
glm	age	XL_VLDL_C	-0.0340367	-0.0769067	0.00883332	0.119681	0.27116
glm	bmi	XL_VLDL_C	-0.0917734	-0.305767	0.12222	0.4006	0.60381
glm	WHO_score_sample	XL_VLDL_C	0.773229	0.163939	1.38252	0.0128709	0.0612889
glm	days_since_intubation_start	XL_VLDL_C	0.0956617	-0.0531145	0.244438	0.207583	0.396991
glm	days_since_tosilizumab_start	XL_VLDL_C	-0.0972004	-0.240503	0.0461023	0.18371	0.363623
glm	Intercept	XL_VLDL_CE	0.0818388	-0.00496465	0.168642	0.0646218	0.179786
glm	sex[T.M]	XL_VLDL_CE	0.333967	-0.0219001	0.689834	0.0658641	0.182022
glm	race[T.black or aa]	XL_VLDL_CE	1.73698e-15	-2.2166e-17	3.49613e-15	0.0529575	0.156624
glm	race[T.other]	XL_VLDL_CE	2.03527e-16	5.58758e-17	3.51179e-16	0.00689916	0.041395
glm	race[T.white]	XL_VLDL_CE	0.906643	-0.0765827	1.88987	0.0707149	0.189946
glm	age	XL_VLDL_CE	-0.0319095	-0.0735855	0.00976648	0.133444	0.293529
glm	bmi	XL_VLDL_CE	-0.10736	-0.315394	0.100674	0.311787	0.51895
glm	WHO_score_sample	XL_VLDL_CE	0.773343	0.181023	1.36566	0.0104986	0.054123
glm	days_since_intubation_start	XL_VLDL_CE	0.0420757	-0.102557	0.186708	0.568554	0.745497
glm	days_since_tosilizumab_start	XL_VLDL_CE	-0.0394747	-0.178786	0.0998368	0.578644	0.754518
glm	Intercept	XL_VLDL_FC	0.0682224	-0.0224832	0.158928	0.140442	0.303033
glm	sex[T.M]	XL_VLDL_FC	0.269907	-0.101958	0.641771	0.154858	0.322674
glm	race[T.black or aa]	XL_VLDL_FC	1.45524e-15	-3.82985e-16	3.29347e-15	0.120754	0.272578
glm	race[T.other]	XL_VLDL_FC	1.77735e-16	2.34463e-17	3.32024e-16	0.0239577	0.0916356
glm	race[T.white]	XL_VLDL_FC	0.699022	-0.328403	1.72645	0.182372	0.361838
glm	age	XL_VLDL_FC	-0.0346835	-0.078233	0.00886596	0.118536	0.270031
glm	bmi	XL_VLDL_FC	-0.0737766	-0.291162	0.143609	0.505938	0.695419
glm	WHO_score_sample	XL_VLDL_FC	0.743078	0.124131	1.36203	0.0186208	0.0775347
glm	days_since_intubation_start	XL_VLDL_FC	0.141557	-0.00957772	0.292691	0.0663936	0.183079
glm	days_since_tosilizumab_start	XL_VLDL_FC	-0.146868	-0.292442	-0.00129416	0.0479978	0.147549
glm	Intercept	XL_VLDL_TG	0.0446297	-0.0318753	0.121135	0.25289	0.451182
glm	sex[T.M]	XL_VLDL_TG	0.17223	-0.141416	0.485877	0.281811	0.48451
glm	race[T.black or aa]	XL_VLDL_TG	9.76054e-16	-5.74389e-16	2.5265e-15	0.217255	0.407046
glm	race[T.other]	XL_VLDL_TG	1.30481e-16	3.4685e-19	2.60615e-16	0.0493925	0.150168
glm	race[T.white]	XL_VLDL_TG	0.438934	-0.427641	1.30551	0.320831	0.527944
glm	age	XL_VLDL_TG	-0.01761	-0.0543416	0.0191215	0.347393	0.551664
glm	bmi	XL_VLDL_TG	-0.0775565	-0.260909	0.105796	0.407078	0.60948
glm	WHO_score_sample	XL_VLDL_TG	0.594061	0.072014	1.11611	0.0257254	0.0964703
glm	days_since_intubation_start	XL_VLDL_TG	0.143857	0.0163833	0.27133	0.0269759	0.100104
glm	days_since_tosilizumab_start	XL_VLDL_TG	-0.157914	-0.280698	-0.0351309	0.0117105	0.0585525
glm	Intercept	L_VLDL_P	0.0691981	-0.0179265	0.156323	0.119545	0.27116
glm	sex[T.M]	L_VLDL_P	0.27589	-0.0812929	0.633074	0.130054	0.288375
glm	race[T.black or aa]	L_VLDL_P	1.49536e-15	-2.70293e-16	3.26102e-15	0.0969295	0.235298
glm	race[T.other]	L_VLDL_P	1.8571e-16	3.75118e-17	3.33907e-16	0.0140466	0.0646506
glm	race[T.white]	L_VLDL_P	0.734803	-0.25206	1.72167	0.144466	0.308245
glm	age	L_VLDL_P	-0.02305	-0.0648801	0.0187802	0.280136	0.483341
glm	bmi	L_VLDL_P	-0.119336	-0.328139	0.0894677	0.262645	0.463646
glm	WHO_score_sample	L_VLDL_P	0.774421	0.179909	1.36893	0.0106774	0.0545929
glm	days_since_intubation_start	L_VLDL_P	0.118254	-0.0269132	0.263422	0.110355	0.25609
glm	days_since_tosilizumab_start	L_VLDL_P	-0.119627	-0.259454	0.0201997	0.0935769	0.228887
glm	Intercept	L_VLDL_L	0.0486994	-0.0438182	0.141217	0.30222	0.508121
glm	sex[T.M]	L_VLDL_L	0.189864	-0.189429	0.569157	0.32654	0.533449
glm	race[T.black or aa]	L_VLDL_L	1.07138e-15	-8.03574e-16	2.94633e-15	0.262733	0.463646
glm	race[T.other]	L_VLDL_L	1.47227e-16	-1.01439e-17	3.04599e-16	0.0667092	0.18335
glm	race[T.white]	L_VLDL_L	0.49355	-0.5544	1.5415	0.355966	0.559864
glm	age	L_VLDL_L	-0.0179739	-0.0623933	0.0264456	0.427732	0.627744
glm	bmi	L_VLDL_L	-0.0966822	-0.318411	0.125046	0.392761	0.596022
glm	WHO_score_sample	L_VLDL_L	0.661351	0.0300391	1.29266	0.040051	0.12918
glm	days_since_intubation_start	L_VLDL_L	0.13594	-0.018214	0.290093	0.0839193	0.214979
glm	days_since_tosilizumab_start	L_VLDL_L	-0.146951	-0.295434	0.00153073	0.0524091	0.155912
glm	Intercept	L_VLDL_PL	0.0722644	-0.0162768	0.160806	0.109674	0.255223
glm	sex[T.M]	L_VLDL_PL	0.288856	-0.0741354	0.651847	0.118838	0.270151
glm	race[T.black or aa]	L_VLDL_PL	1.5563e-15	-2.38061e-16	3.35067e-15	0.0891436	0.223307
glm	race[T.other]	L_VLDL_PL	1.92285e-16	4.16773e-17	3.42892e-16	0.0123375	0.0601644
glm	race[T.white]	L_VLDL_PL	0.769907	-0.233001	1.77282	0.132423	0.292128
glm	age	L_VLDL_PL	-0.0249506	-0.0674609	0.0175596	0.249993	0.44783
glm	bmi	L_VLDL_PL	-0.116968	-0.329167	0.0952299	0.279975	0.483341
glm	WHO_score_sample	L_VLDL_PL	0.793466	0.189288	1.39764	0.0100525	0.0526993
glm	days_since_intubation_start	L_VLDL_PL	0.112273	-0.0352551	0.259801	0.135807	0.296951
glm	days_since_tosilizumab_start	L_VLDL_PL	-0.115979	-0.25808	0.0261209	0.109669	0.255223
glm	Intercept	L_VLDL_C	0.0681108	-0.0342933	0.170515	0.192368	0.374801
glm	sex[T.M]	L_VLDL_C	0.274108	-0.145717	0.693932	0.200658	0.387917
glm	race[T.black or aa]	L_VLDL_C	1.47213e-15	-6.03178e-16	3.54744e-15	0.164435	0.334512
glm	race[T.other]	L_VLDL_C	1.95247e-16	2.10588e-17	3.69435e-16	0.0280263	0.102626
glm	race[T.white]	L_VLDL_C	0.734477	-0.425457	1.89441	0.214584	0.404034
glm	age	L_VLDL_C	-0.0296701	-0.0788362	0.019496	0.2369	0.432463
glm	bmi	L_VLDL_C	-0.107005	-0.352427	0.138417	0.3928	0.596022
glm	WHO_score_sample	L_VLDL_C	0.8046	0.105826	1.50337	0.0240211	0.0917371
glm	days_since_intubation_start	L_VLDL_C	0.0855427	-0.0850838	0.256169	0.325796	0.532653
glm	days_since_tosilizumab_start	L_VLDL_C	-0.0895985	-0.253948	0.0747505	0.285287	0.488223
glm	Intercept	L_VLDL_CE	0.062376	-0.0511939	0.175946	0.281716	0.48451
glm	sex[T.M]	L_VLDL_CE	0.2534	-0.212201	0.719001	0.286109	0.488958
glm	race[T.black or aa]	L_VLDL_CE	1.35503e-15	-9.4656e-16	3.65663e-15	0.24854	0.446121
glm	race[T.other]	L_VLDL_CE	1.91212e-16	-1.96858e-18	3.84393e-16	0.0523807	0.155912
glm	race[T.white]	L_VLDL_CE	0.687213	-0.599197	1.97362	0.295085	0.499838
glm	age	L_VLDL_CE	-0.0297625	-0.0842895	0.0247646	0.284707	0.487901
glm	bmi	L_VLDL_CE	-0.102486	-0.374668	0.169697	0.46052	0.658641
glm	WHO_score_sample	L_VLDL_CE	0.783196	0.00822994	1.55816	0.0476161	0.146858
glm	days_since_intubation_start	L_VLDL_CE	0.051175	-0.138056	0.240406	0.59608	0.769035
glm	days_since_tosilizumab_start	L_VLDL_CE	-0.0540894	-0.236358	0.12818	0.560815	0.738071
glm	Intercept	L_VLDL_FC	0.0713198	-0.0205917	0.163231	0.128296	0.285484
glm	sex[T.M]	L_VLDL_FC	0.284621	-0.0921872	0.661429	0.138752	0.300691
glm	race[T.black or aa]	L_VLDL_FC	1.53455e-15	-3.28116e-16	3.39722e-15	0.106374	0.249643
glm	race[T.other]	L_VLDL_FC	1.91884e-16	3.55434e-17	3.48224e-16	0.0161479	0.0705081
glm	race[T.white]	L_VLDL_FC	0.75432	-0.286764	1.7954	0.15558	0.323357
glm	age	L_VLDL_FC	-0.0284446	-0.0725731	0.0156838	0.206457	0.395749
glm	bmi	L_VLDL_FC	-0.107499	-0.327775	0.112776	0.338817	0.545702
glm	WHO_score_sample	L_VLDL_FC	0.79558	0.168404	1.42276	0.0129102	0.0613481
glm	days_since_intubation_start	L_VLDL_FC	0.117083	-0.0360607	0.270227	0.134016	0.294268
glm	days_since_tosilizumab_start	L_VLDL_FC	-0.12214	-0.269649	0.0253695	0.104615	0.246445
glm	Intercept	L_VLDL_TG	0.025397	-0.0638682	0.114662	0.577095	0.753522
glm	sex[T.M]	L_VLDL_TG	0.0918943	-0.274065	0.457854	0.622608	0.791774
glm	race[T.black or aa]	L_VLDL_TG	5.85285e-16	-1.22375e-15	2.39432e-15	0.526006	0.708889
glm	race[T.other]	L_VLDL_TG	9.263e-17	-5.92091e-17	2.44469e-16	0.23182	0.425867
glm	race[T.white]	L_VLDL_TG	0.220318	-0.790792	1.23143	0.669328	0.82752
glm	age	L_VLDL_TG	-0.00781782	-0.0506757	0.0350401	0.720701	0.856994
glm	bmi	L_VLDL_TG	-0.0751069	-0.28904	0.138827	0.491393	0.683348
glm	WHO_score_sample	L_VLDL_TG	0.480396	-0.128723	1.08951	0.12216	0.274281
glm	days_since_intubation_start	L_VLDL_TG	0.158863	0.0101281	0.307597	0.0363109	0.121093
glm	days_since_tosilizumab_start	L_VLDL_TG	-0.17533	-0.318592	-0.0320676	0.0164543	0.0712543
glm	Intercept	M_VLDL_P	0.0776315	-0.0251915	0.180454	0.138933	0.30082
glm	sex[T.M]	M_VLDL_P	0.319219	-0.102323	0.74076	0.137753	0.299472
glm	race[T.black or aa]	M_VLDL_P	1.67261e-15	-4.11186e-16	3.75641e-15	0.115669	0.265423
glm	race[T.other]	M_VLDL_P	2.10148e-16	3.52479e-17	3.85049e-16	0.0185248	0.0773939
glm	race[T.white]	M_VLDL_P	0.884722	-0.279957	2.0494	0.136529	0.298208
glm	age	M_VLDL_P	-0.0249932	-0.0743604	0.0243741	0.321065	0.527944
glm	bmi	M_VLDL_P	-0.141528	-0.387954	0.104898	0.260314	0.460412
glm	WHO_score_sample	M_VLDL_P	0.810222	0.10859	1.51185	0.0236171	0.0907509
glm	days_since_intubation_start	M_VLDL_P	0.0168497	-0.154475	0.188174	0.847146	0.925985
glm	days_since_tosilizumab_start	M_VLDL_P	-0.00569115	-0.170712	0.15933	0.946109	0.973401
glm	Intercept	M_VLDL_L	0.0740957	-0.0259424	0.174134	0.146586	0.310638
glm	sex[T.M]	M_VLDL_L	0.301103	-0.109022	0.711227	0.150164	0.315911
glm	race[T.black or aa]	M_VLDL_L	1.60248e-15	-4.24884e-16	3.62984e-15	0.121332	0.27341
glm	race[T.other]	M_VLDL_L	1.99872e-16	2.97081e-17	3.70035e-16	0.021327	0.0853764
glm	race[T.white]	M_VLDL_L	0.825822	-0.307313	1.95896	0.153174	0.320814
glm	age	M_VLDL_L	-0.0199827	-0.0680128	0.0280475	0.414826	0.616085
glm	bmi	M_VLDL_L	-0.143795	-0.383547	0.0959565	0.239786	0.43518
glm	WHO_score_sample	M_VLDL_L	0.796786	0.114157	1.47942	0.0221532	0.0875579
glm	days_since_intubation_start	M_VLDL_L	0.0564411	-0.110243	0.223125	0.506905	0.695806
glm	days_since_tosilizumab_start	M_VLDL_L	-0.0535273	-0.214079	0.107025	0.51347	0.701582
glm	Intercept	M_VLDL_PL	0.0807933	-0.0155826	0.177169	0.100369	0.240227
glm	sex[T.M]	M_VLDL_PL	0.333046	-0.0620643	0.728157	0.098516	0.237907
glm	race[T.black or aa]	M_VLDL_PL	1.73112e-15	-2.22019e-16	3.68427e-15	0.0823573	0.212574
glm	race[T.other]	M_VLDL_PL	2.09807e-16	4.58728e-17	3.73741e-16	0.0121276	0.0597067
glm	race[T.white]	M_VLDL_PL	0.92447	-0.167183	2.01612	0.0969543	0.235298
glm	age	M_VLDL_PL	-0.0245623	-0.0708341	0.0217096	0.298155	0.503327
glm	bmi	M_VLDL_PL	-0.139757	-0.370732	0.091218	0.235653	0.430503
glm	WHO_score_sample	M_VLDL_PL	0.790904	0.133265	1.44854	0.0184166	0.0770713
glm	days_since_intubation_start	M_VLDL_PL	0.00454836	-0.156034	0.165131	0.955729	0.976514
glm	days_since_tosilizumab_start	M_VLDL_PL	0.00647864	-0.148196	0.161153	0.934572	0.969842
glm	Intercept	M_VLDL_C	0.0664358	-0.0257624	0.158634	0.157861	0.325869
glm	sex[T.M]	M_VLDL_C	0.281603	-0.0963804	0.659586	0.144235	0.308014
glm	race[T.black or aa]	M_VLDL_C	1.4186e-15	-4.49879e-16	3.28707e-15	0.136736	0.298398
glm	race[T.other]	M_VLDL_C	1.73318e-16	1.64906e-17	3.30146e-16	0.0303069	0.107041
glm	race[T.white]	M_VLDL_C	0.807301	-0.23703	1.85163	0.129743	0.28819
glm	age	M_VLDL_C	-0.0215586	-0.0658247	0.0227075	0.339806	0.546209
glm	bmi	M_VLDL_C	-0.118794	-0.339756	0.102169	0.292014	0.496324
glm	WHO_score_sample	M_VLDL_C	0.600216	-0.0289161	1.22935	0.0615004	0.174813
glm	days_since_intubation_start	M_VLDL_C	-0.0873611	-0.240982	0.0662601	0.265026	0.46617
glm	days_since_tosilizumab_start	M_VLDL_C	0.107179	-0.0407903	0.255148	0.155705	0.323357
glm	Intercept	M_VLDL_CE	0.0566202	-0.0270881	0.140329	0.184933	0.364884
glm	sex[T.M]	M_VLDL_CE	0.244069	-0.0991089	0.587246	0.163338	0.333371
glm	race[T.black or aa]	M_VLDL_CE	1.19982e-15	-4.96602e-16	2.89624e-15	0.165682	0.33595
glm	race[T.other]	M_VLDL_CE	1.41599e-16	-7.87997e-19	2.83985e-16	0.0512814	0.154216
glm	race[T.white]	M_VLDL_CE	0.711374	-0.236792	1.65954	0.141429	0.304373
glm	age	M_VLDL_CE	-0.0190029	-0.0591928	0.0211871	0.35407	0.55835
glm	bmi	M_VLDL_CE	-0.0966366	-0.297252	0.103979	0.345111	0.549793
glm	WHO_score_sample	M_VLDL_CE	0.451018	-0.120182	1.02222	0.121723	0.274008
glm	days_since_intubation_start	M_VLDL_CE	-0.123273	-0.262748	0.0162023	0.0832232	0.213415
glm	days_since_tosilizumab_start	M_VLDL_CE	0.146369	0.0120248	0.280713	0.0327287	0.113502
glm	Intercept	M_VLDL_FC	0.0732772	-0.0274867	0.174041	0.154065	0.3221
glm	sex[T.M]	M_VLDL_FC	0.305337	-0.107763	0.718437	0.147427	0.312154
glm	race[T.black or aa]	M_VLDL_FC	1.57656e-15	-4.65507e-16	3.61863e-15	0.130236	0.288375
glm	race[T.other]	M_VLDL_FC	1.99071e-16	2.76731e-17	3.70469e-16	0.0228214	0.0887897
glm	race[T.white]	M_VLDL_FC	0.860244	-0.281112	2.0016	0.139613	0.301507
glm	age	M_VLDL_FC	-0.0229647	-0.0713433	0.0254139	0.35218	0.556426
glm	bmi	M_VLDL_FC	-0.136983	-0.378474	0.104508	0.266239	0.467185
glm	WHO_score_sample	M_VLDL_FC	0.740285	0.0527032	1.42787	0.0348415	0.118695
glm	days_since_intubation_start	M_VLDL_FC	-0.0332272	-0.201121	0.134666	0.698098	0.843408
glm	days_since_tosilizumab_start	M_VLDL_FC	0.047061	-0.114656	0.208778	0.568429	0.745497
glm	Intercept	M_VLDL_TG	0.0558802	-0.0414656	0.153226	0.260549	0.460446
glm	sex[T.M]	M_VLDL_TG	0.219289	-0.179798	0.618376	0.281501	0.48451
glm	race[T.black or aa]	M_VLDL_TG	1.22407e-15	-7.48731e-16	3.19687e-15	0.223945	0.4148
glm	race[T.other]	M_VLDL_TG	1.56857e-16	-8.7272e-18	3.22441e-16	0.0633591	0.178063
glm	race[T.white]	M_VLDL_TG	0.579214	-0.523425	1.68185	0.303215	0.509106
glm	age	M_VLDL_TG	-0.0121401	-0.0588776	0.0345975	0.610682	0.782725
glm	bmi	M_VLDL_TG	-0.120132	-0.353431	0.113168	0.312863	0.519699
glm	WHO_score_sample	M_VLDL_TG	0.689355	0.0250972	1.35361	0.04195	0.133746
glm	days_since_intubation_start	M_VLDL_TG	0.135354	-0.0268444	0.297552	0.101927	0.242174
glm	days_since_tosilizumab_start	M_VLDL_TG	-0.145009	-0.30124	0.011222	0.0688838	0.187629
glm	Intercept	S_VLDL_P	0.101969	0.0103932	0.193545	0.0290795	0.104035
glm	sex[T.M]	S_VLDL_P	0.41967	0.0442378	0.795103	0.0284583	0.102888
glm	race[T.black or aa]	S_VLDL_P	2.16313e-15	3.07267e-16	4.019e-15	0.0223442	0.0880092
glm	race[T.other]	S_VLDL_P	2.44336e-16	8.85667e-17	4.00106e-16	0.00210961	0.0179281
glm	race[T.white]	S_VLDL_P	1.16012	0.122834	2.1974	0.0283751	0.102888
glm	age	S_VLDL_P	-0.0242845	-0.0682519	0.0196828	0.279008	0.482117
glm	bmi	S_VLDL_P	-0.156183	-0.375655	0.0632879	0.163083	0.333371
glm	WHO_score_sample	S_VLDL_P	0.895011	0.270125	1.5199	0.00499719	0.0335714
glm	days_since_intubation_start	S_VLDL_P	0.00371528	-0.148869	0.1563	0.961937	0.980443
glm	days_since_tosilizumab_start	S_VLDL_P	0.00491703	-0.142054	0.151888	0.947718	0.974326
glm	Intercept	S_VLDL_L	0.104844	0.0150334	0.194654	0.0221349	0.0875579
glm	sex[T.M]	S_VLDL_L	0.431586	0.063392	0.79978	0.0215953	0.086102
glm	race[T.black or aa]	S_VLDL_L	2.21937e-15	3.99288e-16	4.03946e-15	0.0168512	0.0725943
glm	race[T.other]	S_VLDL_L	2.44587e-16	9.18205e-17	3.97353e-16	0.00170102	0.0155148
glm	race[T.white]	S_VLDL_L	1.19315	0.175868	2.21044	0.0215161	0.0859954
glm	age	S_VLDL_L	-0.0239594	-0.067079	0.0191603	0.276131	0.478807
glm	bmi	S_VLDL_L	-0.158534	-0.373774	0.0567062	0.148852	0.314392
glm	WHO_score_sample	S_VLDL_L	0.885926	0.273088	1.49876	0.00460632	0.0320384
glm	days_since_intubation_start	S_VLDL_L	0.00236611	-0.147276	0.152009	0.975277	0.987909
glm	days_since_tosilizumab_start	S_VLDL_L	0.00777299	-0.136364	0.15191	0.915823	0.957749
glm	Intercept	S_VLDL_PL	0.106202	0.0176829	0.194721	0.0186981	0.0777269
glm	sex[T.M]	S_VLDL_PL	0.441199	0.0782992	0.804098	0.0171794	0.0736259
glm	race[T.black or aa]	S_VLDL_PL	2.25119e-15	4.57272e-16	4.0451e-15	0.0139107	0.0642626
glm	race[T.other]	S_VLDL_PL	2.50647e-16	1.00078e-16	4.01217e-16	0.00110365	0.0116444
glm	race[T.white]	S_VLDL_PL	1.23595	0.233296	2.23861	0.0156919	0.069394
glm	age	S_VLDL_PL	-0.0226675	-0.0651671	0.0198321	0.295856	0.50074
glm	bmi	S_VLDL_PL	-0.172843	-0.384988	0.0393016	0.110296	0.25609
glm	WHO_score_sample	S_VLDL_PL	0.885795	0.281769	1.48982	0.00404977	0.0285664
glm	days_since_intubation_start	S_VLDL_PL	-0.0449727	-0.192463	0.102518	0.550087	0.729737
glm	days_since_tosilizumab_start	S_VLDL_PL	0.0603365	-0.0817281	0.202401	0.405172	0.608858
glm	Intercept	S_VLDL_C	0.101275	0.0252956	0.177253	0.00898842	0.0496256
glm	sex[T.M]	S_VLDL_C	0.425271	0.113782	0.736761	0.00745278	0.0437675
glm	race[T.black or aa]	S_VLDL_C	2.13293e-15	5.9315e-16	3.67271e-15	0.00662806	0.0404506
glm	race[T.other]	S_VLDL_C	2.33678e-16	1.04439e-16	3.62917e-16	0.000394367	0.00562155
glm	race[T.white]	S_VLDL_C	1.20238	0.341762	2.06299	0.00617593	0.0386384
glm	age	S_VLDL_C	-0.023785	-0.0602639	0.0126939	0.201271	0.388802
glm	bmi	S_VLDL_C	-0.151069	-0.33316	0.0310227	0.10394	0.245436
glm	WHO_score_sample	S_VLDL_C	0.78262	0.264163	1.30108	0.00309038	0.0238237
glm	days_since_intubation_start	S_VLDL_C	-0.101146	-0.227743	0.0254506	0.117363	0.267613
glm	days_since_tosilizumab_start	S_VLDL_C	0.116118	-0.00582148	0.238057	0.0619863	0.174896
glm	Intercept	S_VLDL_CE	0.100763	0.0297698	0.171757	0.00540518	0.0353252
glm	sex[T.M]	S_VLDL_CE	0.423046	0.131995	0.714097	0.00438798	0.0306912
glm	race[T.black or aa]	S_VLDL_CE	2.11433e-15	6.75582e-16	3.55307e-15	0.00397309	0.0283467
glm	race[T.other]	S_VLDL_CE	2.28309e-16	1.0755e-16	3.49068e-16	0.000210937	0.00367296
glm	race[T.white]	S_VLDL_CE	1.19286	0.388711	1.997	0.00364471	0.0270099
glm	age	S_VLDL_CE	-0.0249001	-0.0589854	0.00918523	0.152202	0.319278
glm	bmi	S_VLDL_CE	-0.138209	-0.308352	0.0319347	0.111364	0.25771
glm	WHO_score_sample	S_VLDL_CE	0.7556	0.271163	1.24004	0.00223529	0.0186774
glm	days_since_intubation_start	S_VLDL_CE	-0.102165	-0.220455	0.0161252	0.0904968	0.226015
glm	days_since_tosilizumab_start	S_VLDL_CE	0.114497	0.000558923	0.228435	0.0488867	0.149176
glm	Intercept	S_VLDL_FC	0.0989566	0.0134174	0.184496	0.0233659	0.0900638
glm	sex[T.M]	S_VLDL_FC	0.415693	0.0650094	0.766377	0.020163	0.0825756
glm	race[T.black or aa]	S_VLDL_FC	2.0997e-15	3.66168e-16	3.83322e-15	0.0175984	0.0747781
glm	race[T.other]	S_VLDL_FC	2.36662e-16	9.11612e-17	3.82163e-16	0.00143288	0.013829
glm	race[T.white]	S_VLDL_FC	1.18172	0.212816	2.15063	0.0168272	0.0725943
glm	age	S_VLDL_FC	-0.0207841	-0.0618531	0.0202849	0.321249	0.527944
glm	bmi	S_VLDL_FC	-0.171672	-0.376676	0.0333318	0.100737	0.240263
glm	WHO_score_sample	S_VLDL_FC	0.81059	0.226897	1.39428	0.00649169	0.0400107
glm	days_since_intubation_start	S_VLDL_FC	-0.0957895	-0.238316	0.0467365	0.187751	0.368401
glm	days_since_tosilizumab_start	S_VLDL_FC	0.115518	-0.0217648	0.2528	0.0991005	0.238416
glm	Intercept	S_VLDL_TG	0.0876447	-0.00680454	0.182094	0.0689481	0.187629
glm	sex[T.M]	S_VLDL_TG	0.352697	-0.0345147	0.739909	0.0742192	0.196184
glm	race[T.black or aa]	S_VLDL_TG	1.86219e-15	-5.19033e-17	3.77629e-15	0.0565443	0.164866
glm	race[T.other]	S_VLDL_TG	2.05154e-16	4.44972e-17	3.65811e-16	0.012321	0.0601644
glm	race[T.white]	S_VLDL_TG	0.947808	-0.122021	2.01764	0.0824902	0.21263
glm	age	S_VLDL_TG	-0.0202429	-0.0655898	0.0251039	0.381611	0.586913
glm	bmi	S_VLDL_TG	-0.128745	-0.355102	0.0976128	0.264952	0.46617
glm	WHO_score_sample	S_VLDL_TG	0.800964	0.156472	1.44546	0.0148585	0.0677613
glm	days_since_intubation_start	S_VLDL_TG	0.100846	-0.0565262	0.258218	0.209128	0.399331
glm	days_since_tosilizumab_start	S_VLDL_TG	-0.0985065	-0.250089	0.0530757	0.202772	0.390741
glm	Intercept	XS_VLDL_P	0.0866259	0.0496352	0.123617	4.43466e-06	0.00024005
glm	sex[T.M]	XS_VLDL_P	0.365781	0.214131	0.517432	2.27366e-06	0.000139017
glm	race[T.black or aa]	XS_VLDL_P	1.78506e-15	1.03541e-15	2.53471e-15	3.05576e-06	0.00017695
glm	race[T.other]	XS_VLDL_P	1.6863e-16	1.05709e-16	2.31551e-16	1.49823e-07	2.07255e-05
glm	race[T.white]	XS_VLDL_P	1.03155	0.612556	1.45055	1.39749e-06	0.000102345
glm	age	XS_VLDL_P	-0.0189003	-0.0366603	-0.00114039	0.0369953	0.122487
glm	bmi	XS_VLDL_P	-0.0859562	-0.174608	0.00269605	0.0573861	0.166734
glm	WHO_score_sample	XS_VLDL_P	0.488628	0.236215	0.741042	0.000148153	0.00290854
glm	days_since_intubation_start	XS_VLDL_P	-0.118752	-0.180386	-0.0571177	0.000159174	0.00302553
glm	days_since_tosilizumab_start	XS_VLDL_P	0.134861	0.0754939	0.194227	8.49314e-06	0.000358439
glm	Intercept	XS_VLDL_L	0.0819804	0.0440111	0.11995	2.31825e-05	0.000703956
glm	sex[T.M]	XS_VLDL_L	0.345126	0.189463	0.500788	1.38944e-05	0.000508518
glm	race[T.black or aa]	XS_VLDL_L	1.68891e-15	9.19426e-16	2.45839e-15	1.69375e-05	0.000592598
glm	race[T.other]	XS_VLDL_L	1.59114e-16	9.45282e-17	2.23699e-16	1.37497e-06	0.000102345
glm	race[T.white]	XS_VLDL_L	0.970009	0.53993	1.40009	9.84557e-06	0.00039274
glm	age	XS_VLDL_L	-0.016542	-0.0347718	0.00168777	0.075321	0.198465
glm	bmi	XS_VLDL_L	-0.0798967	-0.170894	0.0111008	0.0852747	0.216446
glm	WHO_score_sample	XS_VLDL_L	0.466896	0.207805	0.725987	0.000412496	0.00577031
glm	days_since_intubation_start	XS_VLDL_L	-0.102118	-0.165382	-0.038853	0.00155808	0.0146955
glm	days_since_tosilizumab_start	XS_VLDL_L	0.113814	0.0528769	0.174751	0.000251547	0.00408901
glm	Intercept	XS_VLDL_PL	0.0833197	0.0437916	0.122848	3.60678e-05	0.000999141
glm	sex[T.M]	XS_VLDL_PL	0.350053	0.188	0.512106	2.29829e-05	0.000703956
glm	race[T.black or aa]	XS_VLDL_PL	1.71725e-15	9.16179e-16	2.51833e-15	2.65088e-05	0.000785797
glm	race[T.other]	XS_VLDL_PL	1.62814e-16	9.55772e-17	2.30051e-16	2.07426e-06	0.000132433
glm	race[T.white]	XS_VLDL_PL	0.981227	0.53349	1.42896	1.74448e-05	0.000592598
glm	age	XS_VLDL_PL	-0.0170163	-0.0359945	0.00196194	0.0788589	0.205827
glm	bmi	XS_VLDL_PL	-0.0798663	-0.1746	0.0148671	0.0984581	0.237907
glm	WHO_score_sample	XS_VLDL_PL	0.484801	0.215073	0.754529	0.000427045	0.00594046
glm	days_since_intubation_start	XS_VLDL_PL	-0.0950823	-0.160944	-0.0292202	0.00466184	0.0323342
glm	days_since_tosilizumab_start	XS_VLDL_PL	0.106557	0.0431176	0.169996	0.000994448	0.0109695
glm	Intercept	XS_VLDL_C	0.0559765	0.0224432	0.0895097	0.00106891	0.011522
glm	sex[T.M]	XS_VLDL_C	0.240038	0.102562	0.377514	0.000621229	0.00785208
glm	race[T.black or aa]	XS_VLDL_C	1.12902e-15	4.49436e-16	1.8086e-15	0.00112926	0.011765
glm	race[T.other]	XS_VLDL_C	9.61248e-17	3.90851e-17	1.53164e-16	0.000956619	0.0107782
glm	race[T.white]	XS_VLDL_C	0.681355	0.301523	1.06119	0.000438355	0.0060304
glm	age	XS_VLDL_C	-0.0155894	-0.0316893	0.000510573	0.0577213	0.167318
glm	bmi	XS_VLDL_C	-0.0260767	-0.106443	0.0542893	0.524803	0.708655
glm	WHO_score_sample	XS_VLDL_C	0.21884	-0.00998078	0.447661	0.0608652	0.173403
glm	days_since_intubation_start	XS_VLDL_C	-0.128108	-0.183982	-0.0722351	6.99386e-06	0.000310977
glm	days_since_tosilizumab_start	XS_VLDL_C	0.134394	0.0805766	0.188212	9.85842e-07	8.18249e-05
glm	Intercept	XS_VLDL_CE	0.0441094	0.00730009	0.0809188	0.0188407	0.0781891
glm	sex[T.M]	XS_VLDL_CE	0.191644	0.0407369	0.34255	0.0128084	0.0612889
glm	race[T.black or aa]	XS_VLDL_CE	8.76541e-16	1.30567e-16	1.62252e-15	0.0212781	0.0853179
glm	race[T.other]	XS_VLDL_CE	6.87742e-17	6.162e-18	1.31386e-16	0.0313301	0.109876
glm	race[T.white]	XS_VLDL_CE	0.547972	0.131032	0.964913	0.00999732	0.0526286
glm	age	XS_VLDL_CE	-0.0147055	-0.0323784	0.00296733	0.102916	0.243751
glm	bmi	XS_VLDL_CE	-0.00543824	-0.0936557	0.0827792	0.903831	0.951401
glm	WHO_score_sample	XS_VLDL_CE	0.116599	-0.134577	0.367774	0.362908	0.567716
glm	days_since_intubation_start	XS_VLDL_CE	-0.133771	-0.195103	-0.0724395	1.91236e-05	0.000618412
glm	days_since_tosilizumab_start	XS_VLDL_CE	0.138172	0.0790962	0.197247	4.55824e-06	0.00024149
glm	Intercept	XS_VLDL_FC	0.0751137	0.0408223	0.109405	1.76114e-05	0.000592598
glm	sex[T.M]	XS_VLDL_FC	0.317411	0.176826	0.457995	9.63522e-06	0.00039274
glm	race[T.black or aa]	XS_VLDL_FC	1.5397e-15	8.44754e-16	2.23465e-15	1.40915e-05	0.000508518
glm	race[T.other]	XS_VLDL_FC	1.42106e-16	8.37767e-17	2.00435e-16	1.79706e-06	0.000121811
glm	race[T.white]	XS_VLDL_FC	0.89348	0.505059	1.2819	6.52916e-06	0.000301067
glm	age	XS_VLDL_FC	-0.0163638	-0.0328277	0.000100202	0.0514107	0.154418
glm	bmi	XS_VLDL_FC	-0.0634219	-0.145605	0.0187612	0.130398	0.288375
glm	WHO_score_sample	XS_VLDL_FC	0.398734	0.16474	0.632729	0.000838258	0.00975356
glm	days_since_intubation_start	XS_VLDL_FC	-0.110151	-0.167288	-0.0530146	0.000157757	0.00302166
glm	days_since_tosilizumab_start	XS_VLDL_FC	0.119627	0.0645921	0.174661	2.04152e-05	0.000651716
glm	Intercept	XS_VLDL_TG	0.104318	0.0417708	0.166864	0.00107969	0.0115383
glm	sex[T.M]	XS_VLDL_TG	0.432328	0.175906	0.68875	0.000951443	0.0107686
glm	race[T.black or aa]	XS_VLDL_TG	2.1907e-15	9.23135e-16	3.45827e-15	0.0007057	0.00869898
glm	race[T.other]	XS_VLDL_TG	2.23132e-16	1.1674e-16	3.29523e-16	3.94663e-05	0.00106816
glm	race[T.white]	XS_VLDL_TG	1.20658	0.498108	1.91505	0.00084393	0.00977388
glm	age	XS_VLDL_TG	-0.0132348	-0.0432647	0.0167951	0.3877	0.591527
glm	bmi	XS_VLDL_TG	-0.153463	-0.303363	-0.00356322	0.0447972	0.141196
glm	WHO_score_sample	XS_VLDL_TG	0.757263	0.330463	1.18406	0.000506061	0.00666828
glm	days_since_intubation_start	XS_VLDL_TG	-0.0380162	-0.142232	0.0661996	0.474632	0.669974
glm	days_since_tosilizumab_start	XS_VLDL_TG	0.0564083	-0.0439735	0.15679	0.270733	0.471415
glm	Intercept	IDL_P	0.0544044	0.0105788	0.09823	0.0149714	0.0681515
glm	sex[T.M]	IDL_P	0.228864	0.0491931	0.408535	0.0125393	0.0607448
glm	race[T.black or aa]	IDL_P	1.09503e-15	2.06869e-16	1.9832e-15	0.0156717	0.069394
glm	race[T.other]	IDL_P	7.88479e-17	4.30109e-18	1.53395e-16	0.0381679	0.124185
glm	race[T.white]	IDL_P	0.637246	0.140832	1.13366	0.0118694	0.0587631
glm	age	IDL_P	-0.0109268	-0.0319683	0.0101147	0.308773	0.515101
glm	bmi	IDL_P	-0.028081	-0.133114	0.0769517	0.600275	0.772846
glm	WHO_score_sample	IDL_P	0.171826	-0.127226	0.470879	0.260109	0.460412
glm	days_since_intubation_start	IDL_P	-0.0687148	-0.141737	0.0043077	0.0651332	0.180402
glm	days_since_tosilizumab_start	IDL_P	0.0787774	0.00844138	0.149113	0.02815	0.102626
glm	Intercept	IDL_L	0.065554	0.0191891	0.111919	0.00558611	0.0361283
glm	sex[T.M]	IDL_L	0.280501	0.0904195	0.470583	0.00382439	0.0275223
glm	race[T.black or aa]	IDL_L	1.33749e-15	3.9786e-16	2.27711e-15	0.0052731	0.0346439
glm	race[T.other]	IDL_L	9.51731e-17	1.6307e-17	1.74039e-16	0.0180193	0.075919
glm	race[T.white]	IDL_L	0.810365	0.285188	1.33554	0.00249219	0.0203461
glm	age	IDL_L	-0.00208603	-0.0243467	0.0201747	0.854275	0.930288
glm	bmi	IDL_L	-0.084266	-0.195384	0.0268525	0.137193	0.299049
glm	WHO_score_sample	IDL_L	0.184639	-0.131741	0.501019	0.252694	0.451182
glm	days_since_intubation_start	IDL_L	-0.131994	-0.209247	-0.0547403	0.000811758	0.00953433
glm	days_since_tosilizumab_start	IDL_L	0.163102	0.0886908	0.237514	1.73876e-05	0.000592598
glm	Intercept	IDL_PL	0.0710532	0.0277557	0.114351	0.00129813	0.0130336
glm	sex[T.M]	IDL_PL	0.305331	0.127825	0.482837	0.000747956	0.0090258
glm	race[T.black or aa]	IDL_PL	1.46228e-15	5.84814e-16	2.33974e-15	0.00108983	0.0115476
glm	race[T.other]	IDL_PL	1.20429e-16	4.67805e-17	1.94077e-16	0.00135107	0.0132971
glm	race[T.white]	IDL_PL	0.886633	0.396201	1.37706	0.000395089	0.00562155
glm	age	IDL_PL	-0.0067398	-0.0275277	0.0140481	0.525133	0.708716
glm	bmi	IDL_PL	-0.0988866	-0.202654	0.00488045	0.0617925	0.174896
glm	WHO_score_sample	IDL_PL	0.279443	-0.0160057	0.574892	0.06377	0.178156
glm	days_since_intubation_start	IDL_PL	-0.154367	-0.22651	-0.0822244	2.74283e-05	0.000803488
glm	days_since_tosilizumab_start	IDL_PL	0.189953	0.120464	0.259441	8.42737e-08	1.30994e-05
glm	Intercept	IDL_C	0.0457697	-0.00900407	0.100544	0.101469	0.241548
glm	sex[T.M]	IDL_C	0.197848	-0.0267069	0.422404	0.0841927	0.215236
glm	race[T.black or aa]	IDL_C	9.20789e-16	-1.89251e-16	2.03083e-15	0.10399	0.245436
glm	race[T.other]	IDL_C	4.96023e-17	-4.35673e-17	1.42772e-16	0.296736	0.50161
glm	race[T.white]	IDL_C	0.577971	-0.0424532	1.1984	0.0678726	0.185922
glm	age	IDL_C	0.00157576	-0.0247222	0.0278737	0.906511	0.951401
glm	bmi	IDL_C	-0.0556432	-0.186914	0.075628	0.406093	0.60948
glm	WHO_score_sample	IDL_C	0.0294456	-0.344314	0.403205	0.877286	0.940938
glm	days_since_intubation_start	IDL_C	-0.117946	-0.209211	-0.0266818	0.01131	0.0571234
glm	days_since_tosilizumab_start	IDL_C	0.143884	0.0559772	0.231791	0.00133649	0.0132584
glm	Intercept	IDL_CE	0.0475968	-0.00983293	0.105027	0.104294	0.245919
glm	sex[T.M]	IDL_CE	0.204883	-0.0305605	0.440327	0.0880898	0.221336
glm	race[T.black or aa]	IDL_CE	9.6154e-16	-2.02325e-16	2.1254e-15	0.105394	0.248045
glm	race[T.other]	IDL_CE	5.01856e-17	-4.75017e-17	1.47873e-16	0.313979	0.520512
glm	race[T.white]	IDL_CE	0.59841	-0.0520987	1.24892	0.0713895	0.190658
glm	age	IDL_CE	0.00405954	-0.0235136	0.0316326	0.772917	0.886934
glm	bmi	IDL_CE	-0.0666206	-0.204257	0.0710158	0.342779	0.547863
glm	WHO_score_sample	IDL_CE	0.0315934	-0.36029	0.423476	0.874448	0.940145
glm	days_since_intubation_start	IDL_CE	-0.110719	-0.206409	-0.0150291	0.0233416	0.0900638
glm	days_since_tosilizumab_start	IDL_CE	0.139924	0.0477548	0.232094	0.00292549	0.0228353
glm	Intercept	IDL_FC	0.0383409	-0.00861085	0.0852927	0.109485	0.255223
glm	sex[T.M]	IDL_FC	0.168101	-0.0243861	0.360589	0.0869598	0.219212
glm	race[T.black or aa]	IDL_FC	7.60391e-16	-1.91128e-16	1.71191e-15	0.117285	0.267613
glm	race[T.other]	IDL_FC	4.53797e-17	-3.44847e-17	1.25244e-16	0.26542	0.46617
glm	race[T.white]	IDL_FC	0.491381	-0.0404435	1.0232	0.070154	0.189873
glm	age	IDL_FC	-0.00531552	-0.027858	0.0172269	0.643966	0.806577
glm	bmi	IDL_FC	-0.0226114	-0.135136	0.0899135	0.693694	0.840594
glm	WHO_score_sample	IDL_FC	0.0220011	-0.298383	0.342386	0.892934	0.9465
glm	days_since_intubation_start	IDL_FC	-0.131518	-0.209749	-0.0532864	0.000984321	0.0109695
glm	days_since_tosilizumab_start	IDL_FC	0.147128	0.0717743	0.222481	0.000129799	0.00267108
glm	Intercept	IDL_TG	0.101184	0.0619234	0.140445	4.38847e-07	4.37091e-05
glm	sex[T.M]	IDL_TG	0.421927	0.26097	0.582884	2.7799e-07	3.00955e-05
glm	race[T.black or aa]	IDL_TG	2.10469e-15	1.30904e-15	2.90034e-15	2.16529e-07	2.56741e-05
glm	race[T.other]	IDL_TG	1.9738e-16	1.30598e-16	2.64162e-16	6.9211e-09	2.10125e-06
glm	race[T.white]	IDL_TG	1.18317	0.73846	1.62788	1.84231e-07	2.4144e-05
glm	age	IDL_TG	-0.0102486	-0.0290985	0.0086012	0.286591	0.489385
glm	bmi	IDL_TG	-0.133205	-0.227297	-0.0391123	0.00552563	0.0359238
glm	WHO_score_sample	IDL_TG	0.617025	0.349122	0.884929	6.3582e-06	0.000298716
glm	days_since_intubation_start	IDL_TG	-0.069835	-0.135252	-0.00441843	0.0364076	0.121196
glm	days_since_tosilizumab_start	IDL_TG	0.0959214	0.0329115	0.158931	0.00284789	0.0224649
glm	Intercept	L_LDL_P	0.0832925	0.0423257	0.124259	6.7497e-05	0.00168067
glm	sex[T.M]	L_LDL_P	0.35061	0.182659	0.518562	4.28457e-05	0.00113923
glm	race[T.black or aa]	L_LDL_P	1.71076e-15	8.80535e-16	2.54099e-15	5.37507e-05	0.00137979
glm	race[T.other]	L_LDL_P	1.57096e-16	8.74117e-17	2.2678e-16	9.93678e-06	0.00039274
glm	race[T.white]	L_LDL_P	0.983237	0.519205	1.44727	3.28196e-05	0.000938977
glm	age	L_LDL_P	-0.0200902	-0.0397592	-0.000421291	0.0452907	0.142214
glm	bmi	L_LDL_P	-0.0757635	-0.173945	0.0224178	0.130421	0.288375
glm	WHO_score_sample	L_LDL_P	0.451013	0.171468	0.730558	0.00156596	0.0147141
glm	days_since_intubation_start	L_LDL_P	-0.106569	-0.174828	-0.0383099	0.00221353	0.0185614
glm	days_since_tosilizumab_start	L_LDL_P	0.109349	0.0436011	0.175097	0.00111521	0.0116726
glm	Intercept	L_LDL_L	0.070205	0.0132886	0.127121	0.0156246	0.06935
glm	sex[T.M]	L_LDL_L	0.29866	0.0653206	0.531999	0.0121199	0.0597067
glm	race[T.black or aa]	L_LDL_L	1.46267e-15	3.09213e-16	2.61614e-15	0.0129413	0.0613788
glm	race[T.other]	L_LDL_L	1.24388e-16	2.75736e-17	2.21202e-16	0.0117962	0.058628
glm	race[T.white]	L_LDL_L	0.865054	0.22036	1.50975	0.00854123	0.0480083
glm	age	L_LDL_L	-0.00262586	-0.0299525	0.0247008	0.850613	0.928145
glm	bmi	L_LDL_L	-0.125815	-0.262221	0.0105913	0.0706405	0.189946
glm	WHO_score_sample	L_LDL_L	0.330702	-0.057678	0.719082	0.0951389	0.232023
glm	days_since_intubation_start	L_LDL_L	-0.115585	-0.210419	-0.0207502	0.0169029	0.0726913
glm	days_since_tosilizumab_start	L_LDL_L	0.143761	0.0524158	0.235107	0.00203806	0.0173793
glm	Intercept	L_LDL_PL	0.0775394	0.0284529	0.126626	0.00196113	0.016897
glm	sex[T.M]	L_LDL_PL	0.330032	0.128792	0.531271	0.00130747	0.0130732
glm	race[T.black or aa]	L_LDL_PL	1.62095e-15	6.2617e-16	2.61573e-15	0.00140475	0.0136102
glm	race[T.other]	L_LDL_PL	1.40231e-16	5.67352e-17	2.23726e-16	0.000995625	0.0109695
glm	race[T.white]	L_LDL_PL	0.957868	0.401864	1.51387	0.00073396	0.00891493
glm	age	L_LDL_PL	-0.0033393	-0.0269066	0.0202281	0.781235	0.892328
glm	bmi	L_LDL_PL	-0.145955	-0.263596	-0.0283136	0.0150288	0.0682877
glm	WHO_score_sample	L_LDL_PL	0.380082	0.0451311	0.715033	0.0261452	0.0974148
glm	days_since_intubation_start	L_LDL_PL	-0.124494	-0.206283	-0.042706	0.00285097	0.0224649
glm	days_since_tosilizumab_start	L_LDL_PL	0.163306	0.0845272	0.242086	4.84598e-05	0.00125693
glm	Intercept	L_LDL_C	0.0517802	-0.00869078	0.112251	0.0932922	0.228639
glm	sex[T.M]	L_LDL_C	0.22172	-0.026192	0.469632	0.0796204	0.206839
glm	race[T.black or aa]	L_LDL_C	1.07735e-15	-1.48147e-16	2.30285e-15	0.0848833	0.215898
glm	race[T.other]	L_LDL_C	8.82722e-17	-1.45881e-17	1.91133e-16	0.0925702	0.22748
glm	race[T.white]	L_LDL_C	0.647992	-0.0369642	1.33295	0.0637116	0.178156
glm	age	L_LDL_C	-0.00110993	-0.0301432	0.0279233	0.940271	0.970678
glm	bmi	L_LDL_C	-0.0976494	-0.242574	0.0472756	0.186632	0.366782
glm	WHO_score_sample	L_LDL_C	0.217336	-0.1953	0.629971	0.301924	0.507967
glm	days_since_intubation_start	L_LDL_C	-0.103696	-0.204453	-0.00293844	0.0436826	0.138033
glm	days_since_tosilizumab_start	L_LDL_C	0.12353	0.0264797	0.22058	0.0126053	0.060946
glm	Intercept	L_LDL_CE	0.0569457	-0.00477706	0.118669	0.0705642	0.189946
glm	sex[T.M]	L_LDL_CE	0.242544	-0.0104997	0.495588	0.0602939	0.172481
glm	race[T.black or aa]	L_LDL_CE	1.19118e-15	-5.96875e-17	2.44205e-15	0.0619798	0.174896
glm	race[T.other]	L_LDL_CE	1.0235e-16	-2.63961e-18	2.0734e-16	0.0560448	0.163601
glm	race[T.white]	L_LDL_CE	0.705837	0.00670144	1.40497	0.0478441	0.147258
glm	age	L_LDL_CE	-0.00136323	-0.0309975	0.028271	0.928159	0.967195
glm	bmi	L_LDL_CE	-0.112121	-0.260046	0.0358045	0.137394	0.299049
glm	WHO_score_sample	L_LDL_CE	0.275687	-0.145491	0.696864	0.199521	0.38602
glm	days_since_intubation_start	L_LDL_CE	-0.0975905	-0.200433	0.0052524	0.0629047	0.176986
glm	days_since_tosilizumab_start	L_LDL_CE	0.117735	0.0186754	0.216794	0.0198342	0.0816315
glm	Intercept	L_LDL_FC	0.0364995	-0.0225418	0.0955408	0.225644	0.416806
glm	sex[T.M]	L_LDL_FC	0.159741	-0.0823095	0.401792	0.195846	0.380253
glm	race[T.black or aa]	L_LDL_FC	7.4247e-16	-4.54054e-16	1.93899e-15	0.223908	0.4148
glm	race[T.other]	L_LDL_FC	4.81601e-17	-5.22683e-17	1.48589e-16	0.347272	0.551664
glm	race[T.white]	L_LDL_FC	0.474899	-0.193864	1.14366	0.163983	0.333865
glm	age	L_LDL_FC	-0.000402105	-0.0287489	0.0279447	0.97782	0.988164
glm	bmi	L_LDL_FC	-0.0562162	-0.197715	0.0852824	0.43617	0.636987
glm	WHO_score_sample	L_LDL_FC	0.0553848	-0.347495	0.458264	0.787591	0.894801
glm	days_since_intubation_start	L_LDL_FC	-0.116972	-0.215347	-0.0185973	0.0197805	0.0815455
glm	days_since_tosilizumab_start	L_LDL_FC	0.135405	0.0406491	0.230161	0.00509814	0.0338517
glm	Intercept	L_LDL_TG	0.111505	0.0732625	0.149748	1.09896e-08	2.73641e-06
glm	sex[T.M]	L_LDL_TG	0.46531	0.308526	0.622093	5.99598e-09	2.10125e-06
glm	race[T.black or aa]	L_LDL_TG	2.32233e-15	1.54731e-15	3.09736e-15	4.28099e-09	1.77661e-06
glm	race[T.other]	L_LDL_TG	2.13606e-16	1.48555e-16	2.78656e-16	1.22738e-10	1.52809e-07
glm	race[T.white]	L_LDL_TG	1.30916	0.875983	1.74234	3.15257e-09	1.56998e-06
glm	age	L_LDL_TG	-0.00841425	-0.0267754	0.00994686	0.369088	0.572961
glm	bmi	L_LDL_TG	-0.158031	-0.249684	-0.066378	0.000726362	0.00886589
glm	WHO_score_sample	L_LDL_TG	0.660392	0.399435	0.92135	7.04994e-07	6.26941e-05
glm	days_since_intubation_start	L_LDL_TG	-0.0772127	-0.140933	-0.0134922	0.0175506	0.0747781
glm	days_since_tosilizumab_start	L_LDL_TG	0.11415	0.0527734	0.175526	0.000267173	0.00421052
glm	Intercept	M_LDL_P	0.0926193	0.0451464	0.140092	0.000131368	0.0026812
glm	sex[T.M]	M_LDL_P	0.390085	0.195461	0.584708	8.55276e-05	0.00200909
glm	race[T.black or aa]	M_LDL_P	1.97228e-15	1.0102e-15	2.93436e-15	5.87035e-05	0.00149155
glm	race[T.other]	M_LDL_P	2.13724e-16	1.32973e-16	2.94475e-16	2.13183e-07	2.56741e-05
glm	race[T.white]	M_LDL_P	1.11737	0.579645	1.6551	4.6468e-05	0.00121795
glm	age	M_LDL_P	-0.0183565	-0.0411491	0.0044361	0.114451	0.263873
glm	bmi	M_LDL_P	-0.183194	-0.296968	-0.0694206	0.00160024	0.0148679
glm	WHO_score_sample	M_LDL_P	0.718202	0.394261	1.04214	1.39023e-05	0.000508518
glm	days_since_intubation_start	M_LDL_P	-0.0886448	-0.167744	-0.00954517	0.0280577	0.102626
glm	days_since_tosilizumab_start	M_LDL_P	0.128603	0.052413	0.204792	0.000938706	0.010673
glm	Intercept	M_LDL_L	0.0996485	0.0468861	0.152411	0.000214207	0.003704
glm	sex[T.M]	M_LDL_L	0.418088	0.201779	0.634397	0.000151697	0.00295098
glm	race[T.black or aa]	M_LDL_L	2.11228e-15	1.04301e-15	3.18156e-15	0.000108044	0.00238079
glm	race[T.other]	M_LDL_L	2.10302e-16	1.20554e-16	3.0005e-16	4.37581e-06	0.00024005
glm	race[T.white]	M_LDL_L	1.19667	0.599034	1.79432	8.69112e-05	0.00202018
glm	age	M_LDL_L	-0.00823108	-0.0335633	0.0171011	0.524227	0.708262
glm	bmi	M_LDL_L	-0.201993	-0.328444	-0.0755427	0.00174293	0.015799
glm	WHO_score_sample	M_LDL_L	0.685553	0.325518	1.04559	0.000189943	0.00344993
glm	days_since_intubation_start	M_LDL_L	-0.0853205	-0.173234	0.00259251	0.0571495	0.166428
glm	days_since_tosilizumab_start	M_LDL_L	0.12135	0.0366713	0.206029	0.00497335	0.03356
glm	Intercept	M_LDL_PL	0.097596	0.0421785	0.153014	0.000557066	0.00716689
glm	sex[T.M]	M_LDL_PL	0.409892	0.182697	0.637086	0.000406141	0.0057135
glm	race[T.black or aa]	M_LDL_PL	2.066e-15	9.42919e-16	3.18909e-15	0.000311543	0.00475915
glm	race[T.other]	M_LDL_PL	2.02338e-16	1.08073e-16	2.96602e-16	2.5874e-05	0.00077622
glm	race[T.white]	M_LDL_PL	1.17542	0.547702	1.80313	0.000242461	0.00402485
glm	age	M_LDL_PL	-0.00541339	-0.0320204	0.0211936	0.690063	0.838961
glm	bmi	M_LDL_PL	-0.198678	-0.331492	-0.0658644	0.00336852	0.0258081
glm	WHO_score_sample	M_LDL_PL	0.650116	0.271964	1.02827	0.000752897	0.0090258
glm	days_since_intubation_start	M_LDL_PL	-0.0914196	-0.183757	0.000917507	0.0523203	0.155912
glm	days_since_tosilizumab_start	M_LDL_PL	0.124697	0.0357567	0.213637	0.00599723	0.0379156
glm	Intercept	M_LDL_C	0.0887226	0.037857	0.139588	0.000629268	0.00791352
glm	sex[T.M]	M_LDL_C	0.373071	0.164538	0.581604	0.000454175	0.00614618
glm	race[T.black or aa]	M_LDL_C	1.88454e-15	8.53707e-16	2.91538e-15	0.000339483	0.00512311
glm	race[T.other]	M_LDL_C	1.89081e-16	1.02559e-16	2.75603e-16	1.84209e-05	0.000604828
glm	race[T.white]	M_LDL_C	1.07202	0.495863	1.64818	0.000265541	0.00421052
glm	age	M_LDL_C	-0.00768432	-0.0321059	0.0167372	0.537427	0.715862
glm	bmi	M_LDL_C	-0.187556	-0.309461	-0.0656514	0.00256561	0.020809
glm	WHO_score_sample	M_LDL_C	0.61558	0.268488	0.962671	0.000508825	0.00666828
glm	days_since_intubation_start	M_LDL_C	-0.0843988	-0.169151	0.000353939	0.0509645	0.153448
glm	days_since_tosilizumab_start	M_LDL_C	0.117382	0.0357475	0.199017	0.00482901	0.0331246
glm	Intercept	M_LDL_CE	0.0945964	0.0423924	0.146801	0.000382962	0.00554405
glm	sex[T.M]	M_LDL_CE	0.39603	0.18201	0.61005	0.000286978	0.00443836
glm	race[T.black or aa]	M_LDL_CE	2.01164e-15	9.53682e-16	3.06961e-15	0.000193972	0.00344993
glm	race[T.other]	M_LDL_CE	2.06846e-16	1.18048e-16	2.95645e-16	4.9825e-06	0.000254449
glm	race[T.white]	M_LDL_CE	1.13071	0.539394	1.72203	0.000178375	0.00331459
glm	age	M_LDL_CE	-0.0105933	-0.0356575	0.0144708	0.407458	0.60948
glm	bmi	M_LDL_CE	-0.194675	-0.319788	-0.0695626	0.00229066	0.0190761
glm	WHO_score_sample	M_LDL_CE	0.693974	0.337749	1.0502	0.000134388	0.00272054
glm	days_since_intubation_start	M_LDL_CE	-0.0695176	-0.1565	0.0174652	0.117249	0.267613
glm	days_since_tosilizumab_start	M_LDL_CE	0.100199	0.0164163	0.183982	0.0190783	0.0789118
glm	Intercept	M_LDL_FC	0.0671625	0.0115167	0.122808	0.0180006	0.075919
glm	sex[T.M]	M_LDL_FC	0.286752	0.0586212	0.514882	0.0137548	0.0640178
glm	race[T.black or aa]	M_LDL_FC	1.42077e-15	2.93056e-16	2.54848e-15	0.0135379	0.063483
glm	race[T.other]	M_LDL_FC	1.30045e-16	3.53922e-17	2.24698e-16	0.00708493	0.0422356
glm	race[T.white]	M_LDL_FC	0.842146	0.211844	1.47245	0.00882642	0.0488676
glm	age	M_LDL_FC	0.000169769	-0.0265468	0.0268864	0.990063	0.995661
glm	bmi	M_LDL_FC	-0.155193	-0.288555	-0.0218323	0.0225587	0.0883195
glm	WHO_score_sample	M_LDL_FC	0.372108	-0.00760162	0.751819	0.0547662	0.161191
glm	days_since_intubation_start	M_LDL_FC	-0.114942	-0.20766	-0.0222248	0.0151081	0.0683986
glm	days_since_tosilizumab_start	M_LDL_FC	0.151098	0.061792	0.240405	0.000912886	0.0104751
glm	Intercept	M_LDL_TG	0.117101	0.0685375	0.165664	2.28904e-06	0.000139017
glm	sex[T.M]	M_LDL_TG	0.484899	0.285805	0.683992	1.81005e-06	0.000121811
glm	race[T.black or aa]	M_LDL_TG	2.46319e-15	1.47901e-15	3.44737e-15	9.32425e-07	8.006e-05
glm	race[T.other]	M_LDL_TG	2.43488e-16	1.60883e-16	3.26094e-16	7.59489e-09	2.10125e-06
glm	race[T.white]	M_LDL_TG	1.355	0.804924	1.90508	1.37932e-06	0.000102345
glm	age	M_LDL_TG	-0.0135164	-0.0368325	0.00979972	0.255875	0.455418
glm	bmi	M_LDL_TG	-0.184421	-0.300808	-0.0680347	0.00189846	0.0166093
glm	WHO_score_sample	M_LDL_TG	0.821152	0.489771	1.15253	1.19334e-06	9.58522e-05
glm	days_since_intubation_start	M_LDL_TG	-0.0261359	-0.107052	0.0547804	0.52669	0.708897
glm	days_since_tosilizumab_start	M_LDL_TG	0.0672006	-0.0107387	0.14514	0.0910443	0.226474
glm	Intercept	S_LDL_P	0.0911815	0.0393568	0.143006	0.000563905	0.00720063
glm	sex[T.M]	S_LDL_P	0.380657	0.168192	0.593122	0.000445548	0.00606238
glm	race[T.black or aa]	S_LDL_P	1.93255e-15	8.82275e-16	2.98282e-15	0.00031045	0.00475915
glm	race[T.other]	S_LDL_P	2.04288e-16	1.16135e-16	2.92441e-16	5.57042e-06	0.000271967
glm	race[T.white]	S_LDL_P	1.0742	0.487181	1.66122	0.000335038	0.00508686
glm	age	S_LDL_P	-0.0208369	-0.0457189	0.00404509	0.100729	0.240263
glm	bmi	S_LDL_P	-0.158556	-0.28276	-0.0343532	0.012347	0.0601644
glm	WHO_score_sample	S_LDL_P	0.695899	0.342263	1.04953	0.000114834	0.00248749
glm	days_since_intubation_start	S_LDL_P	-0.0457747	-0.132125	0.0405759	0.298813	0.504095
glm	days_since_tosilizumab_start	S_LDL_P	0.0864498	0.00327614	0.169624	0.0416335	0.132907
glm	Intercept	S_LDL_L	0.105634	0.0528521	0.158416	8.76223e-05	0.00202018
glm	sex[T.M]	S_LDL_L	0.441503	0.225114	0.657893	6.36236e-05	0.00160023
glm	race[T.black or aa]	S_LDL_L	2.23255e-15	1.16288e-15	3.30222e-15	4.30069e-05	0.00113923
glm	race[T.other]	S_LDL_L	2.19634e-16	1.29853e-16	3.09416e-16	1.6292e-06	0.000115906
glm	race[T.white]	S_LDL_L	1.25405	0.65619	1.85192	3.9371e-05	0.00106816
glm	age	S_LDL_L	-0.0110805	-0.0364221	0.0142611	0.391453	0.595067
glm	bmi	S_LDL_L	-0.197499	-0.323996	-0.0710012	0.00221291	0.0185614
glm	WHO_score_sample	S_LDL_L	0.718884	0.358716	1.07905	9.15238e-05	0.00207177
glm	days_since_intubation_start	S_LDL_L	-0.0671148	-0.15506	0.0208308	0.134725	0.295304
glm	days_since_tosilizumab_start	S_LDL_L	0.111489	0.0267792	0.196199	0.00989253	0.0525774
glm	Intercept	S_LDL_PL	0.102372	0.0428186	0.161926	0.000753963	0.0090258
glm	sex[T.M]	S_LDL_PL	0.429895	0.185745	0.674046	0.000558384	0.00716689
glm	race[T.black or aa]	S_LDL_PL	2.15504e-15	9.48131e-16	3.36194e-15	0.000465801	0.00626944
glm	race[T.other]	S_LDL_PL	2.01035e-16	9.97349e-17	3.02334e-16	0.000100389	0.00223187
glm	race[T.white]	S_LDL_PL	1.23047	0.555904	1.90503	0.00035002	0.0051878
glm	age	S_LDL_PL	-0.00214853	-0.0307413	0.0264442	0.882914	0.943948
glm	bmi	S_LDL_PL	-0.194348	-0.337075	-0.0516219	0.00761109	0.0442794
glm	WHO_score_sample	S_LDL_PL	0.622707	0.216332	1.02908	0.00267033	0.0213798
glm	days_since_intubation_start	S_LDL_PL	-0.0935204	-0.192749	0.00570815	0.0647158	0.179846
glm	days_since_tosilizumab_start	S_LDL_PL	0.141164	0.0455865	0.236742	0.00379422	0.0274342
glm	Intercept	S_LDL_C	0.0948418	0.0436656	0.146018	0.000280922	0.00439935
glm	sex[T.M]	S_LDL_C	0.397516	0.187709	0.607322	0.000204409	0.00358672
glm	race[T.black or aa]	S_LDL_C	2.00753e-15	9.704e-16	3.04466e-15	0.000148347	0.00290854
glm	race[T.other]	S_LDL_C	1.99799e-16	1.12749e-16	2.86849e-16	6.84174e-06	0.000309744
glm	race[T.white]	S_LDL_C	1.13328	0.55361	1.71296	0.000127209	0.00263959
glm	age	S_LDL_C	-0.0119298	-0.0365005	0.0126408	0.341288	0.547204
glm	bmi	S_LDL_C	-0.182525	-0.305174	-0.0598761	0.00353643	0.0265232
glm	WHO_score_sample	S_LDL_C	0.651987	0.302776	1.0012	0.000252895	0.00408901
glm	days_since_intubation_start	S_LDL_C	-0.0720165	-0.157287	0.0132537	0.0978588	0.23698
glm	days_since_tosilizumab_start	S_LDL_C	0.11232	0.0301872	0.194453	0.00735496	0.0435887
glm	Intercept	S_LDL_CE	0.1	0.0469481	0.153052	0.000220385	0.00375862
glm	sex[T.M]	S_LDL_CE	0.415641	0.198145	0.633138	0.000180003	0.00332005
glm	race[T.black or aa]	S_LDL_CE	2.1145e-15	1.03935e-15	3.18964e-15	0.000115883	0.00248749
glm	race[T.other]	S_LDL_CE	2.15187e-16	1.24946e-16	3.05428e-16	2.95803e-06	0.000175369
glm	race[T.white]	S_LDL_CE	1.16776	0.566839	1.76868	0.000139662	0.0028006
glm	age	S_LDL_CE	-0.0192573	-0.0447285	0.00621396	0.13839	0.300167
glm	bmi	S_LDL_CE	-0.172698	-0.299843	-0.0455537	0.00776351	0.0448913
glm	WHO_score_sample	S_LDL_CE	0.731194	0.369183	1.0932	7.53385e-05	0.00182129
glm	days_since_intubation_start	S_LDL_CE	-0.0339465	-0.122342	0.054449	0.45164	0.650816
glm	days_since_tosilizumab_start	S_LDL_CE	0.0698263	-0.0153172	0.15497	0.107973	0.252445
glm	Intercept	S_LDL_FC	0.0678974	0.00123917	0.134556	0.0458904	0.143192
glm	sex[T.M]	S_LDL_FC	0.293318	0.0200407	0.566596	0.0354048	0.119133
glm	race[T.black or aa]	S_LDL_FC	1.44275e-15	9.18585e-17	2.79363e-15	0.0363278	0.121093
glm	race[T.other]	S_LDL_FC	1.31732e-16	1.83477e-17	2.45117e-16	0.0227789	0.088763
glm	race[T.white]	S_LDL_FC	0.879226	0.124187	1.63427	0.0224697	0.0881096
glm	age	S_LDL_FC	0.0081573	-0.0238466	0.0401612	0.617381	0.788348
glm	bmi	S_LDL_FC	-0.180059	-0.339813	-0.0203057	0.0271685	0.100371
glm	WHO_score_sample	S_LDL_FC	0.357382	-0.097473	0.812237	0.123572	0.276702
glm	days_since_intubation_start	S_LDL_FC	-0.156532	-0.267598	-0.0454652	0.00573994	0.0369314
glm	days_since_tosilizumab_start	S_LDL_FC	0.201926	0.0949463	0.308907	0.000216062	0.0037103
glm	Intercept	S_LDL_TG	0.105378	0.0418183	0.168939	0.00115614	0.0119451
glm	sex[T.M]	S_LDL_TG	0.429321	0.168744	0.689898	0.00124138	0.0127203
glm	race[T.black or aa]	S_LDL_TG	2.23152e-15	9.43417e-16	3.51962e-15	0.000685142	0.00853002
glm	race[T.other]	S_LDL_TG	2.34062e-16	1.25946e-16	3.42177e-16	2.2037e-05	0.000685902
glm	race[T.white]	S_LDL_TG	1.17347	0.453524	1.89342	0.00140013	0.0136102
glm	age	S_LDL_TG	-0.0214456	-0.051962	0.00907087	0.168397	0.339795
glm	bmi	S_LDL_TG	-0.161321	-0.31365	-0.00899238	0.0379249	0.123905
glm	WHO_score_sample	S_LDL_TG	0.864066	0.430351	1.29778	9.43324e-05	0.0021161
glm	days_since_intubation_start	S_LDL_TG	0.06758	-0.0383244	0.173484	0.211045	0.401311
glm	days_since_tosilizumab_start	S_LDL_TG	-0.0372975	-0.139306	0.0647107	0.473604	0.669282
glm	Intercept	XL_HDL_P	0.0217044	-0.0409915	0.0844004	0.497448	0.688558
glm	sex[T.M]	XL_HDL_P	0.0884225	-0.168611	0.345456	0.500152	0.690343
glm	race[T.black or aa]	XL_HDL_P	4.08288e-16	-8.62301e-16	1.67888e-15	0.528819	0.709461
glm	race[T.other]	XL_HDL_P	-2.72533e-17	-1.33898e-16	7.93918e-17	0.616462	0.787578
glm	race[T.white]	XL_HDL_P	0.240785	-0.469374	0.950944	0.506343	0.695419
glm	age	XL_HDL_P	0.0146474	-0.0154541	0.0447489	0.340225	0.546209
glm	bmi	XL_HDL_P	-0.0059349	-0.156192	0.144323	0.938293	0.969842
glm	WHO_score_sample	XL_HDL_P	-0.206781	-0.634598	0.221037	0.343473	0.547863
glm	days_since_intubation_start	XL_HDL_P	0.0292197	-0.0752447	0.133684	0.583541	0.757963
glm	days_since_tosilizumab_start	XL_HDL_P	0.0418447	-0.0587764	0.142466	0.415027	0.616085
glm	Intercept	XL_HDL_L	0.00675516	-0.0609132	0.0744235	0.844878	0.92513
glm	sex[T.M]	XL_HDL_L	0.0279056	-0.249513	0.305325	0.843708	0.924662
glm	race[T.black or aa]	XL_HDL_L	9.15431e-17	-1.27982e-15	1.4629e-15	0.895906	0.948876
glm	race[T.other]	XL_HDL_L	-6.29569e-17	-1.7806e-16	5.21462e-17	0.28371	0.486862
glm	race[T.white]	XL_HDL_L	0.0785176	-0.687964	0.845	0.840873	0.923588
glm	age	XL_HDL_L	0.021107	-0.0113819	0.0535958	0.202903	0.390741
glm	bmi	XL_HDL_L	0.0125848	-0.14959	0.174759	0.879113	0.941096
glm	WHO_score_sample	XL_HDL_L	-0.344043	-0.805792	0.117705	0.144195	0.308014
glm	days_since_intubation_start	XL_HDL_L	0.0146038	-0.0981457	0.127353	0.799601	0.902318
glm	days_since_tosilizumab_start	XL_HDL_L	0.0549402	-0.0536613	0.163542	0.321431	0.527944
glm	Intercept	XL_HDL_PL	-0.000822718	-0.0647084	0.0630629	0.979863	0.988999
glm	sex[T.M]	XL_HDL_PL	-0.00371081	-0.265622	0.2582	0.977846	0.988164
glm	race[T.black or aa]	XL_HDL_PL	-6.88019e-17	-1.3635e-15	1.2259e-15	0.917046	0.958625
glm	race[T.other]	XL_HDL_PL	-7.84403e-17	-1.87109e-16	3.02284e-17	0.157139	0.32498
glm	race[T.white]	XL_HDL_PL	-0.0111724	-0.734807	0.712462	0.975859	0.987909
glm	age	XL_HDL_PL	0.0220146	-0.00865811	0.0526873	0.159511	0.328522
glm	bmi	XL_HDL_PL	0.0271809	-0.125928	0.18029	0.72788	0.861417
glm	WHO_score_sample	XL_HDL_PL	-0.394784	-0.83072	0.0411523	0.0759072	0.199587
glm	days_since_intubation_start	XL_HDL_PL	0.0182974	-0.0881493	0.124744	0.73619	0.86672
glm	days_since_tosilizumab_start	XL_HDL_PL	0.0475258	-0.0550047	0.150056	0.363615	0.567876
glm	Intercept	XL_HDL_C	0.00687763	-0.0700439	0.0837991	0.860889	0.935259
glm	sex[T.M]	XL_HDL_C	0.0296556	-0.285698	0.345009	0.853768	0.930288
glm	race[T.black or aa]	XL_HDL_C	9.65398e-17	-1.46234e-15	1.65542e-15	0.903391	0.951401
glm	race[T.other]	XL_HDL_C	-6.34481e-17	-1.94291e-16	6.73944e-17	0.341897	0.547827
glm	race[T.white]	XL_HDL_C	0.0900155	-0.781277	0.961308	0.839534	0.923083
glm	age	XL_HDL_C	0.0231077	-0.0138237	0.0600392	0.220073	0.410473
glm	bmi	XL_HDL_C	0.00300957	-0.181341	0.18736	0.974475	0.987909
glm	WHO_score_sample	XL_HDL_C	-0.353823	-0.878712	0.171066	0.186436	0.366782
glm	days_since_intubation_start	XL_HDL_C	0.000214986	-0.127952	0.128382	0.997377	0.998982
glm	days_since_tosilizumab_start	XL_HDL_C	0.0715987	-0.0518531	0.195051	0.255653	0.455347
glm	Intercept	XL_HDL_CE	0.0123429	-0.059847	0.0845329	0.73754	0.8679
glm	sex[T.M]	XL_HDL_CE	0.0522281	-0.243728	0.348184	0.729433	0.862026
glm	race[T.black or aa]	XL_HDL_CE	2.12924e-16	-1.25007e-15	1.67592e-15	0.77545	0.888165
glm	race[T.other]	XL_HDL_CE	-5.69894e-17	-1.79784e-16	6.58048e-17	0.363018	0.567716
glm	race[T.white]	XL_HDL_CE	0.156463	-0.661235	0.97416	0.707638	0.849165
glm	age	XL_HDL_CE	0.0271174	-0.00754233	0.0617772	0.125164	0.279514
glm	bmi	XL_HDL_CE	-0.0161936	-0.189204	0.156817	0.854445	0.930288
glm	WHO_score_sample	XL_HDL_CE	-0.337699	-0.830301	0.154903	0.179066	0.356986
glm	days_since_intubation_start	XL_HDL_CE	-0.00136874	-0.121652	0.118915	0.982206	0.990159
glm	days_since_tosilizumab_start	XL_HDL_CE	0.0753969	-0.0404612	0.191255	0.202138	0.389871
glm	Intercept	XL_HDL_FC	-0.00981967	-0.100339	0.0806992	0.831623	0.919512
glm	sex[T.M]	XL_HDL_FC	-0.0393926	-0.410491	0.331706	0.835188	0.921
glm	race[T.black or aa]	XL_HDL_FC	-2.55588e-16	-2.09003e-15	1.57886e-15	0.784795	0.892771
glm	race[T.other]	XL_HDL_FC	-7.82441e-17	-2.32216e-16	7.57274e-17	0.31925	0.526795
glm	race[T.white]	XL_HDL_FC	-0.113431	-1.13874	0.911879	0.828338	0.916694
glm	age	XL_HDL_FC	0.0096119	-0.0338479	0.0530717	0.664666	0.824026
glm	bmi	XL_HDL_FC	0.0598037	-0.157134	0.276742	0.588986	0.762649
glm	WHO_score_sample	XL_HDL_FC	-0.377284	-0.994957	0.240389	0.231238	0.425245
glm	days_since_intubation_start	XL_HDL_FC	0.00490122	-0.145922	0.155724	0.949216	0.975061
glm	days_since_tosilizumab_start	XL_HDL_FC	0.0553866	-0.0898877	0.200661	0.454915	0.654006
glm	Intercept	XL_HDL_TG	0.0719066	0.0216583	0.122155	0.00503538	0.0336142
glm	sex[T.M]	XL_HDL_TG	0.29022	0.0842181	0.496222	0.00575822	0.0369535
glm	race[T.black or aa]	XL_HDL_TG	1.49467e-15	4.76343e-16	2.51299e-15	0.00401758	0.0284234
glm	race[T.other]	XL_HDL_TG	1.40911e-16	5.54396e-17	2.26383e-16	0.00123246	0.0126811
glm	race[T.white]	XL_HDL_TG	0.771814	0.202651	1.34098	0.00786502	0.0453331
glm	age	XL_HDL_TG	-0.0210836	-0.0452088	0.00304149	0.0867367	0.219212
glm	bmi	XL_HDL_TG	-0.0610956	-0.181521	0.0593296	0.320051	0.527437
glm	WHO_score_sample	XL_HDL_TG	0.50479	0.161912	0.847669	0.00390813	0.0279634
glm	days_since_intubation_start	XL_HDL_TG	0.0804181	-0.00330582	0.164142	0.059758	0.171623
glm	days_since_tosilizumab_start	XL_HDL_TG	-0.0522726	-0.132916	0.0283711	0.20393	0.392285
glm	Intercept	L_HDL_P	0.011264	-0.0592527	0.0817806	0.754224	0.874155
glm	sex[T.M]	L_HDL_P	0.04449	-0.244606	0.333586	0.762938	0.879473
glm	race[T.black or aa]	L_HDL_P	1.99688e-16	-1.2294e-15	1.62877e-15	0.784186	0.892771
glm	race[T.other]	L_HDL_P	-6.17269e-17	-1.81675e-16	5.82211e-17	0.313155	0.519837
glm	race[T.white]	L_HDL_P	0.129554	-0.669191	0.928298	0.750561	0.871687
glm	age	L_HDL_P	0.0315049	-0.00235148	0.0653613	0.0681769	0.186345
glm	bmi	L_HDL_P	-0.0333755	-0.202376	0.135625	0.698705	0.843733
glm	WHO_score_sample	L_HDL_P	-0.330503	-0.811687	0.150681	0.178235	0.356746
glm	days_since_intubation_start	L_HDL_P	0.0370807	-0.0804146	0.154576	0.536212	0.715609
glm	days_since_tosilizumab_start	L_HDL_P	0.0293754	-0.0837973	0.142548	0.610939	0.782725
glm	Intercept	L_HDL_L	0.00492113	-0.0706154	0.0804576	0.898394	0.950298
glm	sex[T.M]	L_HDL_L	0.0187335	-0.290942	0.328409	0.905619	0.951401
glm	race[T.black or aa]	L_HDL_L	6.87988e-17	-1.46202e-15	1.59961e-15	0.929808	0.967195
glm	race[T.other]	L_HDL_L	-7.43362e-17	-2.02823e-16	5.41504e-17	0.256819	0.45612
glm	race[T.white]	L_HDL_L	0.0613491	-0.794255	0.916953	0.888238	0.945161
glm	age	L_HDL_L	0.034541	-0.00172548	0.0708075	0.0619417	0.174896
glm	bmi	L_HDL_L	-0.0302882	-0.211319	0.150743	0.742972	0.869524
glm	WHO_score_sample	L_HDL_L	-0.374433	-0.889871	0.141005	0.154507	0.322288
glm	days_since_intubation_start	L_HDL_L	0.0318312	-0.0940282	0.157691	0.620109	0.790633
glm	days_since_tosilizumab_start	L_HDL_L	0.0326368	-0.0885923	0.153866	0.59774	0.770778
glm	Intercept	L_HDL_PL	0.00232491	-0.076556	0.0812058	0.953934	0.975481
glm	sex[T.M]	L_HDL_PL	0.00893955	-0.314447	0.332327	0.956792	0.977199
glm	race[T.black or aa]	L_HDL_PL	1.67019e-17	-1.58189e-15	1.61529e-15	0.983662	0.991226
glm	race[T.other]	L_HDL_PL	-7.91864e-17	-2.13362e-16	5.49891e-17	0.24739	0.444445
glm	race[T.white]	L_HDL_PL	0.0401377	-0.853349	0.933624	0.92984	0.967195
glm	age	L_HDL_PL	0.0385809	0.000708679	0.0764531	0.0458644	0.143192
glm	bmi	L_HDL_PL	-0.0356408	-0.224687	0.153406	0.711747	0.852043
glm	WHO_score_sample	L_HDL_PL	-0.395125	-0.933384	0.143135	0.150216	0.315911
glm	days_since_intubation_start	L_HDL_PL	0.0175017	-0.11393	0.148934	0.794098	0.900412
glm	days_since_tosilizumab_start	L_HDL_PL	0.0421876	-0.0844089	0.168784	0.513661	0.701582
glm	Intercept	L_HDL_C	0.00285546	-0.0729539	0.0786648	0.94115	0.970757
glm	sex[T.M]	L_HDL_C	0.00989032	-0.300904	0.320685	0.950267	0.975481
glm	race[T.black or aa]	L_HDL_C	2.40875e-17	-1.51226e-15	1.56043e-15	0.975486	0.987909
glm	race[T.other]	L_HDL_C	-8.0054e-17	-2.09005e-16	4.88967e-17	0.223693	0.4148
glm	race[T.white]	L_HDL_C	0.0346747	-0.82402	0.893369	0.936917	0.969842
glm	age	L_HDL_C	0.0335071	-0.00289038	0.0699046	0.0711811	0.190377
glm	bmi	L_HDL_C	-0.0238938	-0.205579	0.157791	0.796593	0.901189
glm	WHO_score_sample	L_HDL_C	-0.394435	-0.911735	0.122864	0.135058	0.295773
glm	days_since_intubation_start	L_HDL_C	0.0383189	-0.0879952	0.164633	0.552125	0.730504
glm	days_since_tosilizumab_start	L_HDL_C	0.0295363	-0.0921306	0.151203	0.634211	0.799183
glm	Intercept	L_HDL_CE	0.00154573	-0.0727174	0.0758089	0.967459	0.983656
glm	sex[T.M]	L_HDL_CE	0.00403254	-0.300423	0.308488	0.979289	0.98882
glm	race[T.black or aa]	L_HDL_CE	-1.58012e-18	-1.50659e-15	1.50343e-15	0.998358	0.999386
glm	race[T.other]	L_HDL_CE	-8.18524e-17	-2.08173e-16	4.44682e-17	0.204083	0.392285
glm	race[T.white]	L_HDL_CE	0.0172381	-0.823943	0.858419	0.967962	0.983765
glm	age	L_HDL_CE	0.0334508	-0.00220434	0.0691059	0.0659459	0.182046
glm	bmi	L_HDL_CE	-0.0236126	-0.201592	0.154367	0.794841	0.900844
glm	WHO_score_sample	L_HDL_CE	-0.395436	-0.902185	0.111313	0.126157	0.281226
glm	days_since_intubation_start	L_HDL_CE	0.0447062	-0.0790316	0.168444	0.478864	0.672896
glm	days_since_tosilizumab_start	L_HDL_CE	0.0230034	-0.096182	0.142189	0.705221	0.84749
glm	Intercept	L_HDL_FC	0.00732407	-0.0726277	0.0872759	0.85751	0.932794
glm	sex[T.M]	L_HDL_FC	0.0299496	-0.297828	0.357727	0.85787	0.932794
glm	race[T.black or aa]	L_HDL_FC	1.12474e-16	-1.50782e-15	1.73277e-15	0.891779	0.9465
glm	race[T.other]	L_HDL_FC	-7.17753e-17	-2.07772e-16	6.42217e-17	0.300943	0.506807
glm	race[T.white]	L_HDL_FC	0.094251	-0.811365	0.999867	0.838368	0.923083
glm	age	L_HDL_FC	0.0328474	-0.00553901	0.0712337	0.0935134	0.228887
glm	bmi	L_HDL_FC	-0.0242589	-0.215872	0.167354	0.804027	0.905076
glm	WHO_score_sample	L_HDL_FC	-0.380902	-0.926468	0.164665	0.171187	0.344867
glm	days_since_intubation_start	L_HDL_FC	0.0151932	-0.118023	0.148409	0.823121	0.915519
glm	days_since_tosilizumab_start	L_HDL_FC	0.0514353	-0.0768799	0.17975	0.432071	0.632484
glm	Intercept	L_HDL_TG	0.0433089	-0.00711433	0.0937322	0.0922922	0.227317
glm	sex[T.M]	L_HDL_TG	0.173408	-0.0333111	0.380128	0.100149	0.240227
glm	race[T.black or aa]	L_HDL_TG	8.92339e-16	-1.29533e-16	1.91421e-15	0.0869856	0.219212
glm	race[T.other]	L_HDL_TG	7.70726e-17	-8.69673e-18	1.62842e-16	0.0781995	0.205109
glm	race[T.white]	L_HDL_TG	0.452409	-0.118737	1.02356	0.120542	0.272368
glm	age	L_HDL_TG	-0.016148	-0.0403572	0.00806118	0.191099	0.373498
glm	bmi	L_HDL_TG	-0.0223804	-0.143225	0.0984643	0.716616	0.855551
glm	WHO_score_sample	L_HDL_TG	0.272314	-0.0717589	0.616387	0.120854	0.272578
glm	days_since_intubation_start	L_HDL_TG	0.0702045	-0.0138111	0.15422	0.10147	0.241548
glm	days_since_tosilizumab_start	L_HDL_TG	-0.0445594	-0.125484	0.0363652	0.280493	0.483341
glm	Intercept	M_HDL_P	0.0122954	-0.0515825	0.0761733	0.70598	0.847994
glm	sex[T.M]	M_HDL_P	0.0509164	-0.210963	0.312796	0.703151	0.846598
glm	race[T.black or aa]	M_HDL_P	2.70107e-16	-1.02444e-15	1.56465e-15	0.682578	0.834327
glm	race[T.other]	M_HDL_P	-1.75606e-17	-1.26216e-16	9.1095e-17	0.751423	0.872281
glm	race[T.white]	M_HDL_P	0.170685	-0.552862	0.894232	0.643826	0.806577
glm	age	M_HDL_P	0.0351834	0.00451438	0.0658524	0.0245466	0.0933146
glm	bmi	M_HDL_P	-0.104362	-0.257452	0.0487285	0.181514	0.361286
glm	WHO_score_sample	M_HDL_P	-0.113642	-0.549525	0.322242	0.609355	0.781708
glm	days_since_intubation_start	M_HDL_P	0.00159566	-0.104838	0.10803	0.976558	0.987909
glm	days_since_tosilizumab_start	M_HDL_P	0.0308022	-0.0717159	0.13332	0.555939	0.73437
glm	Intercept	M_HDL_L	0.0123146	-0.0508294	0.0754585	0.702284	0.846002
glm	sex[T.M]	M_HDL_L	0.0506545	-0.208216	0.309525	0.701337	0.845956
glm	race[T.black or aa]	M_HDL_L	2.72182e-16	-1.00749e-15	1.55185e-15	0.676767	0.831567
glm	race[T.other]	M_HDL_L	-1.65369e-17	-1.23944e-16	9.08702e-17	0.762832	0.879473
glm	race[T.white]	M_HDL_L	0.169951	-0.545283	0.885184	0.641418	0.805817
glm	age	M_HDL_L	0.0367216	0.00640504	0.0670383	0.0175942	0.0747781
glm	bmi	M_HDL_L	-0.107533	-0.258864	0.0437982	0.163707	0.333633
glm	WHO_score_sample	M_HDL_L	-0.105704	-0.536579	0.325171	0.63064	0.797103
glm	days_since_intubation_start	M_HDL_L	0.00345537	-0.101756	0.108666	0.948676	0.974908
glm	days_since_tosilizumab_start	M_HDL_L	0.0249975	-0.0763427	0.126338	0.628767	0.796353
glm	Intercept	M_HDL_PL	0.0118179	-0.0524658	0.0761016	0.718609	0.856141
glm	sex[T.M]	M_HDL_PL	0.0485941	-0.214949	0.312137	0.717806	0.855817
glm	race[T.black or aa]	M_HDL_PL	2.61742e-16	-1.04103e-15	1.56451e-15	0.693743	0.840594
glm	race[T.other]	M_HDL_PL	-1.70549e-17	-1.26401e-16	9.22909e-17	0.759833	0.877137
glm	race[T.white]	M_HDL_PL	0.164741	-0.563403	0.892885	0.657449	0.819754
glm	age	M_HDL_PL	0.0380243	0.00716049	0.0688882	0.015749	0.0694071
glm	bmi	M_HDL_PL	-0.107791	-0.261854	0.0462714	0.170279	0.343316
glm	WHO_score_sample	M_HDL_PL	-0.106611	-0.545264	0.332041	0.633821	0.799096
glm	days_since_intubation_start	M_HDL_PL	0.000375673	-0.106734	0.107486	0.994515	0.997319
glm	days_since_tosilizumab_start	M_HDL_PL	0.0227106	-0.0804588	0.12588	0.666144	0.824614
glm	Intercept	M_HDL_C	0.00447796	-0.0604616	0.0694175	0.892493	0.9465
glm	sex[T.M]	M_HDL_C	0.0188309	-0.247401	0.285063	0.889742	0.945161
glm	race[T.black or aa]	M_HDL_C	1.05574e-16	-1.21048e-15	1.42163e-15	0.875065	0.940249
glm	race[T.other]	M_HDL_C	-3.56861e-17	-1.46148e-16	7.47752e-17	0.526606	0.708897
glm	race[T.white]	M_HDL_C	0.0830408	-0.652531	0.818613	0.824885	0.915722
glm	age	M_HDL_C	0.0378472	0.00666851	0.0690259	0.0173521	0.0742382
glm	bmi	M_HDL_C	-0.0948949	-0.250529	0.0607396	0.232069	0.425867
glm	WHO_score_sample	M_HDL_C	-0.179385	-0.622512	0.263743	0.427532	0.627744
glm	days_since_intubation_start	M_HDL_C	0.000420187	-0.107783	0.108623	0.993927	0.997319
glm	days_since_tosilizumab_start	M_HDL_C	0.0319809	-0.0722411	0.136203	0.547559	0.727158
glm	Intercept	M_HDL_CE	0.00250588	-0.0615698	0.0665815	0.938902	0.970068
glm	sex[T.M]	M_HDL_CE	0.0104364	-0.252254	0.273126	0.937933	0.969842
glm	race[T.black or aa]	M_HDL_CE	6.38803e-17	-1.23467e-15	1.36243e-15	0.923189	0.963428
glm	race[T.other]	M_HDL_CE	-3.91406e-17	-1.48132e-16	6.98513e-17	0.481525	0.673972
glm	race[T.white]	M_HDL_CE	0.0580889	-0.667698	0.783876	0.875349	0.940249
glm	age	M_HDL_CE	0.0369525	0.0061886	0.0677165	0.0185607	0.077414
glm	bmi	M_HDL_CE	-0.0897011	-0.243265	0.063863	0.252263	0.451182
glm	WHO_score_sample	M_HDL_CE	-0.188693	-0.625926	0.248539	0.397638	0.60153
glm	days_since_intubation_start	M_HDL_CE	0.00378877	-0.102975	0.110552	0.944548	0.972532
glm	days_since_tosilizumab_start	M_HDL_CE	0.0272265	-0.075609	0.130062	0.603819	0.776554
glm	Intercept	M_HDL_FC	0.0132933	-0.0543924	0.080979	0.700288	0.845234
glm	sex[T.M]	M_HDL_FC	0.0563622	-0.221128	0.333852	0.690559	0.838961
glm	race[T.black or aa]	M_HDL_FC	2.91592e-16	-1.08012e-15	1.6633e-15	0.676942	0.831567
glm	race[T.other]	M_HDL_FC	-1.88251e-17	-1.33958e-16	9.63075e-17	0.748612	0.871049
glm	race[T.white]	M_HDL_FC	0.193717	-0.572961	0.960396	0.620441	0.790633
glm	age	M_HDL_FC	0.0406787	0.0081815	0.0731759	0.0141511	0.0650116
glm	bmi	M_HDL_FC	-0.115402	-0.277618	0.0468144	0.163217	0.333371
glm	WHO_score_sample	M_HDL_FC	-0.131235	-0.593102	0.330632	0.577593	0.753777
glm	days_since_intubation_start	M_HDL_FC	-0.0149007	-0.127679	0.0978777	0.795668	0.901189
glm	days_since_tosilizumab_start	M_HDL_FC	0.0525426	-0.0560867	0.161172	0.343125	0.547863
glm	Intercept	M_HDL_TG	0.0626229	-0.00817717	0.133423	0.08299	0.213272
glm	sex[T.M]	M_HDL_TG	0.254544	-0.0357143	0.544801	0.0856502	0.216957
glm	race[T.black or aa]	M_HDL_TG	1.33037e-15	-1.04454e-16	2.7652e-15	0.0691741	0.188039
glm	race[T.other]	M_HDL_TG	1.50256e-16	2.98264e-17	2.70686e-16	0.01447	0.066354
glm	race[T.white]	M_HDL_TG	0.691768	-0.110186	1.49372	0.0908997	0.226474
glm	age	M_HDL_TG	-0.0173945	-0.0513869	0.0165979	0.315887	0.522841
glm	bmi	M_HDL_TG	-0.0921862	-0.261866	0.0774936	0.286949	0.489385
glm	WHO_score_sample	M_HDL_TG	0.572932	0.0898139	1.05605	0.0201078	0.082485
glm	days_since_intubation_start	M_HDL_TG	0.0413775	-0.0765901	0.159345	0.491791	0.683348
glm	days_since_tosilizumab_start	M_HDL_TG	-0.0406946	-0.154322	0.0729329	0.482715	0.675259
glm	Intercept	S_HDL_P	0.0282111	-0.0339235	0.0903456	0.373527	0.57913
glm	sex[T.M]	S_HDL_P	0.118498	-0.136234	0.373231	0.361899	0.566748
glm	race[T.black or aa]	S_HDL_P	6.31847e-16	-6.27365e-16	1.89106e-15	0.325376	0.532653
glm	race[T.other]	S_HDL_P	5.48425e-17	-5.08476e-17	1.60533e-16	0.309142	0.515237
glm	race[T.white]	S_HDL_P	0.366052	-0.337748	1.06985	0.308016	0.514393
glm	age	S_HDL_P	0.0230144	-0.00681759	0.0528464	0.130522	0.288375
glm	bmi	S_HDL_P	-0.147032	-0.295945	0.00187959	0.0529627	0.156624
glm	WHO_score_sample	S_HDL_P	0.187331	-0.236657	0.611318	0.386505	0.590067
glm	days_since_intubation_start	S_HDL_P	-0.0283378	-0.131867	0.0751913	0.591628	0.764878
glm	days_since_tosilizumab_start	S_HDL_P	0.0364877	-0.0632325	0.136208	0.47328	0.669204
glm	Intercept	S_HDL_L	0.0337422	-0.0282071	0.0956915	0.285727	0.488641
glm	sex[T.M]	S_HDL_L	0.141632	-0.11234	0.395605	0.27439	0.476784
glm	race[T.black or aa]	S_HDL_L	7.53671e-16	-5.01787e-16	2.00913e-15	0.239356	0.434717
glm	race[T.other]	S_HDL_L	6.72794e-17	-3.80957e-17	1.72654e-16	0.210793	0.40128
glm	race[T.white]	S_HDL_L	0.435732	-0.26597	1.13743	0.223578	0.4148
glm	age	S_HDL_L	0.0274266	-0.00231643	0.0571697	0.0707125	0.189946
glm	bmi	S_HDL_L	-0.169172	-0.31764	-0.0207041	0.0255302	0.0958827
glm	WHO_score_sample	S_HDL_L	0.231562	-0.191161	0.654285	0.282984	0.485952
glm	days_since_intubation_start	S_HDL_L	-0.033586	-0.136806	0.0696344	0.523646	0.70786
glm	days_since_tosilizumab_start	S_HDL_L	0.0435717	-0.0558511	0.142995	0.390369	0.594508
glm	Intercept	S_HDL_PL	0.0211282	-0.0374857	0.0797422	0.479879	0.673562
glm	sex[T.M]	S_HDL_PL	0.0879493	-0.152349	0.328248	0.47316	0.669204
glm	race[T.black or aa]	S_HDL_PL	4.92676e-16	-6.95188e-16	1.68054e-15	0.416269	0.61697
glm	race[T.other]	S_HDL_PL	4.42595e-17	-5.54421e-17	1.43961e-16	0.384264	0.58881
glm	race[T.white]	S_HDL_PL	0.281147	-0.382775	0.945069	0.406553	0.60948
glm	age	S_HDL_PL	0.0283318	0.000190144	0.0564735	0.048472	0.148457
glm	bmi	S_HDL_PL	-0.150479	-0.290953	-0.0100043	0.0357686	0.120194
glm	WHO_score_sample	S_HDL_PL	0.169887	-0.230077	0.569851	0.405123	0.608858
glm	days_since_intubation_start	S_HDL_PL	-0.0100573	-0.10772	0.0876057	0.840045	0.923086
glm	days_since_tosilizumab_start	S_HDL_PL	0.0191998	-0.0748701	0.11327	0.689133	0.838961
glm	Intercept	S_HDL_C	0.0317474	-0.0339483	0.0974431	0.343562	0.547863
glm	sex[T.M]	S_HDL_C	0.135951	-0.133381	0.405283	0.3225	0.528819
glm	race[T.black or aa]	S_HDL_C	7.00154e-16	-6.31228e-16	2.03154e-15	0.302674	0.508541
glm	race[T.other]	S_HDL_C	5.2392e-17	-5.93556e-17	1.6414e-16	0.35814	0.562276
glm	race[T.white]	S_HDL_C	0.427346	-0.316791	1.17148	0.260345	0.460412
glm	age	S_HDL_C	0.0293566	-0.0021851	0.0608984	0.0681242	0.186345
glm	bmi	S_HDL_C	-0.160132	-0.317579	-0.00268548	0.0462183	0.143718
glm	WHO_score_sample	S_HDL_C	0.143943	-0.304344	0.592231	0.529129	0.709494
glm	days_since_intubation_start	S_HDL_C	-0.06689	-0.176353	0.0425726	0.231039	0.425245
glm	days_since_tosilizumab_start	S_HDL_C	0.0782265	-0.027209	0.183662	0.145899	0.310239
glm	Intercept	S_HDL_CE	0.0194032	-0.0431652	0.0819717	0.543315	0.722292
glm	sex[T.M]	S_HDL_CE	0.0846654	-0.171846	0.341176	0.517686	0.703135
glm	race[T.black or aa]	S_HDL_CE	4.4149e-16	-8.26515e-16	1.7095e-15	0.494977	0.686243
glm	race[T.other]	S_HDL_CE	3.06964e-17	-7.57318e-17	1.37125e-16	0.57187	0.748663
glm	race[T.white]	S_HDL_CE	0.281967	-0.426748	0.990681	0.435518	0.63658
glm	age	S_HDL_CE	0.0280896	-0.00195072	0.0581299	0.0668487	0.183521
glm	bmi	S_HDL_CE	-0.137042	-0.286994	0.0129095	0.0732565	0.194597
glm	WHO_score_sample	S_HDL_CE	0.0779095	-0.349038	0.504857	0.720602	0.856994
glm	days_since_intubation_start	S_HDL_CE	-0.0618558	-0.166108	0.0423962	0.244868	0.441507
glm	days_since_tosilizumab_start	S_HDL_CE	0.0668135	-0.033603	0.16723	0.192203	0.374774
glm	Intercept	S_HDL_FC	0.0714221	0.000787975	0.142056	0.0474984	0.146738
glm	sex[T.M]	S_HDL_FC	0.300113	0.0105349	0.58969	0.0422278	0.13446
glm	race[T.black or aa]	S_HDL_FC	1.52572e-15	9.4256e-17	2.95718e-15	0.036706	0.121984
glm	race[T.other]	S_HDL_FC	1.22688e-16	2.54052e-18	2.42836e-16	0.0453485	0.142214
glm	race[T.white]	S_HDL_FC	0.88573	0.0856549	1.68581	0.0300224	0.10649
glm	age	S_HDL_FC	0.0290972	-0.00481558	0.06301	0.0926365	0.22748
glm	bmi	S_HDL_FC	-0.217621	-0.386903	-0.0483388	0.0117477	0.0585901
glm	WHO_score_sample	S_HDL_FC	0.360476	-0.12151	0.842462	0.142689	0.305795
glm	days_since_intubation_start	S_HDL_FC	-0.0741164	-0.191808	0.0435747	0.217093	0.407046
glm	days_since_tosilizumab_start	S_HDL_FC	0.106796	-0.00656535	0.220157	0.0648266	0.179953
glm	Intercept	S_HDL_TG	0.084433	0.00673445	0.162131	0.0331847	0.114604
glm	sex[T.M]	S_HDL_TG	0.345256	0.0267167	0.663796	0.0336408	0.115858
glm	race[T.black or aa]	S_HDL_TG	1.79753e-15	2.229e-16	3.37216e-15	0.0252595	0.0952973
glm	race[T.other]	S_HDL_TG	2.10963e-16	7.87987e-17	3.43127e-16	0.00175683	0.0158497
glm	race[T.white]	S_HDL_TG	0.946499	0.0664053	1.82659	0.0350441	0.118695
glm	age	S_HDL_TG	-0.0221942	-0.0594987	0.0151103	0.243585	0.440149
glm	bmi	S_HDL_TG	-0.129099	-0.315312	0.0571137	0.174204	0.34996
glm	WHO_score_sample	S_HDL_TG	0.800346	0.270155	1.33054	0.0030899	0.0238237
glm	days_since_intubation_start	S_HDL_TG	0.0273068	-0.102155	0.156769	0.679309	0.832732
glm	days_since_tosilizumab_start	S_HDL_TG	-0.031126	-0.155825	0.0935729	0.624682	0.793197
glm	Intercept	XXL_VLDL_PL_pct	0.00146434	-0.0480672	0.0509958	0.953793	0.975481
glm	sex[T.M]	XXL_VLDL_PL_pct	0.00816624	-0.194897	0.21123	0.937176	0.969842
glm	race[T.black or aa]	XXL_VLDL_PL_pct	8.61996e-17	-9.176e-16	1.09e-15	0.866341	0.938238
glm	race[T.other]	XXL_VLDL_PL_pct	5.94346e-17	-2.48179e-17	1.43687e-16	0.166779	0.337574
glm	race[T.white]	XXL_VLDL_PL_pct	0.0392366	-0.521808	0.600281	0.890975	0.946068
glm	age	XXL_VLDL_PL_pct	-0.0058753	-0.0296563	0.0179057	0.628225	0.796072
glm	bmi	XXL_VLDL_PL_pct	-0.0531899	-0.171897	0.0655176	0.379829	0.584894
glm	WHO_score_sample	XXL_VLDL_PL_pct	0.289639	-0.0483487	0.627627	0.0930364	0.228237
glm	days_since_intubation_start	XXL_VLDL_PL_pct	-0.0036422	-0.0861719	0.0788875	0.931071	0.967195
glm	days_since_tosilizumab_start	XXL_VLDL_PL_pct	0.0260424	-0.053451	0.105536	0.520812	0.704795
glm	Intercept	XXL_VLDL_C_pct	-0.0021306	-0.0377593	0.0334981	0.906697	0.951401
glm	sex[T.M]	XXL_VLDL_C_pct	-0.0113913	-0.157458	0.134675	0.878514	0.941096
glm	race[T.black or aa]	XXL_VLDL_C_pct	-1.0332e-16	-8.25367e-16	6.18727e-16	0.779127	0.890737
glm	race[T.other]	XXL_VLDL_C_pct	-8.37868e-17	-1.44391e-16	-2.31828e-17	0.00673423	0.0407986
glm	race[T.white]	XXL_VLDL_C_pct	-0.0403219	-0.443889	0.363245	0.844745	0.92513
glm	age	XXL_VLDL_C_pct	0.0262431	0.00913712	0.0433491	0.0026395	0.0212364
glm	bmi	XXL_VLDL_C_pct	0.0359098	-0.0494781	0.121298	0.409791	0.612106
glm	WHO_score_sample	XXL_VLDL_C_pct	-0.403643	-0.646762	-0.160524	0.00113766	0.0118032
glm	days_since_intubation_start	XXL_VLDL_C_pct	0.0224182	-0.0369466	0.0817829	0.45921	0.657605
glm	days_since_tosilizumab_start	XXL_VLDL_C_pct	0.000864399	-0.0563163	0.0580451	0.976363	0.987909
glm	Intercept	XXL_VLDL_CE_pct	-0.00543807	-0.0444792	0.0336031	0.78485	0.892771
glm	sex[T.M]	XXL_VLDL_CE_pct	-0.0256135	-0.18567	0.134443	0.753787	0.874155
glm	race[T.black or aa]	XXL_VLDL_CE_pct	-1.87202e-16	-9.78405e-16	6.04001e-16	0.642837	0.806577
glm	race[T.other]	XXL_VLDL_CE_pct	-1.04997e-16	-1.71405e-16	-3.85882e-17	0.00194274	0.0168552
glm	race[T.white]	XXL_VLDL_CE_pct	-0.0847395	-0.52696	0.357481	0.707234	0.849089
glm	age	XXL_VLDL_CE_pct	0.027749	0.00900463	0.0464934	0.00371366	0.0272054
glm	bmi	XXL_VLDL_CE_pct	0.0560667	-0.0374995	0.149633	0.240216	0.435642
glm	WHO_score_sample	XXL_VLDL_CE_pct	-0.498251	-0.764655	-0.231846	0.000246686	0.00404687
glm	days_since_intubation_start	XXL_VLDL_CE_pct	0.0271195	-0.0379311	0.0921701	0.413868	0.615978
glm	days_since_tosilizumab_start	XXL_VLDL_CE_pct	-0.00386137	-0.0665187	0.058796	0.90386	0.951401
glm	Intercept	XXL_VLDL_FC_pct	-0.0156362	-0.0750766	0.0438043	0.606148	0.778797
glm	sex[T.M]	XXL_VLDL_FC_pct	-0.0616095	-0.305297	0.182078	0.620232	0.790633
glm	race[T.black or aa]	XXL_VLDL_FC_pct	-2.77582e-16	-1.4822e-15	9.27031e-16	0.651528	0.814002
glm	race[T.other]	XXL_VLDL_FC_pct	8.16666e-18	-9.29408e-17	1.09274e-16	0.874212	0.940145
glm	race[T.white]	XXL_VLDL_FC_pct	-0.151842	-0.825125	0.521442	0.658475	0.819866
glm	age	XXL_VLDL_FC_pct	-0.00477841	-0.0333169	0.0237601	0.742782	0.869524
glm	bmi	XXL_VLDL_FC_pct	-0.0298787	-0.172334	0.112577	0.681011	0.833686
glm	WHO_score_sample	XXL_VLDL_FC_pct	0.0855536	-0.32005	0.491157	0.679304	0.832732
glm	days_since_intubation_start	XXL_VLDL_FC_pct	0.00731496	-0.0917251	0.106355	0.8849	0.94445
glm	days_since_tosilizumab_start	XXL_VLDL_FC_pct	0.0472107	-0.0481856	0.142607	0.332063	0.538305
glm	Intercept	XXL_VLDL_TG_pct	0.000955567	-0.0306951	0.0326062	0.952814	0.975481
glm	sex[T.M]	XXL_VLDL_TG_pct	0.00575218	-0.124005	0.13551	0.930762	0.967195
glm	race[T.black or aa]	XXL_VLDL_TG_pct	6.16446e-17	-5.79783e-16	7.03073e-16	0.850592	0.928145
glm	race[T.other]	XXL_VLDL_TG_pct	5.73712e-17	3.53391e-18	1.11209e-16	0.0367422	0.121984
glm	race[T.white]	XXL_VLDL_TG_pct	0.021529	-0.336979	0.380037	0.906306	0.951401
glm	age	XXL_VLDL_TG_pct	-0.0207494	-0.0359454	-0.00555332	0.00744573	0.0437675
glm	bmi	XXL_VLDL_TG_pct	-0.0250825	-0.100937	0.0507716	0.516922	0.702585
glm	WHO_score_sample	XXL_VLDL_TG_pct	0.278549	0.0625746	0.494523	0.0114771	0.05785
glm	days_since_intubation_start	XXL_VLDL_TG_pct	-0.0147869	-0.0675234	0.0379496	0.582622	0.757165
glm	days_since_tosilizumab_start	XXL_VLDL_TG_pct	-0.00367568	-0.054472	0.0471206	0.887218	0.945161
glm	Intercept	XL_VLDL_PL_pct	0.0107633	-0.0185714	0.040098	0.472057	0.668613
glm	sex[T.M]	XL_VLDL_PL_pct	0.0489284	-0.0713348	0.169192	0.425219	0.625765
glm	race[T.black or aa]	XL_VLDL_PL_pct	2.59941e-16	-3.34553e-16	8.54436e-16	0.391451	0.595067
glm	race[T.other]	XL_VLDL_PL_pct	7.14449e-17	2.15469e-17	1.21343e-16	0.00501123	0.0335714
glm	race[T.white]	XL_VLDL_PL_pct	0.149548	-0.182728	0.481823	0.377709	0.583073
glm	age	XL_VLDL_PL_pct	-0.0173002	-0.0313844	-0.00321609	0.0160614	0.070347
glm	bmi	XL_VLDL_PL_pct	-0.0307851	-0.101089	0.0395187	0.390759	0.594738
glm	WHO_score_sample	XL_VLDL_PL_pct	0.29489	0.0947186	0.495061	0.00388447	0.0278741
glm	days_since_intubation_start	XL_VLDL_PL_pct	-0.0350072	-0.0838849	0.0138706	0.16039	0.329785
glm	days_since_tosilizumab_start	XL_VLDL_PL_pct	0.0581738	0.0110943	0.105253	0.0154426	0.0691582
glm	Intercept	XL_VLDL_C_pct	-0.0417348	-0.140499	0.0570292	0.407544	0.60948
glm	sex[T.M]	XL_VLDL_C_pct	-0.166699	-0.5716	0.238202	0.419712	0.620596
glm	race[T.black or aa]	XL_VLDL_C_pct	-8.59603e-16	-2.86114e-15	1.14194e-15	0.399929	0.60353
glm	race[T.other]	XL_VLDL_C_pct	-8.01907e-17	-2.48187e-16	8.78055e-17	0.349499	0.553948
glm	race[T.white]	XL_VLDL_C_pct	-0.436889	-1.55559	0.681813	0.444016	0.644289
glm	age	XL_VLDL_C_pct	0.010857	-0.0365614	0.0582755	0.653606	0.815779
glm	bmi	XL_VLDL_C_pct	0.0312411	-0.205457	0.267939	0.795874	0.901189
glm	WHO_score_sample	XL_VLDL_C_pct	-0.295411	-0.969346	0.378524	0.390271	0.594508
glm	days_since_intubation_start	XL_VLDL_C_pct	-0.0328195	-0.197381	0.131742	0.695879	0.842772
glm	days_since_tosilizumab_start	XL_VLDL_C_pct	0.08517	-0.0733369	0.243677	0.292277	0.496431
glm	Intercept	XL_VLDL_CE_pct	-0.043145	-0.139983	0.0536931	0.382534	0.587606
glm	sex[T.M]	XL_VLDL_CE_pct	-0.173231	-0.570237	0.223774	0.392429	0.596022
glm	race[T.black or aa]	XL_VLDL_CE_pct	-8.92121e-16	-2.85463e-15	1.07039e-15	0.372949	0.578594
glm	race[T.other]	XL_VLDL_CE_pct	-8.89991e-17	-2.53719e-16	7.57213e-17	0.289611	0.492575
glm	race[T.white]	XL_VLDL_CE_pct	-0.456312	-1.5532	0.640576	0.414868	0.616085
glm	age	XL_VLDL_CE_pct	0.0141042	-0.0323896	0.060598	0.552132	0.730504
glm	bmi	XL_VLDL_CE_pct	0.0323281	-0.199755	0.264411	0.784842	0.892771
glm	WHO_score_sample	XL_VLDL_CE_pct	-0.329876	-0.99067	0.330917	0.327858	0.534262
glm	days_since_intubation_start	XL_VLDL_CE_pct	-0.0271763	-0.188529	0.134176	0.741314	0.869524
glm	days_since_tosilizumab_start	XL_VLDL_CE_pct	0.0758019	-0.0796143	0.231218	0.339101	0.545806
glm	Intercept	XL_VLDL_FC_pct	-0.0146253	-0.074988	0.0457373	0.634871	0.79961
glm	sex[T.M]	XL_VLDL_FC_pct	-0.0546429	-0.302111	0.192825	0.665178	0.824026
glm	race[T.black or aa]	XL_VLDL_FC_pct	-2.8668e-16	-1.50998e-15	9.36623e-16	0.646008	0.808728
glm	race[T.other]	XL_VLDL_FC_pct	-2.52808e-18	-1.05204e-16	1.00148e-16	0.961511	0.98041
glm	race[T.white]	XL_VLDL_FC_pct	-0.133561	-0.817291	0.550168	0.701821	0.845956
glm	age	XL_VLDL_FC_pct	-0.00827325	-0.0372545	0.020708	0.575814	0.752639
glm	bmi	XL_VLDL_FC_pct	0.0108165	-0.133849	0.155482	0.883491	0.94416
glm	WHO_score_sample	XL_VLDL_FC_pct	-0.000857155	-0.412753	0.411039	0.996746	0.998982
glm	days_since_intubation_start	XL_VLDL_FC_pct	-0.0398152	-0.140392	0.0607615	0.437815	0.638274
glm	days_since_tosilizumab_start	XL_VLDL_FC_pct	0.0811979	-0.0156785	0.178074	0.100432	0.240227
glm	Intercept	XL_VLDL_TG_pct	0.0376247	-0.0660256	0.141275	0.476799	0.67189
glm	sex[T.M]	XL_VLDL_TG_pct	0.148083	-0.276851	0.573016	0.494596	0.686097
glm	race[T.black or aa]	XL_VLDL_TG_pct	7.60779e-16	-1.33979e-15	2.86134e-15	0.477793	0.672213
glm	race[T.other]	XL_VLDL_TG_pct	5.34893e-17	-1.22818e-16	2.29797e-16	0.552093	0.730504
glm	race[T.white]	XL_VLDL_TG_pct	0.380205	-0.793845	1.55425	0.525614	0.708889
glm	age	XL_VLDL_TG_pct	-0.00441661	-0.0541811	0.0453478	0.861907	0.935956
glm	bmi	XL_VLDL_TG_pct	-0.0197455	-0.268154	0.228663	0.876196	0.9404
glm	WHO_score_sample	XL_VLDL_TG_pct	0.185306	-0.521972	0.892583	0.607596	0.779853
glm	days_since_intubation_start	XL_VLDL_TG_pct	0.0456902	-0.127013	0.218393	0.60409	0.776554
glm	days_since_tosilizumab_start	XL_VLDL_TG_pct	-0.106468	-0.272817	0.0598813	0.209687	0.399785
glm	Intercept	L_VLDL_PL_pct	0.0713457	0.0164675	0.126224	0.0108313	0.0551531
glm	sex[T.M]	L_VLDL_PL_pct	0.300632	0.0756481	0.525615	0.00881934	0.0488676
glm	race[T.black or aa]	L_VLDL_PL_pct	1.48084e-15	3.68684e-16	2.593e-15	0.0090622	0.0499223
glm	race[T.other]	L_VLDL_PL_pct	1.55245e-16	6.18978e-17	2.48592e-16	0.00111569	0.0116726
glm	race[T.white]	L_VLDL_PL_pct	0.841033	0.219426	1.46264	0.0080058	0.0460379
glm	age	L_VLDL_PL_pct	-0.0283165	-0.0546646	-0.00196843	0.0351705	0.118695
glm	bmi	L_VLDL_PL_pct	-0.0645404	-0.196062	0.0669812	0.336153	0.543355
glm	WHO_score_sample	L_VLDL_PL_pct	0.489163	0.11469	0.863635	0.0104599	0.0540354
glm	days_since_intubation_start	L_VLDL_PL_pct	-0.0754463	-0.166885	0.0159923	0.105841	0.248626
glm	days_since_tosilizumab_start	L_VLDL_PL_pct	0.102867	0.0147924	0.190941	0.0220709	0.0875103
glm	Intercept	L_VLDL_C_pct	0.00263395	-0.0630438	0.0683117	0.937349	0.969842
glm	sex[T.M]	L_VLDL_C_pct	0.0226248	-0.246633	0.291883	0.869189	0.939187
glm	race[T.black or aa]	L_VLDL_C_pct	6.04015e-17	-1.27062e-15	1.39142e-15	0.929127	0.967195
glm	race[T.other]	L_VLDL_C_pct	3.51359e-17	-7.65812e-17	1.46853e-16	0.537615	0.715862
glm	race[T.white]	L_VLDL_C_pct	0.0946694	-0.649265	0.838603	0.80304	0.904589
glm	age	L_VLDL_C_pct	-0.0151472	-0.0466803	0.0163859	0.346457	0.551074
glm	bmi	L_VLDL_C_pct	0.0069611	-0.150443	0.164365	0.930927	0.967195
glm	WHO_score_sample	L_VLDL_C_pct	0.0825788	-0.365586	0.530744	0.717993	0.855817
glm	days_since_intubation_start	L_VLDL_C_pct	-0.121441	-0.230874	-0.0120081	0.0296278	0.105358
glm	days_since_tosilizumab_start	L_VLDL_C_pct	0.161682	0.0562755	0.267089	0.00264389	0.0212364
glm	Intercept	L_VLDL_CE_pct	-0.0161314	-0.0911316	0.0588688	0.673348	0.830543
glm	sex[T.M]	L_VLDL_CE_pct	-0.0547335	-0.362211	0.252744	0.727172	0.861041
glm	race[T.black or aa]	L_VLDL_CE_pct	-3.26864e-16	-1.84681e-15	1.19308e-15	0.673398	0.830543
glm	race[T.other]	L_VLDL_CE_pct	-1.60897e-18	-1.29183e-16	1.25965e-16	0.980279	0.989017
glm	race[T.white]	L_VLDL_CE_pct	-0.115743	-0.965273	0.733786	0.789444	0.896359
glm	age	L_VLDL_CE_pct	-0.00792234	-0.0439313	0.0280867	0.666315	0.824614
glm	bmi	L_VLDL_CE_pct	0.0215104	-0.158235	0.201256	0.814557	0.91271
glm	WHO_score_sample	L_VLDL_CE_pct	-0.0372669	-0.549045	0.474511	0.88651	0.945161
glm	days_since_intubation_start	L_VLDL_CE_pct	-0.119153	-0.244118	0.00581336	0.0616524	0.174896
glm	days_since_tosilizumab_start	L_VLDL_CE_pct	0.15936	0.038992	0.279729	0.0094626	0.0510905
glm	Intercept	L_VLDL_FC_pct	0.0450478	-0.00740062	0.0974962	0.0922962	0.227317
glm	sex[T.M]	L_VLDL_FC_pct	0.196033	-0.0189887	0.411055	0.0739572	0.195824
glm	race[T.black or aa]	L_VLDL_FC_pct	9.34969e-16	-1.27945e-16	1.99788e-15	0.0847008	0.215898
glm	race[T.other]	L_VLDL_FC_pct	1.14522e-16	2.53083e-17	2.03737e-16	0.0118706	0.0587631
glm	race[T.white]	L_VLDL_FC_pct	0.562286	-0.0317991	1.15637	0.0635884	0.178156
glm	age	L_VLDL_FC_pct	-0.0297491	-0.0549306	-0.00456762	0.0205868	0.0833733
glm	bmi	L_VLDL_FC_pct	-0.0270243	-0.152722	0.0986739	0.673478	0.830543
glm	WHO_score_sample	L_VLDL_FC_pct	0.345418	-0.012474	0.70331	0.0585375	0.168897
glm	days_since_intubation_start	L_VLDL_FC_pct	-0.111805	-0.199195	-0.0244155	0.0121571	0.0597067
glm	days_since_tosilizumab_start	L_VLDL_FC_pct	0.147203	0.0630286	0.231378	0.000609052	0.00773745
glm	Intercept	L_VLDL_TG_pct	-0.0313434	-0.0853502	0.0226634	0.255335	0.455107
glm	sex[T.M]	L_VLDL_TG_pct	-0.140115	-0.361526	0.0812958	0.214857	0.404074
glm	race[T.black or aa]	L_VLDL_TG_pct	-6.54558e-16	-1.74905e-15	4.39937e-16	0.241138	0.436679
glm	race[T.other]	L_VLDL_TG_pct	-8.87188e-17	-1.80584e-16	3.14606e-18	0.0583789	0.168635
glm	race[T.white]	L_VLDL_TG_pct	-0.413871	-1.02561	0.197865	0.184834	0.364884
glm	age	L_VLDL_TG_pct	0.0222795	-0.00365022	0.0482091	0.0921715	0.227317
glm	bmi	L_VLDL_TG_pct	0.021834	-0.107599	0.151267	0.740927	0.869524
glm	WHO_score_sample	L_VLDL_TG_pct	-0.259916	-0.628442	0.108609	0.166868	0.337574
glm	days_since_intubation_start	L_VLDL_TG_pct	0.115937	0.0259502	0.205923	0.011564	0.0581705
glm	days_since_tosilizumab_start	L_VLDL_TG_pct	-0.155355	-0.242031	-0.0686792	0.000443113	0.00606237
glm	Intercept	M_VLDL_PL_pct	-0.000348977	-0.0640703	0.0633723	0.991436	0.996319
glm	sex[T.M]	M_VLDL_PL_pct	0.0095772	-0.25166	0.270814	0.942718	0.971191
glm	race[T.black or aa]	M_VLDL_PL_pct	-1.73251e-17	-1.30869e-15	1.27404e-15	0.979022	0.98882
glm	race[T.other]	M_VLDL_PL_pct	8.77087e-18	-9.96182e-17	1.1716e-16	0.873983	0.940145
glm	race[T.white]	M_VLDL_PL_pct	0.0563504	-0.665422	0.778123	0.878384	0.941096
glm	age	M_VLDL_PL_pct	-0.00843668	-0.0390305	0.0221571	0.58886	0.762649
glm	bmi	M_VLDL_PL_pct	0.0176442	-0.135071	0.170359	0.820852	0.915519
glm	WHO_score_sample	M_VLDL_PL_pct	-0.0363677	-0.471182	0.398447	0.869786	0.939187
glm	days_since_intubation_start	M_VLDL_PL_pct	-0.120683	-0.226856	-0.0145103	0.0258922	0.0968194
glm	days_since_tosilizumab_start	M_VLDL_PL_pct	0.15284	0.0505737	0.255107	0.00339814	0.0259551
glm	Intercept	M_VLDL_C_pct	-0.0143654	-0.0813443	0.0526136	0.674219	0.830543
glm	sex[T.M]	M_VLDL_C_pct	-0.0478184	-0.322411	0.226774	0.732867	0.864887
glm	race[T.black or aa]	M_VLDL_C_pct	-3.09069e-16	-1.66646e-15	1.04832e-15	0.655401	0.81761
glm	race[T.other]	M_VLDL_C_pct	-2.79929e-17	-1.41923e-16	8.59375e-17	0.630114	0.796843
glm	race[T.white]	M_VLDL_C_pct	-0.0968249	-0.855498	0.661848	0.80248	0.904561
glm	age	M_VLDL_C_pct	-0.00210297	-0.0342608	0.0300549	0.898013	0.950298
glm	bmi	M_VLDL_C_pct	0.0220543	-0.138468	0.182577	0.787713	0.894801
glm	WHO_score_sample	M_VLDL_C_pct	-0.17363	-0.630675	0.283414	0.456521	0.655558
glm	days_since_intubation_start	M_VLDL_C_pct	-0.122482	-0.234083	-0.0108816	0.0314708	0.110214
glm	days_since_tosilizumab_start	M_VLDL_C_pct	0.15641	0.0489154	0.263905	0.00434668	0.030488
glm	Intercept	M_VLDL_CE_pct	-0.0152109	-0.0804013	0.0499794	0.647441	0.809995
glm	sex[T.M]	M_VLDL_CE_pct	-0.0518437	-0.319103	0.215416	0.703798	0.846598
glm	race[T.black or aa]	M_VLDL_CE_pct	-3.30542e-16	-1.65168e-15	9.90598e-16	0.62387	0.79257
glm	race[T.other]	M_VLDL_CE_pct	-3.57226e-17	-1.46611e-16	7.51653e-17	0.527777	0.709447
glm	race[T.white]	M_VLDL_CE_pct	-0.10975	-0.848163	0.628663	0.770815	0.885708
glm	age	M_VLDL_CE_pct	-0.000727578	-0.0320267	0.0305715	0.96366	0.981396
glm	bmi	M_VLDL_CE_pct	0.0248751	-0.13136	0.181111	0.754998	0.874163
glm	WHO_score_sample	M_VLDL_CE_pct	-0.206133	-0.650972	0.238706	0.36376	0.567876
glm	days_since_intubation_start	M_VLDL_CE_pct	-0.117052	-0.225673	-0.00843175	0.0346772	0.118608
glm	days_since_tosilizumab_start	M_VLDL_CE_pct	0.150082	0.0454574	0.254706	0.0049306	0.0334982
glm	Intercept	M_VLDL_FC_pct	-0.0114673	-0.0820451	0.0591104	0.750143	0.871608
glm	sex[T.M]	M_VLDL_FC_pct	-0.0350164	-0.324363	0.25433	0.812507	0.911602
glm	race[T.black or aa]	M_VLDL_FC_pct	-2.38165e-16	-1.66849e-15	1.19216e-15	0.744154	0.869927
glm	race[T.other]	M_VLDL_FC_pct	-6.49483e-18	-1.26547e-16	1.13557e-16	0.915555	0.957749
glm	race[T.white]	M_VLDL_FC_pct	-0.0584589	-0.857895	0.740977	0.886035	0.945161
glm	age	M_VLDL_FC_pct	-0.00558581	-0.0394715	0.0282999	0.74663	0.87037
glm	bmi	M_VLDL_FC_pct	0.013637	-0.15551	0.182784	0.874444	0.940145
glm	WHO_score_sample	M_VLDL_FC_pct	-0.0805311	-0.562132	0.40107	0.743111	0.869524
glm	days_since_intubation_start	M_VLDL_FC_pct	-0.130714	-0.248311	-0.0131165	0.0293634	0.104599
glm	days_since_tosilizumab_start	M_VLDL_FC_pct	0.165343	0.0520724	0.278614	0.00422318	0.0297054
glm	Intercept	M_VLDL_TG_pct	0.0112863	-0.0558045	0.0783771	0.741617	0.869524
glm	sex[T.M]	M_VLDL_TG_pct	0.0349668	-0.240084	0.310018	0.803232	0.904589
glm	race[T.black or aa]	M_VLDL_TG_pct	2.45201e-16	-1.11445e-15	1.60486e-15	0.723742	0.858647
glm	race[T.other]	M_VLDL_TG_pct	1.97028e-17	-9.44178e-17	1.33823e-16	0.735072	0.866545
glm	race[T.white]	M_VLDL_TG_pct	0.0618471	-0.698092	0.821786	0.873267	0.940145
glm	age	M_VLDL_TG_pct	0.00368413	-0.0285274	0.0358957	0.822628	0.915519
glm	bmi	M_VLDL_TG_pct	-0.0214727	-0.182263	0.139317	0.793519	0.900165
glm	WHO_score_sample	M_VLDL_TG_pct	0.144204	-0.313602	0.602011	0.536992	0.715797
glm	days_since_intubation_start	M_VLDL_TG_pct	0.124751	0.0129639	0.236538	0.0287235	0.103057
glm	days_since_tosilizumab_start	M_VLDL_TG_pct	-0.158999	-0.266674	-0.0513247	0.00380113	0.0274342
glm	Intercept	S_VLDL_PL_pct	-0.0224657	-0.0745862	0.0296548	0.398216	0.601674
glm	sex[T.M]	S_VLDL_PL_pct	-0.083139	-0.296817	0.130539	0.445705	0.645611
glm	race[T.black or aa]	S_VLDL_PL_pct	-4.46601e-16	-1.50287e-15	6.09668e-16	0.407279	0.60948
glm	race[T.other]	S_VLDL_PL_pct	-2.64109e-17	-1.15067e-16	6.22454e-17	0.559302	0.737249
glm	race[T.white]	S_VLDL_PL_pct	-0.188388	-0.778759	0.401982	0.53169	0.711015
glm	age	S_VLDL_PL_pct	0.00579391	-0.0192301	0.030818	0.649974	0.812468
glm	bmi	S_VLDL_PL_pct	-0.0154849	-0.140397	0.109427	0.808029	0.908759
glm	WHO_score_sample	S_VLDL_PL_pct	-0.115036	-0.47069	0.240619	0.526115	0.708889
glm	days_since_intubation_start	S_VLDL_PL_pct	-0.100116	-0.186959	-0.0132722	0.0238521	0.0915127
[truncated: 491 more rows]
